# Supplementary material for: Glucose deprivation and identification of TXNIP as an immunometabolic modulator of T cell activation in cancer
Source: Front Immunol. 2025 Apr 7;16:1548509. doi: 10.3389/fimmu.2025.1548509 (PMC12010123; doi:10.3389/fimmu.2025.1548509)
Supplement: Supplementary Table 1 — Differential expression analysis results supporting Figures 3A, B . [file Table1.xlsx]

## Sheet: CD4_LGvsHG
	p_val	avg_log2FC	pct.1	pct.2	p_val_adj
GBP5	1.8402e-23	-0.418322	0.255	0.376	4.09979e-19
LTB	9.82813e-22	-0.246162	0.947	0.967	2.18961e-17
B2M	9.7671e-21	-0.10231	1	1	2.17601e-16
IFI44L	9.71844e-18	-0.244064	0.099	0.177	2.16517e-13
HLA-C	2.22763e-16	-0.160574	0.981	0.988	4.96293e-12
HLA-E	5.90912e-16	-0.173031	0.938	0.957	1.31649e-11
RPS3A	4.08624e-15	0.0952256	0.999	0.999	9.10374e-11
HLA-B	1.70875e-14	-0.101283	0.999	0.998	3.80693e-10
GBP2	9.18769e-14	-0.257515	0.335	0.432	2.04693e-09
RPL21	1.36736e-13	0.0956621	1	0.999	3.04635e-09
RPL32	2.33182e-13	0.0866949	0.999	0.999	5.19507e-09
MT-ND2	2.71255e-12	-0.12559	0.999	0.999	6.04329e-08
RPS18	5.72562e-12	0.0884175	0.998	0.998	1.27561e-07
TNFAIP3	1.02523e-11	-0.23336	0.221	0.303	2.28412e-07
STAT1	2.1796e-11	-0.210032	0.697	0.766	4.85594e-07
TRIM22	3.15122e-11	-0.192368	0.38	0.471	7.0206e-07
RPL22	3.54561e-11	0.0943772	1	0.998	7.89925e-07
RPS14	4.15214e-11	0.0806093	1	0.999	9.25056e-07
SYNE2	1.39342e-10	-0.221595	0.476	0.558	3.1044e-06
RPL9	2.73114e-10	0.071266	1	0.999	6.08471e-06
RPS15A	4.70065e-10	0.069315	0.999	0.998	1.04726e-05
RPL38	7.61948e-10	0.0776716	0.999	0.999	1.69754e-05
BIRC3	7.82569e-10	-0.218186	0.329	0.406	1.74348e-05
IFIT3	8.23545e-10	-0.177446	0.088	0.142	1.83478e-05
ARRDC3	1.21041e-09	-0.192445	0.197	0.266	2.69668e-05
GBP1	1.63419e-09	-0.230054	0.365	0.44	3.64082e-05
CD69	1.91647e-09	-0.161434	0.121	0.181	4.2697e-05
CD74	4.07718e-09	-0.219675	0.425	0.481	9.08354e-05
RPL13	6.44427e-09	0.0599953	1	0.999	0.000143572
H1FX	6.52371e-09	-0.220579	0.304	0.372	0.000145342
TPT1	7.39762e-09	0.0599633	1	0.999	0.000164812
CD52	8.75904e-09	0.163929	0.862	0.828	0.000195143
RPS27A	1.01393e-08	0.0579243	1	0.999	0.000225893
RPL39	1.105e-08	0.0652841	0.999	0.999	0.000246182
GBP4	1.40671e-08	-0.226058	0.303	0.37	0.0003134
TYMP	1.80271e-08	-0.131043	0.074	0.121	0.000401625
SKIL	2.26254e-08	-0.194619	0.478	0.552	0.00050407
RPS29	2.297e-08	0.0543092	0.999	0.999	0.000511748
HLA-F	3.42369e-08	-0.149303	0.567	0.641	0.000762763
ACTB	4.40004e-08	0.11824	0.992	0.985	0.000980285
EPSTI1	4.42293e-08	-0.167664	0.191	0.255	0.000985384
PSMB9	5.09833e-08	-0.163955	0.687	0.742	0.00113586
EIF4A2	5.2594e-08	-0.163998	0.524	0.577	0.00117174
HMGB2	5.41595e-08	-0.198045	0.225	0.289	0.00120662
RPS27	8.42793e-08	0.0511808	1	0.999	0.00187766
RPS4X	9.25416e-08	0.0711428	0.999	0.999	0.00206173
KLF6	1.10765e-07	-0.221166	0.397	0.454	0.00246773
RPL30	1.32607e-07	0.0568261	1	0.999	0.00295436
RPL23A	1.42451e-07	0.0628737	0.999	0.999	0.00317366
TNFSF13B	1.96391e-07	-0.190464	0.245	0.311	0.0043754
SOCS1	2.49243e-07	-0.157584	0.12	0.17	0.00555288
RNF213	3.51508e-07	-0.160056	0.717	0.749	0.00783125
NCF1	3.61316e-07	0.181659	0.398	0.346	0.00804977
HLA-A	4.26875e-07	-0.09683	0.991	0.992	0.00951035
RPS24	5.03829e-07	0.0667947	0.999	0.999	0.0112248
RPS23	6.28161e-07	0.0594725	1	0.999	0.0139948
PSME1	7.64e-07	-0.128563	0.862	0.89	0.0170212
RELB	1.10771e-06	-0.123237	0.105	0.151	0.0246786
CD3D	1.26377e-06	0.111055	0.938	0.916	0.0281556
RPS13	1.40012e-06	0.0644185	0.999	0.999	0.0311933
KRAS	1.53575e-06	-0.158871	0.395	0.461	0.034215
RPL11	1.58159e-06	0.0590118	1	0.999	0.0352363
RPS28	1.59916e-06	0.0619735	1	0.999	0.0356277
TXNIP	1.88167e-06	-0.174376	0.582	0.637	0.0419217
FKBP11	2.20319e-06	-0.151511	0.222	0.28	0.0490848
SMCHD1	2.79413e-06	-0.15702	0.551	0.599	0.0622505
RPS8	3.77874e-06	0.0590936	1	0.998	0.0841866
PDE4B	3.92782e-06	-0.130813	0.075	0.112	0.087508
HIST1H1E	4.46742e-06	-0.147694	0.267	0.327	0.0995297
NUB1	1.16603e-05	-0.147316	0.393	0.454	0.259779
CLIC1	1.18587e-05	-0.166022	0.166	0.209	0.264199
RPL34	1.20882e-05	0.0516958	0.999	0.999	0.269312
EZR	1.41611e-05	-0.154817	0.338	0.389	0.315496
TMA7	1.53176e-05	0.0945931	0.962	0.948	0.341261
ISG15	1.56785e-05	-0.148648	0.267	0.322	0.3493
PRKAG1	1.60316e-05	-0.0950014	0.082	0.119	0.357169
ODC1	1.70605e-05	-0.120246	0.146	0.192	0.380092
RPS6	1.70709e-05	0.0605912	0.999	0.999	0.380322
TRAF3	1.85181e-05	-0.132388	0.145	0.188	0.412564
KIF2A	1.88452e-05	-0.117663	0.604	0.664	0.419851
RPL10	1.96366e-05	0.0518965	0.999	0.999	0.437485
NUCKS1	2.12207e-05	-0.129415	0.557	0.615	0.472776
SQSTM1	2.1926e-05	-0.139664	0.469	0.526	0.48849
CD58	2.44728e-05	-0.0955932	0.096	0.134	0.54523
IFIT5	2.51629e-05	-0.104142	0.089	0.127	0.560605
RPL36	2.55398e-05	0.0528539	1	0.999	0.569
OPTN	2.80249e-05	-0.137723	0.278	0.334	0.624367
FAM107B	2.95037e-05	-0.123117	0.807	0.827	0.657313
ETV6	2.96531e-05	-0.0728053	0.084	0.118	0.660641
RPL3	3.10304e-05	0.0483458	1	0.999	0.691327
RPS12	3.29554e-05	0.0456196	0.999	1	0.734214
RPS26	3.41214e-05	0.0547548	1	0.999	0.76019
UBE2L6	3.63088e-05	-0.117123	0.33	0.387	0.808925
GSTK1	3.71347e-05	-0.118936	0.541	0.599	0.827324
TNFRSF14	3.82539e-05	-0.116606	0.326	0.383	0.85226
BCAP29	3.90246e-05	-0.0175473	0.084	0.107	0.86943
GCLM	4.03767e-05	-0.0939006	0.122	0.164	0.899553
RPL35A	4.33358e-05	0.0503655	0.999	0.998	0.965478
TRAF3IP3	4.38394e-05	0.113042	0.698	0.668	0.976698
PFN1	4.49663e-05	0.0790101	0.969	0.96	1
HIST1H1D	4.65825e-05	-0.179665	0.341	0.383	1
GPCPD1	4.68579e-05	-0.0691401	0.138	0.176	1
RPS21	4.8647e-05	0.0531472	0.999	0.999	1
RPL10A	4.88403e-05	0.0629455	0.997	0.996	1
IRF2	5.50442e-05	-0.132232	0.279	0.331	1
H3F3B	5.7091e-05	-0.108144	0.902	0.921	1
SAMD9L	6.13491e-05	-0.125269	0.156	0.201	1
BTG2	6.55028e-05	-0.137808	0.454	0.51	1
HSP90AA1	6.70484e-05	-0.145768	0.88	0.892	1
DNAJA1	6.92932e-05	-0.133665	0.561	0.614	1
H3F3A	7.35699e-05	0.0623899	0.984	0.986	1
NACA	8.27458e-05	0.059195	0.998	0.996	1
OARD1	8.40076e-05	-0.0759497	0.159	0.198	1
TRIM14	9.40103e-05	-0.102299	0.169	0.214	1
CD3E	0.000100757	0.0951796	0.866	0.847	1
RPL37A	0.000101601	0.0632293	0.999	0.999	1
RPLP2	0.000102921	0.0424007	1	0.999	1
UBE2M	0.000109645	0.0639755	0.224	0.22	1
PRKX	0.000110778	-0.071534	0.141	0.18	1
ODF2L	0.000119227	-0.131332	0.254	0.302	1
GPR155	0.000119852	-0.0898326	0.136	0.176	1
SAMSN1	0.000124347	-0.144008	0.277	0.323	1
RPS3	0.000126984	0.0483572	0.999	0.999	1
IRF1	0.000131689	-0.186337	0.492	0.535	1
CYLD	0.000135284	-0.13473	0.466	0.511	1
EDEM3	0.000146578	-0.0446614	0.125	0.157	1
ATP5F1E	0.000149169	0.0684775	0.98	0.982	1
RPL37	0.000149876	0.0505198	0.999	0.999	1
TMEM219	0.000151408	-0.049154	0.258	0.298	1
XAF1	0.000158812	-0.166607	0.259	0.303	1
KDSR	0.000161701	-0.0883032	0.218	0.263	1
MACO1	0.000163596	-0.0293527	0.118	0.145	1
HIST1H1C	0.000172109	-0.146978	0.197	0.242	1
GIGYF2	0.000194663	-0.00563423	0.138	0.157	1
TAPT1	0.000202408	-0.0418644	0.078	0.102	1
SAT1	0.000202755	-0.096677	0.174	0.216	1
EIF1	0.000212209	0.0674976	0.987	0.976	1
SLC2A3	0.000212686	-0.090641	0.135	0.174	1
SRGN	0.000219332	-0.139444	0.472	0.516	1
RAB27A	0.000228541	-0.0635364	0.076	0.106	1
EEF1B2	0.000228619	0.0663203	0.996	0.993	1
RPL29	0.000229312	0.0506528	0.999	0.998	1
RSRC2	0.000229845	-0.129796	0.41	0.462	1
C1GALT1	0.000238751	-0.075585	0.141	0.178	1
RGS1	0.000240981	-0.136302	0.073	0.102	1
GPRIN3	0.000272273	-0.0829972	0.156	0.196	1
RPL6	0.000273941	0.0489618	1	0.998	1
NFKBIA	0.000276111	-0.153359	0.351	0.387	1
HNRNPM	0.000286422	0.0943012	0.76	0.719	1
RPS10	0.000311141	0.0586574	0.997	0.996	1
IFIH1	0.000319538	-0.0539734	0.081	0.109	1
GALM	0.000336544	-0.0917143	0.083	0.114	1
MRPL44	0.000348107	-0.068476	0.111	0.144	1
MARCH5	0.000385146	-0.0357844	0.096	0.121	1
MT-CO1	0.000387028	-0.038006	1	1	1
TRAC	0.000396163	0.102605	0.855	0.836	1
WASHC3	0.000407506	-0.0396814	0.158	0.188	1
NT5C3A	0.000412837	-0.0599495	0.198	0.235	1
WIPI2	0.000413791	-0.108267	0.226	0.271	1
TAPBP	0.000428142	-0.12601	0.461	0.504	1
RPLP0	0.000429717	-0.0725887	0.99	0.988	1
ANXA1	0.000436758	-0.108461	0.203	0.246	1
BTN3A2	0.000450455	-0.119814	0.383	0.433	1
RORA	0.000452993	-0.132758	0.329	0.377	1
LIMS1	0.000460085	-0.130151	0.273	0.318	1
MAF	0.000463302	-0.0689914	0.101	0.132	1
TUBA1A	0.000468428	0.0606184	0.303	0.303	1
RPS5	0.00049344	0.0537789	0.994	0.996	1
SRSF10	0.000523031	-0.113733	0.45	0.5	1
ATG5	0.000531086	0.0901839	0.181	0.157	1
TOR1AIP2	0.000538013	-0.0235295	0.141	0.165	1
IFI6	0.000551296	-0.0866182	0.146	0.184	1
SELL	0.000551763	-0.129022	0.589	0.631	1
CCDC25	0.000566591	-0.0842501	0.174	0.214	1
ZKSCAN1	0.000592333	-0.0766467	0.156	0.192	1
GALNT10	0.000603938	-0.0208978	0.095	0.116	1
MKRN1	0.000611687	-0.0815893	0.273	0.317	1
ZNF160	0.000657158	-0.0567413	0.093	0.122	1
HCST	0.00065994	0.126057	0.475	0.429	1
MT1X	0.000669446	0.12091	0.304	0.267	1
TRMT112	0.000677723	0.103879	0.664	0.633	1
CIRBP	0.000680628	-0.101065	0.667	0.704	1
TMEM147	0.000692088	-0.0443086	0.138	0.167	1
SLC9A3R1	0.000693165	0.0624709	0.259	0.255	1
RPL7	0.000693978	0.0552017	0.994	0.995	1
RPL5	0.000694864	0.0450303	0.999	0.999	1
ERICH1	0.000702003	-0.108751	0.204	0.246	1
RPL4	0.000728695	0.0619248	0.961	0.962	1
TAP1	0.00073878	-0.11516	0.263	0.305	1
CFLAR	0.000745896	-0.128686	0.334	0.372	1
KCNAB2	0.000794398	0.0674287	0.121	0.105	1
ELOF1	0.000840574	-0.0560651	0.111	0.14	1
MITD1	0.000873898	-0.109497	0.277	0.323	1
HIST1H4C	0.000881184	0.0591218	0.677	0.632	1
LBH	0.000899641	0.0869742	0.748	0.739	1
SNHG12	0.000903214	-0.0574629	0.137	0.168	1
REEP3	0.000909822	-0.0678512	0.076	0.105	1
PSMB8	0.000910889	-0.0858196	0.517	0.567	1
WSB1	0.000937949	-0.0944635	0.229	0.272	1
MAP7D3	0.000952504	-0.0751685	0.085	0.114	1
APOL2	0.00095259	-0.0933399	0.149	0.186	1
RPS7	0.000983067	0.0489921	0.999	0.999	1
EIF2S1	0.000992525	-0.0768889	0.206	0.247	1
LAGE3	0.00101653	0.101715	0.323	0.291	1
SLC25A6	0.00104143	-0.102346	0.696	0.728	1
ZC3H6	0.00104489	-0.104238	0.106	0.136	1
XPO1	0.00109166	-0.0997322	0.277	0.322	1
HECA	0.00109417	-0.100423	0.222	0.263	1
ZFP36L2	0.00112865	-0.114016	0.634	0.671	1
TBK1	0.00113705	-0.0610063	0.091	0.119	1
LCK	0.00114538	0.063853	0.689	0.69	1
ATP5S	0.00115626	-0.0673049	0.124	0.155	1
CRIP1	0.00116183	0.0914534	0.194	0.167	1
JUN	0.00117051	-0.116659	0.249	0.293	1
SLC25A5	0.00118658	-0.115806	0.415	0.448	1
ZNF766	0.00127313	-0.0550835	0.17	0.202	1
C7orf50	0.00129412	-0.0683588	0.089	0.118	1
IKZF5	0.00130105	-0.0552839	0.077	0.102	1
RPL19	0.00135016	0.0375974	0.999	0.999	1
OTUB1	0.00138618	-0.0454183	0.178	0.21	1
HAUS1	0.00139312	-0.0275761	0.12	0.143	1
C1orf131	0.00142419	0.0028593	0.165	0.181	1
RHEB	0.00142835	-0.0241236	0.256	0.285	1
ZNF75A	0.00145211	-0.0455443	0.163	0.193	1
MRPS25	0.00147414	-0.0422132	0.089	0.113	1
S100A4	0.00147938	-0.198187	0.38	0.399	1
PSME2	0.00149718	-0.100162	0.643	0.684	1
ITGB1	0.00155249	-0.099359	0.312	0.357	1
FNBP4	0.0015639	-0.114564	0.348	0.393	1
CHMP4B	0.00156615	0.0827466	0.275	0.254	1
TBC1D10C	0.00158383	0.104552	0.452	0.413	1
FBXL3	0.00160917	-0.0838101	0.212	0.251	1
CTSS	0.00161847	-0.105583	0.282	0.325	1
AZIN1	0.00164092	-0.0862933	0.13	0.164	1
DTX3L	0.00164233	-0.103683	0.218	0.258	1
SLFN5	0.00171102	-0.113536	0.397	0.442	1
SNRPA1	0.00171104	-0.0956649	0.17	0.207	1
MTIF3	0.00174408	-0.118446	0.239	0.277	1
RNF19A	0.00175917	-0.0477259	0.256	0.291	1
FBXO34	0.0018034	-0.095291	0.346	0.391	1
CXorf38	0.00184402	-0.0799197	0.118	0.15	1
GIMAP1	0.00189358	-0.108734	0.499	0.541	1
TMX4	0.00191005	-0.0759481	0.126	0.158	1
EIF2D	0.00192331	-0.0660726	0.084	0.112	1
PLEKHA3	0.00196384	-0.0798512	0.176	0.213	1
CAST	0.00199304	-0.114384	0.436	0.47	1
MFNG	0.00207417	0.0911545	0.348	0.31	1
DYNLT3	0.00211561	-0.0598721	0.17	0.203	1
FAM129A	0.00214126	-0.0482465	0.081	0.104	1
C9orf78	0.00214756	0.0925102	0.676	0.652	1
CKAP2	0.00214801	-0.027074	0.094	0.115	1
TMEM134	0.00215176	-0.0479117	0.16	0.19	1
EPM2AIP1	0.00215813	0.0720855	0.201	0.186	1
MRPS22	0.00216155	0.058756	0.152	0.143	1
LYSMD2	0.00224435	-0.0986427	0.434	0.478	1
ATXN2	0.0022804	-0.03643	0.167	0.195	1
TMEM126A	0.00234674	0.0925545	0.18	0.155	1
ITGA4	0.00236466	-0.117414	0.217	0.255	1
PANK2	0.00238855	-0.0808047	0.168	0.204	1
TMED10	0.00241127	-0.0371785	0.381	0.419	1
ANKRD12	0.00241998	-0.0985083	0.795	0.817	1
RBM41	0.00244199	-0.0482573	0.08	0.105	1
ANAPC10	0.00247303	-0.0153409	0.089	0.105	1
RARRES3	0.00253848	-0.0805985	0.516	0.561	1
JUNB	0.00257839	-0.115629	0.212	0.248	1
HSPA8	0.00259366	-0.0884668	0.752	0.773	1
FBXW11	0.00259892	-0.0914439	0.146	0.18	1
BMI1	0.00263777	0.00383228	0.116	0.128	1
LINC01184	0.00264146	-0.0426541	0.079	0.102	1
ATAD1	0.00267004	-0.07356	0.133	0.164	1
C1orf162	0.00272632	0.10354	0.27	0.231	1
SNRPD2	0.00273761	0.0806834	0.805	0.777	1
BBIP1	0.00275136	-0.0810717	0.167	0.202	1
IER5	0.00275189	-0.0744251	0.122	0.152	1
PARP14	0.00286091	-0.113809	0.282	0.321	1
COMMD6	0.00287272	0.0893458	0.871	0.852	1
FADD	0.00299224	0.0631741	0.101	0.083	1
POLR2E	0.00299348	0.0277649	0.182	0.185	1
EVI2B	0.00301016	0.0591039	0.469	0.472	1
IL7R	0.00301133	-0.10263	0.897	0.919	1
BST2	0.0030268	-0.115211	0.259	0.294	1
LGALS3	0.00304266	-0.119573	0.107	0.136	1
JOSD2	0.0030714	-0.066633	0.076	0.102	1
BBX	0.00307796	-0.117145	0.281	0.321	1
C12orf29	0.0031346	-0.0213851	0.14	0.161	1
APOL6	0.00317334	-0.0833894	0.442	0.487	1
PPP2R3C	0.00319538	-0.0510766	0.155	0.183	1
CLEC2B	0.00323068	-0.103791	0.276	0.315	1
NSMCE1	0.0032379	0.0969195	0.367	0.344	1
YPEL5	0.00325923	-0.085441	0.266	0.306	1
LIMD2	0.0032877	-0.0903141	0.839	0.863	1
MPC1	0.00344665	-0.0346418	0.28	0.312	1
NDUFA3	0.00346305	0.10226	0.513	0.48	1
EMC7	0.00347588	-0.0672802	0.236	0.274	1
NR2C2	0.00349008	-0.0730206	0.086	0.113	1
NUCB1	0.00351734	-0.0678279	0.118	0.147	1
SELENOW	0.00366801	0.104046	0.308	0.287	1
MAFG	0.00375736	-0.0383203	0.1	0.123	1
CNN2	0.00377053	0.0963448	0.437	0.399	1
ANXA2	0.00386419	-0.0826543	0.154	0.187	1
RPL35	0.00387922	0.0468144	0.998	0.997	1
JAGN1	0.00388476	-0.0897566	0.193	0.229	1
SNRK	0.00391384	-0.0293095	0.191	0.216	1
TBC1D22A	0.00392898	0.0292796	0.148	0.152	1
S1PR1	0.00395218	-0.0739976	0.382	0.425	1
GNA13	0.00401362	-0.0881191	0.173	0.207	1
UBR5	0.00412055	-0.0511342	0.146	0.176	1
CALM1	0.00412962	0.0659979	0.964	0.961	1
RPL26	0.00419181	0.037709	0.998	0.998	1
SSR3	0.00439386	-0.0580082	0.354	0.393	1
LINC00667	0.00441113	-0.0720436	0.139	0.169	1
IMPA1	0.0044782	-0.0241894	0.086	0.103	1
CLIP1	0.00447831	-0.103852	0.221	0.256	1
MYO9B	0.00449205	0.00647217	0.111	0.121	1
SMAD7	0.00450072	0.0258068	0.165	0.17	1
CLUAP1	0.00452803	-0.0613349	0.144	0.174	1
CD3G	0.00459852	0.0743075	0.925	0.915	1
USF2	0.00460622	0.0239264	0.27	0.281	1
KMT2C	0.00463711	-0.02164	0.299	0.328	1
CREB1	0.00463739	-0.0651398	0.24	0.276	1
NKTR	0.00464928	-0.0609791	0.452	0.495	1
COX6C	0.00468614	0.0795411	0.83	0.809	1
NDUFB9	0.00473777	0.0891969	0.466	0.442	1
MRPL40	0.00474528	0.0903072	0.169	0.145	1
HPF1	0.00475589	-0.105498	0.148	0.177	1
ZNHIT6	0.00482049	-0.0646039	0.197	0.231	1
EPS15	0.00493764	-0.0466447	0.151	0.177	1
ZNF226	0.00494456	-0.0628233	0.088	0.113	1
APH1A	0.00498981	-0.0659833	0.194	0.227	1
HSD17B10	0.00501338	0.0598448	0.185	0.177	1
DMXL1	0.00501701	-0.0639143	0.076	0.101	1
SPCS3	0.00508707	-0.0769456	0.513	0.524	1
TMEM11	0.00514815	-0.0583684	0.113	0.14	1
TLNRD1	0.00517035	-0.0238696	0.093	0.112	1
IKBKB	0.00520579	-0.0377714	0.117	0.14	1
SSB	0.00532737	0.0393732	0.603	0.615	1
TXN	0.00537168	-0.128788	0.398	0.409	1
DNMT3A	0.00545009	-0.00489563	0.11	0.124	1
CORO1A	0.00551563	0.083608	0.829	0.81	1
MT-CO2	0.00558286	-0.0301058	1	1	1
WTAP	0.00559546	-0.0481618	0.36	0.395	1
FBXW5	0.00561438	-0.0363271	0.152	0.176	1
ERLEC1	0.005658	-0.0628273	0.267	0.303	1
NIPA2	0.00566931	0.0244588	0.131	0.136	1
TRANK1	0.00573112	-0.0916388	0.26	0.296	1
ATP5MF	0.00573307	0.080454	0.611	0.57	1
PRKCH	0.00581358	0.00805307	0.267	0.281	1
STAT3	0.00584929	-0.0732366	0.308	0.348	1
RGS10	0.00588829	0.0584888	0.908	0.907	1
PARP9	0.00592923	-0.0861308	0.196	0.231	1
CAPZB	0.00603645	0.0822628	0.511	0.497	1
BBC3	0.00609231	-0.0988466	0.18	0.202	1
VAMP2	0.00619206	-0.107122	0.439	0.476	1
ZFAND2A	0.00620487	-0.0536583	0.096	0.12	1
TMEM126B	0.00624626	-0.0742491	0.226	0.262	1
RAB9A	0.00627865	-0.0382526	0.094	0.116	1
BUB3	0.00641248	-0.0769547	0.328	0.368	1
CD37	0.00643593	-0.0519332	0.656	0.695	1
OMA1	0.00644698	0.00246015	0.134	0.144	1
KLHL9	0.00645172	-0.0364681	0.082	0.103	1
LMAN1	0.00668632	-0.0567285	0.241	0.276	1
CAPNS1	0.00669001	0.0593514	0.177	0.165	1
FCMR	0.00669627	0.0724096	0.305	0.267	1
NGDN	0.00669877	-0.0381822	0.172	0.198	1
MCL1	0.00671782	-0.0920706	0.278	0.316	1
ADPRM	0.00677062	-0.05769	0.089	0.113	1
LPIN2	0.00677988	-0.0839299	0.341	0.381	1
EFCAB14	0.00680823	-0.0690984	0.19	0.222	1
UBL5	0.00688827	0.0719135	0.813	0.786	1
PSMB10	0.00699673	-0.0948345	0.268	0.303	1
ERN1	0.00701788	-0.069034	0.128	0.157	1
PTBP3	0.0070439	-0.100479	0.34	0.376	1
MFSD14C	0.007052	0.0258934	0.124	0.127	1
EIF4A1	0.00706854	0.00835069	0.173	0.183	1
LINC01550	0.00707901	-0.0669581	0.133	0.144	1
SFPQ	0.00712126	0.0821077	0.68	0.652	1
UBE2Q1	0.00717051	-0.00392733	0.131	0.146	1
PARP11	0.0071814	-0.0681753	0.119	0.147	1
BHLHE40	0.00725289	-0.0705444	0.078	0.101	1
TAGLN2	0.00736723	-0.115299	0.255	0.289	1
ARHGAP5	0.00738764	-0.0926739	0.197	0.223	1
RPL18	0.00739463	0.0421325	0.999	0.998	1
CTSL	0.00746987	0.113087	0.431	0.401	1
MRPS9	0.00747209	-0.0236636	0.111	0.129	1
TAPBPL	0.00751006	-0.0189041	0.087	0.103	1
MRPS21	0.00758334	-0.080557	0.336	0.376	1
ZNF24	0.00760587	-0.0241992	0.272	0.297	1
SLC20A2	0.00761625	0.032163	0.162	0.164	1
PDE7A	0.00762087	0.088017	0.248	0.226	1
HAPLN3	0.00763301	-0.0417317	0.083	0.103	1
TRAPPC2	0.00770918	-0.0607923	0.115	0.142	1
RNF149	0.00775291	-0.0828584	0.204	0.238	1
ANXA6	0.00784602	0.0824386	0.24	0.213	1
ZFAND5	0.00784682	-0.0590442	0.225	0.258	1
PSMA6	0.00787333	-0.0257867	0.098	0.117	1
MRNIP	0.0078875	0.0692756	0.117	0.095	1
VEGFB	0.00788932	0.0558236	0.289	0.282	1
TBC1D15	0.00793418	-0.0406718	0.216	0.245	1
CDKN1B	0.0082143	-0.0581691	0.403	0.443	1
HNRNPA0	0.00823108	-0.0486982	0.43	0.467	1
TAF8	0.00839826	-0.0528406	0.082	0.105	1
CNPPD1	0.00843876	0.0376157	0.146	0.146	1
SNHG7	0.00845147	-0.0880351	0.302	0.34	1
ZNF84	0.00848826	0.0686906	0.12	0.102	1
PCMTD1	0.00856991	-0.104723	0.328	0.357	1
GPATCH4	0.0086269	-0.0301242	0.206	0.231	1
RPL24	0.00865973	0.0404195	0.999	0.998	1
GLG1	0.00873772	0.057093	0.282	0.274	1
RNF7	0.00876343	-0.0870104	0.343	0.371	1
PDCL	0.00889534	-0.0267507	0.099	0.117	1
IDI1	0.00890291	-0.0689843	0.18	0.212	1
NXT1	0.00890797	-0.0428858	0.15	0.173	1
NDUFA4	0.00895247	0.0700374	0.806	0.796	1
RNF187	0.00911294	-0.082348	0.107	0.132	1
JMJD6	0.00911646	-0.0108875	0.128	0.144	1
PHF11	0.00913775	-0.105512	0.303	0.336	1
DDX5	0.00919873	-0.0658865	0.907	0.922	1
AL133453.1	0.00921368	-0.0870731	0.13	0.154	1
PRMT2	0.00922054	0.0278731	0.673	0.636	1
ERBIN	0.00926749	0.0673713	0.558	0.518	1
EFR3A	0.00943335	-0.0241929	0.195	0.217	1
NASP	0.00947137	-0.0823338	0.356	0.396	1
KLHL6	0.00948378	-0.0883845	0.207	0.239	1
DEGS1	0.00952702	-0.0886629	0.271	0.306	1
CHTOP	0.00955014	-0.0359746	0.207	0.234	1
KPNA4	0.00966244	0.0837464	0.3	0.27	1
PGM2L1	0.00972408	0.0631342	0.2	0.19	1
RPS6KA5	0.010005	0.00245385	0.156	0.169	1
GADD45B	0.0100711	-0.084374	0.201	0.234	1
FBXL5	0.0101455	-0.0350204	0.164	0.189	1
SUN2	0.0102682	0.0743275	0.396	0.376	1
ANKFY1	0.0102978	-0.0665579	0.086	0.11	1
APOL3	0.0103152	-0.0869486	0.216	0.25	1
MTHFD2	0.0103344	-0.0676824	0.132	0.16	1
HTATIP2	0.0103932	-0.0899525	0.214	0.247	1
RPS16	0.0104505	0.0381994	0.999	0.999	1
JUND	0.010464	-0.0876362	0.627	0.66	1
TRPM7	0.0104694	0.000848053	0.211	0.225	1
DYNLT1	0.010491	-0.0670755	0.12	0.146	1
GFM1	0.0105246	-0.00385276	0.118	0.131	1
ORC2	0.0105358	-0.019205	0.114	0.132	1
SEC16A	0.0105512	-0.025957	0.101	0.118	1
BTN3A1	0.010562	-0.0602039	0.169	0.199	1
TMSB4X	0.0106902	0.0396858	0.999	0.999	1
DHX8	0.0107311	0.052492	0.13	0.121	1
IRF2BP2	0.010752	-0.0278785	0.31	0.338	1
PPP2CB	0.0107661	-0.0586491	0.08	0.102	1
CDC42EP3	0.0108012	-0.0850681	0.197	0.23	1
TNRC6C	0.0108142	-0.00399192	0.278	0.297	1
APLP2	0.0110189	-0.0434291	0.097	0.117	1
CCSER2	0.0110879	-0.0937419	0.359	0.397	1
DYNLRB1	0.0111826	-0.0490154	0.396	0.431	1
NME6	0.0112244	-0.0196269	0.11	0.127	1
HNRNPH1	0.0112882	0.0509037	0.622	0.621	1
POLE3	0.0113154	-0.0163122	0.309	0.335	1
PRRC2C	0.0113407	-0.0680228	0.717	0.751	1
CARS	0.011419	0.0197337	0.162	0.168	1
DSTN	0.0114407	0.0472252	0.343	0.346	1
SERPINB1	0.011443	-0.0741714	0.346	0.384	1
RTN3	0.0114816	-0.0422665	0.124	0.148	1
EPB41L4A-AS1	0.0115207	-0.0970985	0.338	0.373	1
AIDA	0.0115218	-0.0617805	0.212	0.243	1
PFDN5	0.0115393	0.0696147	0.978	0.976	1
SETD2	0.0115534	-0.0471938	0.336	0.372	1
EIF5	0.0115555	-0.0916981	0.476	0.512	1
RAB5A	0.0115871	-0.0508326	0.157	0.185	1
EMC3	0.011711	0.05618	0.183	0.173	1
CCNK	0.0117234	-0.0417952	0.17	0.196	1
TAF2	0.0117511	-0.047717	0.086	0.108	1
OTULINL	0.0118995	-0.0669357	0.101	0.126	1
MIEF1	0.0119588	-0.0604834	0.093	0.117	1
COX17	0.0120012	-0.0808102	0.278	0.314	1
GTF2E2	0.012154	-0.0257382	0.087	0.104	1
POP5	0.0122041	0.034152	0.21	0.212	1
CTSC	0.0122401	-0.035272	0.173	0.196	1
GARS	0.0122409	-0.0870662	0.272	0.305	1
CEP135	0.0122703	-0.0354046	0.13	0.152	1
LIN7C	0.0123436	-0.0465885	0.119	0.143	1
ZCCHC9	0.0123445	0.0123218	0.155	0.165	1
ATXN2L	0.012368	-0.0723601	0.165	0.195	1
CCZ1B	0.0124469	-0.011011	0.09	0.102	1
SMAP1	0.0124567	-0.0466085	0.331	0.365	1
C19orf24	0.0125108	0.0785394	0.275	0.255	1
TIFA	0.0125124	-0.0533961	0.086	0.109	1
CXCR4	0.0125204	-0.106982	0.456	0.491	1
C1orf122	0.0126122	-0.0417515	0.124	0.147	1
SMARCB1	0.0126843	0.049943	0.165	0.159	1
MTO1	0.0127361	-0.0462036	0.091	0.112	1
LRRC8C	0.0127372	-0.0560869	0.137	0.164	1
TCF7	0.0127748	0.0719703	0.68	0.668	1
MAP7D1	0.0127862	-0.0387242	0.243	0.27	1
STAMBP	0.0128479	-0.0109304	0.092	0.106	1
CLOCK	0.0129839	0.0577174	0.115	0.101	1
EMC8	0.0130041	-0.0245919	0.089	0.105	1
GPR171	0.0130308	-0.0963794	0.142	0.166	1
TMEM18	0.0130526	-0.0862728	0.166	0.194	1
KLF13	0.0130678	0.0727405	0.68	0.652	1
SRRT	0.0130749	0.0687383	0.257	0.238	1
NUDT1	0.0131769	0.026951	0.156	0.162	1
YIF1A	0.0131897	-0.048306	0.11	0.135	1
MOB2	0.0131949	-0.0411408	0.128	0.151	1
PPA1	0.0132053	-0.0861916	0.279	0.304	1
CBLL1	0.01326	0.0565107	0.195	0.183	1
RNF111	0.0133115	0.015544	0.097	0.102	1
DCK	0.0133586	-0.0313937	0.183	0.207	1
VDAC1	0.0133606	-0.080612	0.372	0.409	1
LUC7L	0.0133937	-0.0833608	0.177	0.208	1
TIPARP	0.0135364	-0.0427223	0.116	0.14	1
TRIM8	0.0135803	0.0736792	0.174	0.16	1
MGAT2	0.0136394	0.00455205	0.126	0.134	1
SLBP	0.0136917	-0.000366488	0.228	0.244	1
ZCCHC10	0.0137073	-0.0506358	0.173	0.199	1
PRKRIP1	0.0137181	-0.0790591	0.13	0.157	1
UBA6	0.0137656	-0.0390251	0.103	0.124	1
EMP3	0.0139188	0.0747988	0.801	0.779	1
SUCLG2	0.0139198	-0.0512343	0.122	0.146	1
PRELID3B	0.0139628	-0.0420694	0.146	0.17	1
ZC3HAV1	0.014095	-0.0990457	0.442	0.474	1
HINT2	0.014154	-0.0523143	0.096	0.119	1
SNUPN	0.0141789	0.030104	0.146	0.146	1
DENR	0.0142377	0.0456946	0.371	0.373	1
FAM120AOS	0.0143323	-0.0363004	0.173	0.198	1
ALG5	0.0143454	-0.0386189	0.177	0.201	1
TRAPPC2L	0.0143541	0.0840946	0.25	0.227	1
RPP25L	0.014383	-0.0652922	0.089	0.113	1
FAM98B	0.0143897	0.0269824	0.14	0.141	1
AHCYL1	0.0144288	-0.0587907	0.116	0.141	1
AKAP11	0.0147653	-0.0581637	0.13	0.156	1
UROS	0.01481	-0.026044	0.105	0.124	1
PPP1CA	0.0149247	0.0838221	0.451	0.42	1
FAM89B	0.0149777	0.0753559	0.338	0.317	1
FAF2	0.0149807	0.0389902	0.109	0.102	1
CNTRL	0.0150816	-0.0706272	0.203	0.235	1
IFNAR2	0.0151132	-0.0173663	0.098	0.113	1
TADA2B	0.0151152	-0.0437176	0.12	0.143	1
BTG1	0.01514	-0.0627198	0.983	0.985	1
PRKRA	0.0151625	-0.00687672	0.099	0.11	1
MAT2B	0.015193	-0.0865632	0.398	0.435	1
KBTBD2	0.0152311	-0.0302421	0.105	0.125	1
PTGES2	0.0153705	-0.0323307	0.095	0.113	1
SMURF2	0.015477	0.0575469	0.411	0.402	1
SOCS4	0.0155029	-0.0110711	0.087	0.1	1
TXNRD1	0.0155788	-0.0970876	0.352	0.376	1
ELOVL5	0.0156426	-0.0154138	0.136	0.153	1
CEBPG	0.0156638	-0.0471926	0.172	0.197	1
MAP4	0.0158075	-0.0671165	0.144	0.172	1
ZNF148	0.0158152	-0.0954445	0.329	0.363	1
CNST	0.0159824	-0.0885186	0.16	0.187	1
TSFM	0.0160079	0.0305475	0.137	0.135	1
RNF126	0.0160135	-0.0358971	0.142	0.166	1
CCDC137	0.0160346	-0.00337283	0.114	0.126	1
COMMD1	0.0161105	-0.0419604	0.085	0.104	1
RAD17	0.016206	0.0333562	0.143	0.144	1
CD2AP	0.0162442	0.00472397	0.198	0.213	1
MTRNR2L12	0.0163192	-0.0644737	0.958	0.962	1
NUDCD3	0.0164685	-0.0270081	0.136	0.155	1
SF3B3	0.0166248	-0.0246358	0.135	0.153	1
SERF2	0.0166771	0.0519804	0.943	0.942	1
NEAT1	0.0167027	-0.074975	0.63	0.642	1
PLEKHA2	0.0167731	0.069127	0.215	0.187	1
SLC3A2	0.0168353	-0.102288	0.532	0.565	1
TSG101	0.0168473	-0.0188163	0.136	0.155	1
IL17RA	0.0169103	0.0706915	0.155	0.134	1
ZNF101	0.0171296	-0.0540524	0.303	0.335	1
ARID2	0.0172346	-0.0829313	0.157	0.185	1
UBE2J2	0.0172395	0.0252391	0.165	0.169	1
POLR2L	0.0174926	0.0810584	0.608	0.573	1
ARHGDIB	0.0177034	0.043961	0.9	0.901	1
NSUN6	0.0178827	-0.0488783	0.101	0.124	1
ATXN3	0.0179267	-0.00587355	0.154	0.169	1
AC016831.5	0.0179503	-0.023396	0.091	0.106	1
IER2	0.0180126	-0.0900185	0.386	0.41	1
ZDHHC20	0.0181518	-0.0394045	0.163	0.187	1
UBAP2	0.0183687	-0.0191442	0.12	0.138	1
TIMM10B	0.01837	-0.0678691	0.123	0.148	1
MFHAS1	0.0184936	-0.0352329	0.096	0.117	1
CDC42SE2	0.0186133	-0.0686768	0.66	0.693	1
JAK1	0.0187976	-0.0637823	0.754	0.782	1
MRPL14	0.0188273	-0.0779506	0.228	0.256	1
BOD1L1	0.0188351	0.0790771	0.518	0.506	1
PHIP	0.018986	-0.026315	0.233	0.258	1
SUSD3	0.0190256	-0.0770302	0.201	0.232	1
MED28	0.019087	0.0627808	0.232	0.213	1
PRPF40A	0.0191336	-0.0564851	0.416	0.451	1
ERO1B	0.0191523	-0.0208922	0.088	0.103	1
AP3D1	0.0191529	0.00250089	0.101	0.11	1
GATC	0.0191855	0.0523734	0.123	0.11	1
TAF9	0.0193726	-0.0624338	0.258	0.291	1
SAMHD1	0.0194572	-0.0463018	0.335	0.367	1
NCOA2	0.0195386	-0.0459078	0.084	0.105	1
PRELID1	0.0195403	0.0746782	0.597	0.568	1
XRN1	0.0195643	-0.0957898	0.349	0.382	1
SNRNP200	0.019613	0.0202572	0.299	0.309	1
OCIAD2	0.0196155	0.058548	0.941	0.939	1
YWHAH	0.0196833	-0.0895037	0.178	0.208	1
PPT1	0.019761	0.0478825	0.209	0.2	1
ESYT1	0.0198965	0.0594154	0.202	0.19	1
PRPS1	0.0199099	-0.0449244	0.118	0.141	1
PPP1R15B	0.0199719	-0.0706353	0.146	0.173	1
PPP2R5A	0.0202944	-0.0223524	0.12	0.137	1
MTMR14	0.0203481	-0.0507304	0.101	0.123	1
REL	0.0204826	-0.0834202	0.139	0.165	1
PYCR2	0.0205134	0.0235949	0.156	0.158	1
C2orf49	0.0205766	-0.0748542	0.165	0.194	1
CCNH	0.0206017	0.020507	0.194	0.2	1
DOCK11	0.02061	-0.00123292	0.206	0.222	1
TBRG1	0.0208099	-0.0792398	0.197	0.228	1
GPS2	0.0209963	0.0507329	0.225	0.195	1
LMBRD1	0.0212272	0.0222497	0.159	0.166	1
TACC1	0.0212421	0.0239273	0.2	0.203	1
CCR7	0.0213438	0.0879363	0.635	0.618	1
EPN1	0.0215699	-0.0178453	0.107	0.122	1
STK24	0.0215725	0.0599367	0.303	0.289	1
OSBP	0.0217582	-0.0309896	0.164	0.185	1
SOD1	0.0217788	-0.00676956	0.853	0.832	1
CHCHD3	0.0218308	-0.0304807	0.083	0.101	1
BLOC1S4	0.0218381	0.0182215	0.289	0.3	1
PARP8	0.0218817	-0.0801224	0.174	0.195	1
ERCC1	0.0219188	-0.0146031	0.094	0.109	1
TMEM41B	0.0219767	-0.0393123	0.235	0.262	1
ATG101	0.0219778	0.0144646	0.129	0.134	1
RGS19	0.0219895	-0.0379882	0.115	0.136	1
PEBP1	0.0220413	0.0715584	0.601	0.583	1
CUL4A	0.0222269	-0.00639655	0.111	0.121	1
RBM12	0.0222403	0.0468849	0.126	0.114	1
SAR1B	0.0222572	-0.023217	0.166	0.185	1
RPP30	0.0224416	0.0390983	0.145	0.142	1
PLP2	0.0224731	0.0441861	0.332	0.336	1
SSSCA1	0.0225945	0.0396567	0.132	0.13	1
FAM168B	0.022624	0.0317963	0.106	0.102	1
MRFAP1L1	0.0226685	0.0689853	0.358	0.334	1
LSM2	0.0227716	-0.0475531	0.166	0.192	1
CLDND1	0.0228108	-0.0640433	0.203	0.233	1
NFYB	0.0229849	0.0100713	0.144	0.153	1
UBE2V2	0.0229859	-0.0504367	0.262	0.291	1
ZNF267	0.0229991	-0.0760247	0.106	0.128	1
ZNF107	0.0230201	-0.0191293	0.108	0.124	1
BSDC1	0.0232557	-0.00420747	0.1	0.111	1
MCM3AP	0.023301	-0.00180681	0.102	0.113	1
PTPN2	0.0233291	-0.0412048	0.3	0.329	1
EML4	0.0233828	-0.0612142	0.422	0.459	1
AES	0.0233936	0.0577958	0.851	0.829	1
DDX21	0.0234222	-0.0852156	0.495	0.526	1
PPDPF	0.0234288	-0.0685913	0.685	0.716	1
RPL18A	0.023433	0.0254747	0.999	0.997	1
KRIT1	0.0235132	0.0603767	0.173	0.161	1
TMEM9B	0.0235233	0.00142888	0.186	0.199	1
NFIC	0.0235404	-0.042074	0.106	0.128	1
LINC00513	0.0235777	-0.0504019	0.108	0.13	1
EIF2A	0.0235832	-0.0853061	0.297	0.325	1
GOLGA3	0.0236039	0.0043938	0.161	0.171	1
MAPK9	0.0236159	-0.0241867	0.092	0.108	1
YPEL2	0.023654	-0.0824882	0.238	0.269	1
ZNF33B	0.0237542	0.0626168	0.159	0.145	1
PPP1R11	0.0237574	-0.0390048	0.165	0.187	1
PNPLA8	0.0237929	0.0016533	0.144	0.154	1
JAK3	0.0238036	-0.0704177	0.121	0.144	1
LUZP1	0.0239147	-0.011845	0.087	0.1	1
EMD	0.0240232	0.00361617	0.198	0.209	1
BMS1	0.0240775	0.00060732	0.198	0.214	1
PLPP5	0.0241363	-0.073014	0.082	0.102	1
OTULIN	0.0241766	0.0199977	0.209	0.217	1
ARFGAP3	0.0243943	-0.0694388	0.151	0.177	1
DYNLL2	0.024517	0.0582955	0.216	0.204	1
SIT1	0.0245238	0.0654734	0.145	0.123	1
TOMM7	0.024544	0.0418848	0.989	0.989	1
ZNF688	0.0245621	-0.0161643	0.101	0.115	1
MCTS1	0.0246014	-0.0294919	0.136	0.158	1
TKT	0.0246788	-0.0457281	0.23	0.257	1
SIN3A	0.0246852	-0.0381795	0.171	0.193	1
NEDD1	0.0246882	-0.00825478	0.088	0.101	1
YARS	0.0247948	-0.0328129	0.173	0.197	1
IDS	0.0248289	-0.0491882	0.501	0.534	1
POP7	0.0248303	-0.0514525	0.105	0.128	1
AL354733.3	0.0249018	-0.057499	0.087	0.109	1
NDFIP1	0.0249197	0.071078	0.733	0.716	1
BET1L	0.0249289	-0.0403445	0.098	0.117	1
TRIP11	0.0250014	-0.0873851	0.247	0.279	1
COMMD7	0.0250094	-0.0284718	0.133	0.152	1
PLEKHJ1	0.0251011	0.0434042	0.182	0.176	1
KLRB1	0.0251207	-0.0810498	0.134	0.159	1
EXOSC7	0.0251234	0.0111594	0.126	0.132	1
RASGRP2	0.0251471	0.0841113	0.239	0.211	1
DHX29	0.0252093	-0.0559748	0.176	0.203	1
C12orf43	0.0252918	0.00724949	0.101	0.111	1
U2AF1L4	0.0252967	-0.0296621	0.102	0.12	1
ARNTL	0.0254971	-0.0573147	0.125	0.149	1
C16orf87	0.0255051	-0.0516105	0.087	0.107	1
RCC2	0.0256089	-0.00930331	0.113	0.126	1
NRDC	0.0257779	-0.0647537	0.259	0.291	1
ACTN4	0.0258842	0.0292369	0.138	0.14	1
WBP11	0.0259252	-0.0729412	0.319	0.353	1
KIF5B	0.0259814	-0.0823631	0.333	0.366	1
ACYP2	0.0259882	-0.03359	0.088	0.106	1
TRIM56	0.0260025	-0.0665258	0.263	0.294	1
SF3A2	0.0262178	-0.0402055	0.095	0.114	1
TRBC2	0.0263521	0.0757118	0.912	0.905	1
PDE4DIP	0.0263985	-0.082244	0.22	0.25	1
IL2RB	0.0264386	0.0231528	0.148	0.155	1
SRPK2	0.0265075	-0.0362854	0.149	0.171	1
ADPGK	0.026521	-0.0376209	0.115	0.136	1
SLFN12L	0.0265258	-0.0148098	0.162	0.179	1
GNPAT	0.0265272	0.0287058	0.104	0.102	1
ARFGEF2	0.0265504	-0.0181097	0.098	0.112	1
MGMT	0.0266797	0.00654352	0.171	0.18	1
CD47	0.0267819	-0.0661099	0.432	0.467	1
SCAF4	0.0268362	-0.0462771	0.092	0.113	1
TM2D1	0.0268578	0.0154347	0.168	0.177	1
EBNA1BP2	0.0269892	-0.0253424	0.131	0.147	1
ARPC5	0.0270882	0.0176766	0.724	0.742	1
HYOU1	0.0271387	-0.0312778	0.097	0.116	1
ENTPD4	0.0271455	-0.0177827	0.097	0.111	1
TCP1	0.0271822	-0.0638373	0.232	0.263	1
DCUN1D1	0.0271905	0.0374674	0.122	0.114	1
PKIA	0.027206	-0.0418048	0.096	0.115	1
VIM	0.0272215	0.0207243	0.897	0.875	1
PIGBOS1	0.0272283	-0.0722959	0.157	0.184	1
ANKRA2	0.0272632	0.00615231	0.1	0.107	1
RPL41	0.0273435	0.0255271	0.999	0.999	1
CCNG1	0.0275026	-0.0764761	0.171	0.199	1
DMAP1	0.027541	0.0157458	0.125	0.13	1
MT-ND5	0.0276431	-0.0469959	0.983	0.985	1
AVL9	0.0277901	-0.0435713	0.1	0.121	1
THAP5	0.027946	-0.0289735	0.196	0.218	1
RABGGTB	0.0279461	-0.0137602	0.135	0.151	1
PPP1R7	0.028177	-0.0698997	0.222	0.252	1
TCP11L2	0.0283349	-0.0599246	0.155	0.181	1
AUP1	0.0284023	-0.0396818	0.173	0.198	1
RUNX1	0.028436	0.0693489	0.233	0.216	1
SUPT16H	0.0285604	-0.0830751	0.38	0.408	1
TMSB10	0.0285822	0.0437475	0.996	0.993	1
TALDO1	0.0287431	-0.0824577	0.351	0.377	1
CD48	0.0288854	-0.069215	0.748	0.772	1
NOP10	0.0288936	0.0673022	0.57	0.538	1
VAMP5	0.028956	-0.0797642	0.211	0.24	1
ALKBH5	0.0291546	0.0379726	0.177	0.173	1
HOOK3	0.0291643	-0.0446219	0.141	0.164	1
PRNP	0.0292023	-0.0325044	0.163	0.184	1
CD27	0.0292408	0.0730685	0.318	0.29	1
DTNBP1	0.0292503	0.0699592	0.15	0.134	1
RSF1	0.0292828	-0.0841242	0.354	0.388	1
NDUFS5	0.0293442	0.0667338	0.771	0.752	1
ZNRF2	0.0293655	-0.0500477	0.12	0.143	1
MALT1	0.0294272	-0.0618269	0.174	0.202	1
AIP	0.0295489	-0.0571763	0.197	0.224	1
CERS2	0.0295771	-0.0478167	0.128	0.15	1
CDV3	0.0295919	-0.0692556	0.669	0.686	1
SNRPF	0.0296175	0.0729469	0.454	0.419	1
ARPC5L	0.0296708	-0.0603377	0.195	0.223	1
PEX26	0.0297113	1.89027e-05	0.099	0.109	1
LEPROTL1	0.0298006	-0.0420503	0.642	0.674	1
MINOS1	0.0298707	0.0775684	0.489	0.47	1
TTC9	0.0299011	0.0457853	0.131	0.109	1
HSPH1	0.0299015	-0.0740663	0.184	0.212	1
CLK4	0.0299492	-0.0787333	0.177	0.204	1
ANKRD49	0.0299545	0.0809953	0.243	0.223	1
RPAIN	0.0302432	-0.0771412	0.222	0.251	1
NFATC3	0.0302577	0.0722971	0.201	0.177	1
TXNDC12	0.030482	-0.0489993	0.195	0.22	1
SLC25A11	0.0305006	-0.0462742	0.111	0.132	1
BEX3	0.0307673	0.0725548	0.244	0.215	1
FLNA	0.0308386	-0.0837994	0.263	0.292	1
ZNF518A	0.0308736	-0.0133677	0.1	0.114	1
RBM48	0.0308997	-0.0627529	0.141	0.166	1
UQCRQ	0.0309077	0.071363	0.445	0.418	1
MRPL42	0.0312073	-0.0582808	0.158	0.184	1
CIAPIN1	0.0312385	0.0285654	0.108	0.106	1
ATP6V0E2	0.0312519	0.0526577	0.188	0.162	1
UBE2K	0.0312969	-0.0683904	0.303	0.336	1
GUK1	0.0313306	-0.074784	0.563	0.575	1
CNOT6L	0.03141	-0.0737462	0.437	0.471	1
DDX39B	0.031416	-0.0149463	0.175	0.191	1
CUTC	0.0314253	-0.00508398	0.161	0.175	1
TMED5	0.0316833	-0.0710079	0.171	0.198	1
HP1BP3	0.03172	-0.0730766	0.58	0.613	1
MRPL41	0.0318031	-0.0282821	0.308	0.335	1
LUC7L2	0.0319091	-0.0249461	0.174	0.192	1
OXCT1	0.0319543	0.0177241	0.116	0.118	1
SMAP2	0.03198	-0.0776982	0.285	0.312	1
ABHD13	0.0321196	-0.056232	0.196	0.223	1
TM2D3	0.0321381	0.0562615	0.149	0.134	1
CRIPT	0.0321706	-0.0335747	0.105	0.125	1
RANGRF	0.0322363	0.016145	0.104	0.107	1
TGOLN2	0.0322519	0.069364	0.508	0.477	1
TNKS2	0.0324277	-0.0344985	0.18	0.202	1
PAF1	0.0326503	-0.0108168	0.098	0.109	1
HAUS3	0.0330411	-0.0383075	0.133	0.155	1
MRPL15	0.0330945	0.0230334	0.103	0.104	1
MARK2	0.0330948	0.0350986	0.118	0.116	1
LY6E	0.0331775	-0.0736372	0.243	0.273	1
MKNK2	0.0332438	0.0206341	0.156	0.159	1
NMRK1	0.0334719	-0.0763902	0.218	0.246	1
PHKB	0.0336204	0.0316635	0.156	0.155	1
SAP30L	0.0336852	-0.00381706	0.092	0.102	1
C21orf91	0.0341051	-0.0398162	0.166	0.19	1
YWHAQ	0.0341355	-0.0157361	0.296	0.323	1
PRRC2A	0.0341551	-0.0532073	0.102	0.124	1
PPM1K	0.0341636	-0.0616006	0.267	0.298	1
TTC19	0.0343677	0.0545864	0.294	0.282	1
DDA1	0.0346412	0.0179093	0.124	0.13	1
BLOC1S2	0.034676	0.0421407	0.227	0.223	1
TIAL1	0.0347156	-0.0851872	0.322	0.349	1
DGCR6L	0.0347856	-0.0772031	0.21	0.239	1
KIFAP3	0.0348294	-0.013372	0.097	0.11	1
ICE1	0.0349721	0.0431445	0.278	0.277	1
AP2B1	0.0349811	-0.0460036	0.32	0.349	1
ARID4B	0.035107	-0.0738011	0.529	0.561	1
CHM	0.0351093	-0.0466618	0.102	0.123	1
SEC14L1	0.035249	-0.0509953	0.099	0.121	1
INO80	0.0353292	0.0123772	0.17	0.179	1
TNFAIP8	0.0356583	-0.0738064	0.565	0.595	1
TARS	0.0357029	-0.0310353	0.373	0.401	1
SNX3	0.0357725	0.0527651	0.476	0.472	1
ENOPH1	0.0358599	-0.00225575	0.098	0.107	1
TMEM245	0.0359023	-0.0322526	0.173	0.193	1
ATP5PO	0.0359948	0.068453	0.621	0.591	1
EHMT1	0.0361482	0.0133438	0.182	0.185	1
STX17	0.0361653	-0.00958785	0.165	0.18	1
ZNF654	0.0362264	-0.0415719	0.092	0.111	1
PTPMT1	0.03627	-0.0288989	0.09	0.106	1
CPNE1	0.0363536	-0.0655792	0.181	0.208	1
SPAST	0.0364425	-0.0129713	0.109	0.123	1
SRPK1	0.0364606	-0.0676807	0.118	0.14	1
TBC1D23	0.0364733	0.0433775	0.109	0.102	1
EEF1A1	0.0364786	0.0214285	0.999	0.999	1
DNAJB12	0.036497	-0.00670163	0.093	0.103	1
CALCOCO1	0.0365025	-0.0339526	0.084	0.101	1
RNASEH2B	0.0365773	-0.0831864	0.257	0.287	1
DYRK1A	0.0366421	-0.0566386	0.233	0.26	1
ZMYM5	0.0366545	-0.0416582	0.097	0.117	1
ERVK3-1	0.036661	0.0146395	0.105	0.11	1
TMEM141	0.0368877	-0.0230665	0.109	0.126	1
SART3	0.0369106	-0.00600608	0.118	0.128	1
CD28	0.0369822	-0.0402699	0.222	0.246	1
CSNK1G2	0.0371526	-0.0829058	0.297	0.328	1
PDK1	0.0372658	-0.0096711	0.095	0.105	1
CTSA	0.0372934	-0.00738932	0.101	0.112	1
SACM1L	0.0375771	0.00750572	0.158	0.166	1
ADD1	0.0376291	0.000272012	0.252	0.267	1
MED10	0.0376735	-0.0463078	0.346	0.375	1
PABPN1	0.0377048	0.0124298	0.244	0.251	1
DPP8	0.0377418	0.00338552	0.143	0.153	1
SBNO1	0.0377692	0.0444148	0.237	0.232	1
CGRRF1	0.0378477	-0.00160943	0.104	0.111	1
LINC00476	0.0378855	-0.0491413	0.1	0.121	1
ATXN7L3B	0.0380824	-0.0560767	0.362	0.394	1
TOPBP1	0.0380847	-0.0590835	0.117	0.129	1
ENO1	0.0381845	-0.0682122	0.559	0.561	1
ATG3	0.0382214	0.0331854	0.226	0.225	1
UBE2Z	0.0383817	-0.0621318	0.145	0.169	1
C1orf56	0.0384362	0.0541066	0.125	0.107	1
SELENOK	0.0384716	-0.0770492	0.38	0.393	1
AAK1	0.0385359	0.0607008	0.728	0.709	1
BNIP2	0.0386243	-0.0735026	0.332	0.364	1
OTUD6B-AS1	0.0386716	-0.0897255	0.311	0.342	1
FBXW2	0.038867	-0.0692163	0.117	0.134	1
UTP14A	0.038986	-0.00431372	0.109	0.122	1
CYBC1	0.0390383	-0.0383544	0.101	0.12	1
CEP95	0.0390434	0.0652018	0.221	0.201	1
IGF2R	0.0392101	0.0156182	0.106	0.107	1
MIS18BP1	0.0392368	-0.0797575	0.171	0.19	1
SELENOH	0.0392423	0.0616318	0.68	0.658	1
RAD21	0.0393826	-0.0833596	0.451	0.478	1
KMT5A	0.0394097	-0.0498179	0.115	0.137	1
MON2	0.0395473	-0.0208302	0.11	0.125	1
PEX3	0.0395947	0.0461379	0.101	0.093	1
MAPK14	0.039612	0.001031	0.102	0.109	1
GTF3C6	0.039666	-0.0748554	0.266	0.286	1
TTC37	0.0397145	0.0557516	0.192	0.178	1
EXOSC1	0.0397898	0.0194493	0.171	0.175	1
RBM28	0.0398007	0.0404647	0.148	0.146	1
NMI	0.0398503	-0.0700969	0.301	0.332	1
CDK5RAP1	0.0399088	0.00237159	0.122	0.13	1
LYRM7	0.0400291	0.0653295	0.14	0.121	1
IFRD2	0.0400793	0.00741168	0.101	0.107	1
RAB11A	0.0401476	-0.049851	0.176	0.202	1
OXLD1	0.0402099	-0.0675947	0.129	0.151	1
UQCRH	0.0402124	0.0668765	0.654	0.641	1
FGFR1OP2	0.0402387	-0.0710443	0.365	0.397	1
GNPNAT1	0.0402508	-0.0347709	0.092	0.11	1
SMIM10L1	0.0403192	0.0373822	0.221	0.218	1
MT-ND3	0.0403418	-0.0339275	1	1	1
KLHDC3	0.040531	-0.0178045	0.115	0.129	1
MPRIP	0.0406648	-0.050002	0.133	0.156	1
HCG18	0.0407388	-0.000716886	0.207	0.22	1
GMCL1	0.0408448	0.0290103	0.169	0.168	1
MUM1	0.0408472	-0.073746	0.123	0.146	1
DDX1	0.0410814	0.035046	0.266	0.267	1
YIPF3	0.0411655	0.0238814	0.129	0.13	1
CHD2	0.0414868	-0.0387051	0.34	0.368	1
EIF2AK2	0.041596	-0.0908765	0.25	0.278	1
KDM6A	0.0416938	-0.0119897	0.116	0.125	1
ZNF652	0.0417523	-0.0515626	0.2	0.226	1
MT2A	0.0417652	0.0771726	0.495	0.462	1
CTDSP2	0.0420379	-0.0406733	0.192	0.214	1
ID3	0.0423276	0.0773439	0.266	0.238	1
FBXO32	0.0425661	-0.00861789	0.098	0.111	1
CMAS	0.0429602	-0.0482152	0.088	0.107	1
WHAMM	0.0430084	-0.0413177	0.156	0.179	1
HBP1	0.0430435	-0.0673157	0.21	0.237	1
CFL1	0.0430798	0.0551419	0.892	0.879	1
BLOC1S5	0.0434695	-0.0188622	0.103	0.117	1
STRBP	0.0436584	0.032685	0.145	0.144	1
UPP1	0.0437303	-0.0730272	0.216	0.244	1
NUP88	0.0437558	0.0166518	0.107	0.111	1
IFITM1	0.0437766	-0.0723639	0.165	0.184	1
MAP2K7	0.0439409	-0.0251947	0.093	0.108	1
ICE2	0.0439535	-0.0776009	0.196	0.216	1
NOC3L	0.0440046	-0.0575439	0.12	0.142	1
UBAC1	0.0440792	-0.0311562	0.13	0.148	1
PLK3	0.0441172	0.000582706	0.196	0.208	1
MRPS16	0.0441341	-0.0639611	0.186	0.2	1
HMGB1	0.0441996	-0.0483449	0.955	0.956	1
TCOF1	0.0442381	-0.0634875	0.099	0.118	1
PSMD7	0.0442576	0.021154	0.401	0.411	1
KCNQ1OT1	0.0443265	0.0734627	0.155	0.132	1
TAF1D	0.0445457	-0.0747941	0.469	0.501	1
ZNF264	0.0446821	-0.0418859	0.119	0.14	1
RPIA	0.0446822	0.0170787	0.169	0.175	1
RBM27	0.0447062	0.0102595	0.11	0.115	1
USO1	0.0447691	-0.0612324	0.153	0.177	1
R3HDM2	0.0448581	-0.0746823	0.308	0.336	1
ZCCHC2	0.0449032	-0.0413282	0.103	0.122	1
TEX264	0.0449719	-0.0484313	0.119	0.141	1
PSMB1	0.0451209	0.0023217	0.68	0.659	1
DGLUCY	0.0452793	-0.0297136	0.1	0.117	1
SGK3	0.0453143	-0.0552977	0.098	0.118	1
SDCBP	0.0453656	-0.0565716	0.181	0.206	1
OSGEP	0.0456734	-0.0215131	0.106	0.121	1
MAPRE1	0.0456944	-0.071673	0.244	0.272	1
VPS53	0.0457027	-0.0429375	0.082	0.101	1
MRPS11	0.0458686	0.013659	0.133	0.138	1
RASSF7	0.0458816	-0.0255244	0.122	0.138	1
CEP350	0.0458994	-0.0901525	0.343	0.371	1
YY1AP1	0.0459618	-0.00178068	0.092	0.101	1
ITCH	0.0460082	-0.0585727	0.114	0.136	1
ARL14EP	0.0460563	0.000610271	0.285	0.301	1
TAF12	0.0460675	-0.0643524	0.141	0.165	1
TMEM183A	0.0461898	-0.0366442	0.155	0.176	1
CHST11	0.0462353	0.0295657	0.105	0.102	1
NECAP1	0.0462584	0.0265053	0.11	0.108	1
UHRF2	0.0462636	-0.0641624	0.165	0.189	1
PIK3CD	0.0462863	-0.0637048	0.143	0.167	1
DIS3	0.0463835	0.0352771	0.192	0.189	1
GABPB1-AS1	0.0465879	-0.0796719	0.455	0.479	1
MAP3K1	0.0466089	-0.0653825	0.188	0.214	1
CYBA	0.0467086	0.0371713	0.701	0.671	1
NFKB1	0.0469257	-0.0696543	0.175	0.199	1
UBQLN2	0.0469438	-0.0134453	0.12	0.133	1
MYSM1	0.0473759	-0.0633001	0.163	0.188	1
FBXO11	0.0478418	-0.0307377	0.115	0.132	1
BRD1	0.0480316	-0.00639301	0.246	0.259	1
INO80D	0.0480615	0.0413158	0.216	0.212	1
NIPAL3	0.048121	-0.065981	0.099	0.118	1
CCPG1	0.0484332	-0.0377252	0.181	0.203	1
KPNB1	0.0485583	-0.0256991	0.426	0.453	1
HELB	0.0487002	0.0485489	0.193	0.186	1
BIRC6	0.0488021	0.0203725	0.29	0.296	1
PDRG1	0.0489003	0.0283311	0.109	0.107	1
SENP5	0.0489376	-0.00411071	0.127	0.139	1
CASP4	0.0489771	-0.0756173	0.313	0.337	1
ATF6	0.0490275	0.0490043	0.169	0.155	1
RUNX3	0.0490333	-0.063507	0.137	0.16	1
TMEM87A	0.0491844	-8.90041e-05	0.23	0.241	1
CMTM8	0.0492137	-0.0620097	0.133	0.156	1
ZNF800	0.0496231	-0.0678106	0.275	0.304	1
IFI44	0.0497486	-0.0519558	0.111	0.132	1
MRPS28	0.0497691	0.0352563	0.104	0.099	1
RPA1	0.049944	0.0321562	0.117	0.114	1
CHD8	0.0500582	-0.0180748	0.234	0.252	1
CCND3	0.0503642	-0.0453891	0.261	0.288	1
TMEM106B	0.0503772	-0.0679947	0.171	0.195	1
RBMX2	0.0506867	-0.0276014	0.137	0.155	1
MT-ATP6	0.0507284	-0.0243996	1	1	1
AL118516.1	0.0507675	0.0586878	0.144	0.129	1
ARHGAP45	0.0507943	0.0581477	0.48	0.47	1
CMTM7	0.0508221	-0.0413839	0.1	0.118	1
TRMT6	0.0510873	-0.0383667	0.144	0.165	1
PRKCSH	0.0511324	-0.0176979	0.13	0.145	1
TPI1	0.0511852	-0.0753086	0.383	0.413	1
MIS12	0.0512081	-0.0465647	0.109	0.13	1
FNTA	0.0517683	-0.0398799	0.277	0.303	1
CCT5	0.0518422	-0.0611557	0.363	0.395	1
TMEM120B	0.0519177	0.00975512	0.154	0.161	1
CTBP1	0.0520595	-0.00188197	0.135	0.144	1
SREK1	0.0521345	0.0190484	0.205	0.212	1
PKN1	0.0522474	0.0232834	0.194	0.194	1
ZNF609	0.0522943	0.00341945	0.096	0.103	1
URI1	0.052533	-0.0740081	0.451	0.482	1
PWP1	0.052576	0.0229909	0.211	0.215	1
UBE2H	0.0525945	-0.0635304	0.128	0.15	1
C1orf123	0.0529933	-0.0249226	0.125	0.142	1
MRPL32	0.0530762	0.0630075	0.236	0.216	1
TIPRL	0.0530948	0.0423898	0.205	0.197	1
PIP4K2A	0.0531259	-0.077129	0.366	0.383	1
MUC20-OT1	0.0531995	-0.0560704	0.258	0.286	1
KRR1	0.0533475	0.0664624	0.32	0.306	1
PMAIP1	0.0534113	-0.0674273	0.124	0.141	1
COX7B	0.0535006	0.0651582	0.712	0.686	1
LTN1	0.0535605	-0.0410114	0.156	0.178	1
CRYBG1	0.0537449	-0.0487302	0.108	0.128	1
EMC4	0.0539241	0.0542557	0.319	0.293	1
STAT5A	0.0539308	-0.00599771	0.125	0.137	1
FLAD1	0.0544959	-0.0238031	0.087	0.1	1
DDX60	0.0546877	-0.0460577	0.115	0.135	1
GTPBP4	0.0548201	-0.0443998	0.165	0.188	1
COQ10B	0.0549464	0.0268483	0.168	0.168	1
CAAP1	0.0550735	-0.0498882	0.091	0.101	1
HM13	0.0551335	-0.0340253	0.23	0.254	1
CRNKL1	0.0551995	0.0110166	0.147	0.153	1
RIPK1	0.0553492	-0.051227	0.093	0.11	1
FUS	0.0553984	0.0438595	0.763	0.767	1
TUBA4A	0.0556398	0.0517549	0.299	0.29	1
ETHE1	0.0556712	-0.000464535	0.101	0.111	1
FAM96A	0.055704	-0.0424563	0.12	0.14	1
UBL4A	0.055826	-0.011428	0.098	0.11	1
FLT3LG	0.0558306	0.0359426	0.471	0.472	1
METTL2B	0.0559006	-0.0409569	0.101	0.119	1
PRKAR2A	0.0559525	-0.0216444	0.108	0.123	1
TM9SF2	0.0559712	0.00577076	0.174	0.181	1
CCNI	0.0560213	-0.0294979	0.776	0.769	1
CNOT10	0.0561141	-0.0590148	0.093	0.112	1
SDF2	0.0561753	0.0271392	0.167	0.166	1
ATM	0.0563217	-0.086631	0.583	0.607	1
FAM177A1	0.056418	-0.0549735	0.161	0.184	1
EIF3J-DT	0.0564357	0.0309475	0.123	0.122	1
ABT1	0.0566089	-0.0717822	0.221	0.248	1
TMX3	0.056769	-0.0392451	0.119	0.14	1
HSP90AB1	0.0570915	-0.0786272	0.886	0.896	1
DNAJC10	0.057097	-0.0317003	0.118	0.135	1
CMTM6	0.0571481	-0.0686941	0.224	0.24	1
NIFK	0.057192	0.072559	0.402	0.374	1
DNPEP	0.0574333	-0.0404783	0.118	0.138	1
ILF3-DT	0.0578727	-0.0208224	0.263	0.284	1
SRSF5	0.0579072	-0.037914	0.916	0.913	1
C18orf25	0.0579194	-0.0357579	0.093	0.11	1
ASCC2	0.0580004	-0.0407719	0.122	0.142	1
ILF3	0.0582824	-0.0467414	0.312	0.339	1
GIMAP7	0.0585323	0.0230928	0.957	0.944	1
ZNF330	0.0586572	-0.0419403	0.109	0.128	1
PRDX3	0.0587453	-0.0328682	0.147	0.166	1
GAPDH	0.0590608	0.0581093	0.868	0.859	1
CDC16	0.0595747	-0.0541829	0.099	0.119	1
ZCCHC7	0.0600096	0.00159311	0.143	0.151	1
VPS13C	0.0601655	-0.0651893	0.379	0.409	1
LPIN1	0.0601699	-0.0686304	0.147	0.168	1
CD55	0.0601921	-0.0492824	0.096	0.115	1
XPA	0.0603263	-0.0357687	0.267	0.29	1
BAG5	0.0603422	-0.0464985	0.218	0.244	1
FNDC3A	0.0604008	-0.0605745	0.139	0.161	1
ZFP36	0.0604215	-0.0578673	0.233	0.259	1
COL4A3BP	0.0604297	-0.0306412	0.136	0.154	1
RAB22A	0.0604767	-0.0259516	0.176	0.194	1
DCAF7	0.0605247	-0.0551541	0.16	0.184	1
HNRNPDL	0.060549	-0.0553733	0.838	0.851	1
DFFA	0.0605942	-0.0178143	0.1	0.113	1
GAPVD1	0.0607184	-0.0310715	0.159	0.178	1
ELK4	0.0607926	-0.0705931	0.345	0.36	1
COPS6	0.0609405	0.0455741	0.279	0.251	1
BEX2	0.0609669	-0.0718848	0.229	0.256	1
TMEM50B	0.0609707	0.0103478	0.205	0.212	1
PHF10	0.0610549	-0.0658856	0.168	0.192	1
ZFX	0.0610856	-0.0300285	0.295	0.318	1
WDR74	0.0611407	-0.0550077	0.197	0.222	1
SHOC2	0.0611716	-0.0369737	0.257	0.281	1
DYNC1I2	0.061315	-0.0704098	0.256	0.281	1
GZMM	0.0613595	0.0738754	0.267	0.241	1
MZT1	0.0613664	-0.0436892	0.126	0.147	1
AK3	0.0614611	-0.0595638	0.087	0.104	1
TRNAU1AP	0.0615251	-0.0283895	0.101	0.117	1
USP7	0.0615398	-0.0212917	0.229	0.25	1
EIF4E2	0.0615927	0.0543862	0.162	0.141	1
HNRNPR	0.0617745	0.0636528	0.551	0.537	1
TNPO3	0.0617761	-0.0585237	0.103	0.122	1
RSU1	0.0620507	0.000293216	0.106	0.114	1
SENP7	0.0620621	0.0389997	0.322	0.318	1
CHURC1	0.0622139	-0.0690442	0.511	0.541	1
TMEM263	0.0623235	0.00484798	0.186	0.195	1
NELFE	0.0623438	0.00886846	0.217	0.225	1
UBN1	0.0623552	-0.0185053	0.187	0.203	1
DIMT1	0.0624123	-0.00434826	0.121	0.131	1
CSTF2T	0.0627297	-0.00707022	0.101	0.111	1
DNAJB6	0.0627664	-0.0604082	0.373	0.403	1
TRIM21	0.0629496	-0.0382898	0.087	0.105	1
TNFRSF25	0.0630527	-0.0741803	0.489	0.517	1
MAGOHB	0.0632798	-0.0113553	0.167	0.18	1
UBA3	0.0634555	-0.0315855	0.112	0.129	1
PSMD14	0.0636741	-0.0665499	0.174	0.197	1
R3HCC1L	0.0638783	-0.0503211	0.091	0.11	1
FAM217B	0.0640412	0.0450317	0.134	0.128	1
PRPF18	0.0641194	-0.0366378	0.123	0.141	1
PIK3C3	0.0642057	-0.00954999	0.111	0.123	1
MAPKAP1	0.0642561	0.0149286	0.177	0.181	1
ZDHHC6	0.0643111	0.0495247	0.129	0.111	1
MAP3K4	0.0643845	-0.0280024	0.183	0.201	1
SSBP1	0.06462	0.0616165	0.654	0.631	1
HIGD2A	0.0648502	-0.0643373	0.406	0.435	1
CISD2	0.0653081	0.0459147	0.211	0.206	1
KPNA6	0.0653479	-0.0552382	0.136	0.158	1
ZFAND1	0.0654214	-0.0438713	0.149	0.169	1
SLC35A3	0.0659383	-0.00114713	0.105	0.114	1
MXI1	0.065945	-0.0477721	0.307	0.333	1
NCOR1	0.0660483	-0.0257585	0.407	0.432	1
APPBP2	0.06616	-0.00946767	0.112	0.124	1
SAP18	0.0662454	0.0567213	0.734	0.72	1
UBR4	0.0663265	-0.0549612	0.149	0.172	1
RNF168	0.0664069	-0.00213276	0.226	0.241	1
CDK5RAP2	0.0664633	-0.0563071	0.099	0.113	1
TRNT1	0.0664844	-0.0261408	0.126	0.142	1
SCFD1	0.0667971	0.0461247	0.202	0.195	1
SUPT5H	0.0668735	0.0588091	0.255	0.24	1
RC3H2	0.0668962	-0.0201254	0.133	0.148	1
C6orf89	0.0670479	-0.0466419	0.151	0.172	1
CHMP2A	0.0670874	-0.0585907	0.315	0.344	1
PSMB7	0.0671114	0.0403951	0.286	0.28	1
SPTLC1	0.0671478	-0.0240519	0.116	0.131	1
NDE1	0.0673483	0.0565232	0.17	0.156	1
ZNF407	0.0673963	-0.0164398	0.106	0.118	1
SEC22C	0.0675556	-0.0490284	0.114	0.134	1
MLLT3	0.0675804	0.0393891	0.316	0.315	1
SERINC5	0.0676137	-0.0331377	0.303	0.326	1
PCGF5	0.0678607	-0.042494	0.273	0.297	1
BICRAL	0.0679277	-0.0297703	0.089	0.103	1
FLII	0.0679397	0.000507556	0.099	0.107	1
CDK11A	0.0682981	0.0202471	0.194	0.196	1
JAML	0.0683399	-0.0624995	0.119	0.138	1
GOSR2	0.0685236	-0.0534131	0.089	0.107	1
CHMP3	0.0689086	-0.0544974	0.253	0.279	1
DPH5	0.0690597	-0.0216463	0.129	0.144	1
EVI2A	0.0692384	-0.0545551	0.278	0.306	1
HDAC1	0.0694477	0.0362073	0.327	0.325	1
SEC22B	0.0694549	-0.00955364	0.217	0.232	1
AAMP	0.0695887	-0.0349522	0.144	0.162	1
TPM1	0.0696041	0.0427282	0.105	0.098	1
ARIH1	0.06969	-0.059998	0.183	0.208	1
TOR1AIP1	0.0696942	0.0303767	0.169	0.166	1
SRP68	0.0699257	-0.01041	0.133	0.146	1
HNRNPC	0.0700407	-0.0667199	0.619	0.647	1
CYTIP	0.0701631	-0.0500447	0.519	0.548	1
PASK	0.0702122	-0.0331741	0.18	0.201	1
RIC8A	0.070527	-0.0139409	0.111	0.123	1
SLC39A10	0.070627	-0.0164351	0.152	0.165	1
SKA2	0.070774	-0.0275234	0.086	0.1	1
UQCR10	0.0709799	0.0618106	0.676	0.663	1
ACADVL	0.0710733	-0.0598969	0.095	0.113	1
NUDT22	0.0711126	-0.0324486	0.106	0.123	1
PCM1	0.0712232	-0.00427959	0.466	0.487	1
PSMD2	0.0712728	0.0406413	0.266	0.261	1
RCSD1	0.0713005	-0.00613634	0.248	0.262	1
NUP153	0.0714748	-0.0288611	0.135	0.152	1
KARS	0.0714857	-0.0631697	0.198	0.222	1
GIPC1	0.0715764	0.0382379	0.127	0.121	1
BABAM1	0.0716361	0.0518275	0.15	0.135	1
AC114760.2	0.0717027	-0.0412121	0.146	0.166	1
KDM5C	0.0717328	-0.00935502	0.097	0.107	1
NOB1	0.0717995	-0.030584	0.162	0.18	1
B3GAT3	0.0719436	0.0224962	0.169	0.172	1
SUMO1	0.0719756	0.0491166	0.466	0.458	1
UBXN2B	0.0719814	-0.0443187	0.083	0.1	1
KPNA1	0.0722303	0.0341302	0.154	0.15	1
ATP5ME	0.0723174	0.0656046	0.689	0.674	1
CBR1	0.0724001	0.0443404	0.156	0.146	1
PARL	0.072426	0.0563245	0.174	0.158	1
MT-CYB	0.0727471	-0.0227212	1	1	1
COPS8	0.0727811	-0.00598615	0.095	0.104	1
GART	0.0728626	0.00396255	0.148	0.155	1
IQCB1	0.0728807	0.00927106	0.098	0.1	1
SMS	0.0731645	-0.0422247	0.119	0.137	1
ACBD6	0.073248	0.0421797	0.222	0.198	1
ANXA2R	0.0736028	-0.0577	0.265	0.292	1
FCF1	0.0737122	-0.0264841	0.153	0.17	1
GTF2I	0.0741599	0.0526154	0.488	0.458	1
ANAPC1	0.0742006	-0.0487386	0.088	0.106	1
CHST12	0.0742323	-0.023526	0.088	0.102	1
ELMO1	0.0743504	0.0160858	0.158	0.16	1
RAC2	0.0744129	0.0727764	0.571	0.548	1
FTL	0.0746587	0.047068	0.994	0.991	1
ERAP1	0.0747274	-0.0603531	0.186	0.21	1
PDCD10	0.0750428	-0.0267142	0.326	0.35	1
DCAF5	0.0750993	-0.047044	0.183	0.205	1
USP3	0.0752119	-0.0514918	0.328	0.356	1
CS	0.0753709	-0.0201913	0.088	0.101	1
STK11	0.0754763	0.00498682	0.118	0.124	1
DNAJB11	0.0754965	0.045273	0.109	0.097	1
COX19	0.075568	-0.0470269	0.237	0.26	1
C21orf2	0.0755851	-0.0280858	0.093	0.109	1
ZNF326	0.0756248	-0.0679664	0.176	0.198	1
MRM2	0.0758769	0.0457426	0.108	0.093	1
MRPS6	0.075909	-0.0663548	0.352	0.381	1
METTL4	0.0759492	-0.0244671	0.178	0.196	1
FAM192A	0.0760071	-0.0620971	0.116	0.136	1
DUS1L	0.0760439	0.0592362	0.21	0.19	1
IQGAP2	0.0760848	-0.0212811	0.179	0.195	1
PPP1CB	0.0761203	-0.0657915	0.342	0.366	1
KLHL36	0.0762632	-0.0422582	0.13	0.151	1
MRPL19	0.076306	0.00270444	0.169	0.179	1
EIF4E3	0.0763161	-0.0531408	0.139	0.161	1
RBM38	0.0763992	-0.0320091	0.334	0.359	1
DGKZ	0.0764214	0.0437626	0.257	0.248	1
RPL13A	0.0766138	0.0286379	0.999	1	1
AZI2	0.0771347	-0.0457006	0.115	0.133	1
ATP5F1A	0.077161	-0.0656386	0.446	0.473	1
USP15	0.077281	-0.0591121	0.473	0.503	1
EMSY	0.0773141	-0.00692824	0.099	0.107	1
ADCY7	0.0775357	0.0296933	0.1	0.094	1
PPM1B	0.077625	-0.0612199	0.138	0.158	1
HELZ	0.0776809	0.0395024	0.226	0.223	1
CSTB	0.0776867	0.0595911	0.517	0.487	1
DDX18	0.077771	0.0576986	0.7	0.689	1
CLK1	0.0778019	-0.0532417	0.272	0.298	1
PEX16	0.0779928	0.00112809	0.118	0.126	1
KLF9	0.0780769	0.00478783	0.102	0.109	1
NUDT16L1	0.0780793	0.0202436	0.187	0.188	1
XIAP	0.0780858	-0.0293885	0.241	0.26	1
SYNGR2	0.0782457	-0.0473157	0.15	0.172	1
BCOR	0.0782705	-0.0408209	0.186	0.208	1
KLF12	0.0783622	-0.0557493	0.159	0.181	1
HIF1A	0.0785111	-0.0483671	0.185	0.208	1
BOD1	0.0786778	0.0361951	0.123	0.117	1
CASC4	0.0787348	-0.0131512	0.144	0.159	1
RAP1B	0.0791804	-0.0462881	0.652	0.654	1
AKT2	0.079202	-0.000172394	0.103	0.11	1
MCMBP	0.0792592	-0.0168046	0.14	0.154	1
2009-09-01	0.079337	-0.0565885	0.478	0.486	1
TSGA10	0.0794683	-0.0168177	0.103	0.114	1
ASXL2	0.0795648	0.0168331	0.153	0.157	1
GON7	0.0796629	0.0435503	0.127	0.117	1
ELP6	0.0800364	-0.0530824	0.11	0.129	1
STIM2	0.0803398	-0.0116329	0.233	0.247	1
RBCK1	0.0805664	-0.0619285	0.215	0.24	1
TFG	0.0805792	0.0142295	0.149	0.153	1
SAR1A	0.0807673	0.0574156	0.217	0.2	1
NARF	0.0807986	0.00251929	0.126	0.134	1
JMJD1C	0.0808297	-0.0159612	0.289	0.31	1
PRPF4	0.0809404	-0.0356676	0.09	0.107	1
MAL	0.0809951	0.0827757	0.337	0.312	1
HEXA	0.0810183	-0.0275056	0.086	0.101	1
VMP1	0.0813145	0.0225758	0.218	0.218	1
MAPKAPK2	0.0813372	0.0129247	0.114	0.117	1
LYRM1	0.0815074	-0.0349417	0.103	0.118	1
ZDHHC12	0.0816291	-0.0345274	0.095	0.111	1
ARL2	0.0817159	-0.0418977	0.149	0.169	1
DDX17	0.081721	-0.041563	0.762	0.762	1
ZNF277	0.081886	-0.0272987	0.103	0.118	1
HAT1	0.082032	-0.029314	0.12	0.137	1
PYCARD	0.0821971	-0.0209851	0.122	0.137	1
HDLBP	0.0823375	-0.0363874	0.187	0.207	1
BID	0.0824276	0.000701282	0.122	0.13	1
GNAI2	0.0825421	0.0598834	0.494	0.475	1
IFI35	0.0826067	-0.00698487	0.195	0.206	1
LSM1	0.0826692	-0.00400064	0.217	0.231	1
NUBP2	0.0829457	-0.0156593	0.153	0.167	1
TMEM230	0.083401	-0.0660571	0.316	0.344	1
FGD5-AS1	0.0838035	-0.0605198	0.282	0.309	1
GPATCH11	0.0838593	-0.0585735	0.155	0.177	1
PRDX1	0.0838768	-0.0639188	0.633	0.649	1
PKN2	0.0844517	0.00368392	0.192	0.203	1
ZC3H7A	0.0844684	-0.0372985	0.202	0.223	1
HPS1	0.084539	-0.0499231	0.09	0.108	1
TCF3	0.0845675	0.0430497	0.102	0.089	1
ZMYM2	0.0845933	-0.032836	0.238	0.26	1
RNF115	0.0846923	-0.0152035	0.223	0.238	1
MTPN	0.0848062	0.0533837	0.436	0.426	1
POM121	0.0848074	0.0165582	0.147	0.152	1
H2AFZ	0.0849235	0.0521276	0.756	0.733	1
SNRNP40	0.0849611	0.0126113	0.203	0.207	1
PNISR	0.085103	-0.071497	0.693	0.716	1
PRRC2B	0.0851194	0.0305545	0.386	0.388	1
RNPS1	0.0854689	-0.0374502	0.33	0.357	1
SSBP3	0.0854875	-0.0400015	0.123	0.141	1
ITM2A	0.0855778	0.0708695	0.33	0.314	1
SCAMP1	0.0855968	0.000439646	0.099	0.106	1
PSMA3	0.0856188	-0.0677548	0.528	0.553	1
FAM13B	0.0857227	-0.0420345	0.16	0.179	1
ZNFX1	0.085813	-0.0311011	0.153	0.172	1
RAB14	0.0858598	-0.0293198	0.349	0.374	1
SBDS	0.085895	-0.0589868	0.349	0.376	1
PDS5A	0.0860729	-0.0485769	0.239	0.264	1
MRPL20	0.0862413	0.0518319	0.602	0.592	1
LINC00861	0.0865993	0.0618896	0.22	0.209	1
GTF3A	0.0867593	-0.0725402	0.554	0.58	1
BRD2	0.0867924	-0.0228587	0.356	0.379	1
RAB1B	0.0868046	-0.0260784	0.134	0.149	1
FRG1	0.0868623	-0.0484208	0.314	0.339	1
GIT2	0.0868773	-0.0569307	0.186	0.21	1
ACTR10	0.0869668	0.0295749	0.199	0.198	1
PTPRC	0.0871795	-0.0515731	0.879	0.882	1
C12orf65	0.0872052	-0.0776205	0.339	0.365	1
EAPP	0.0878483	-0.0289485	0.414	0.439	1
SETX	0.0879713	-0.00625374	0.33	0.349	1
ARL4C	0.0880387	-0.0783241	0.685	0.703	1
HNRNPA2B1	0.0883226	0.053423	0.917	0.911	1
HMOX2	0.0883666	0.0222202	0.185	0.187	1
CCT3	0.0884391	-0.0257977	0.43	0.456	1
BTBD6	0.0887425	-0.0144096	0.103	0.114	1
OAS2	0.0888721	-0.00986558	0.101	0.111	1
TBCC	0.0889955	0.00172034	0.178	0.187	1
NSRP1	0.0891904	-0.0179518	0.371	0.391	1
FAM210A	0.0893943	0.036415	0.106	0.098	1
SMG1	0.0894187	-0.0618603	0.315	0.342	1
GOSR1	0.0896211	-0.0564528	0.203	0.227	1
MRPS5	0.0898681	0.0504038	0.277	0.266	1
NECAP2	0.0900162	-0.051178	0.239	0.265	1
COX11	0.0900577	-0.019463	0.165	0.18	1
PAPOLA	0.0901206	-0.0615199	0.497	0.506	1
CLPTM1L	0.0902504	0.0282495	0.169	0.168	1
TTC39C	0.0903213	-0.0714365	0.29	0.313	1
HAGH	0.0905397	0.00581233	0.112	0.116	1
GPBP1L1	0.0907806	-0.0650284	0.183	0.205	1
PSPC1	0.090829	0.0534347	0.227	0.216	1
PTPN1	0.0908861	-0.0313387	0.18	0.198	1
SAT2	0.0909612	-0.00107702	0.183	0.192	1
MT-ATP8	0.0913812	-0.0617959	0.596	0.624	1
TMEM179B	0.0914547	-0.0585588	0.218	0.243	1
MRPS33	0.0915958	-0.0538712	0.253	0.278	1
IER3IP1	0.0916701	0.0158901	0.205	0.207	1
GNPTG	0.0917759	0.0254567	0.13	0.128	1
TLK2	0.0918002	-0.0616388	0.191	0.214	1
EXOC5	0.091815	-0.0533518	0.133	0.153	1
TMEM8A	0.0918178	-0.0263287	0.096	0.111	1
CHMP7	0.0918414	-0.0808161	0.303	0.325	1
DESI2	0.0919151	-0.0181052	0.112	0.125	1
PPP6R2	0.0921262	0.0474324	0.207	0.199	1
ICAM2	0.0922105	0.0140211	0.253	0.257	1
CDC42	0.0923163	0.0145327	0.799	0.809	1
MTHFS	0.0923278	0.0452269	0.179	0.167	1
NUP50	0.0923552	-0.0599176	0.26	0.286	1
GLRX5	0.0924735	-0.0249102	0.284	0.279	1
CUEDC2	0.0926667	0.0103946	0.112	0.115	1
ERCC6L2	0.092721	-0.0226753	0.122	0.136	1
ARHGAP15	0.0927928	-0.0309568	0.336	0.361	1
MTERF4	0.0928366	0.0415845	0.381	0.381	1
C6orf106	0.0931025	-0.0475797	0.104	0.122	1
VPS28	0.0931128	0.0098918	0.414	0.425	1
ACBD3	0.0931986	0.0086862	0.2	0.207	1
METTL17	0.0932647	-0.014374	0.103	0.114	1
ALG8	0.093295	-0.00342735	0.094	0.102	1
SRSF1	0.0934933	-0.0534448	0.23	0.255	1
POLR2I	0.093792	0.0597217	0.364	0.344	1
ATP6V0E1	0.0938884	0.053693	0.748	0.727	1
PHF12	0.0940298	-0.04917	0.123	0.142	1
CD2BP2	0.094416	-0.0457315	0.162	0.182	1
SCP2	0.0944713	0.025042	0.258	0.26	1
GLTP	0.0945033	-0.0495303	0.138	0.158	1
WASHC1	0.0945137	-0.0614901	0.116	0.134	1
CASP3	0.0946246	-0.0492643	0.118	0.132	1
RNF181	0.0946291	-0.00352007	0.238	0.253	1
WDR70	0.0946514	0.0287265	0.136	0.133	1
PHAX	0.0948131	-0.0610536	0.256	0.282	1
ESCO1	0.094981	0.0604245	0.256	0.24	1
TMEM170A	0.0952289	-0.0272841	0.185	0.203	1
RBM3	0.0955175	-0.0339805	0.742	0.74	1
RNF13	0.0955505	-0.0452342	0.156	0.177	1
ZNF207	0.0958919	0.0134657	0.407	0.421	1
RGCC	0.0959488	0.0545304	0.504	0.479	1
RPL14	0.0959529	0.0222105	0.999	0.999	1
ILF2	0.0960318	0.0470442	0.248	0.237	1
MRPL45	0.0962293	-0.02504	0.091	0.106	1
HIVEP2	0.0964185	-0.0381432	0.216	0.237	1
NAXE	0.0965055	0.0219226	0.139	0.139	1
PPP3CB	0.0966033	-0.0275375	0.13	0.145	1
SCAF11	0.0966279	-0.0489703	0.685	0.709	1
CARD8	0.0969838	-0.0395819	0.192	0.213	1
PET100	0.0971483	-0.0159011	0.501	0.522	1
MED4	0.0972696	-0.0104385	0.408	0.428	1
PDE4D	0.0973737	-0.0620408	0.217	0.242	1
ZMYND11	0.097692	0.026057	0.157	0.153	1
THUMPD1	0.0979172	-0.0650177	0.359	0.383	1
MYC	0.0979504	-0.0363862	0.188	0.208	1
MARK3	0.0979538	-0.0187577	0.163	0.179	1
CARS2	0.0981217	0.0412676	0.102	0.094	1
CD82	0.0981873	-0.0558692	0.123	0.142	1
DCTN2	0.0982872	-0.00844681	0.131	0.142	1
C12orf75	0.098351	-0.021145	0.167	0.185	1
TMEM256	0.0984223	0.0489069	0.197	0.189	1
NME4	0.0984763	0.050049	0.127	0.113	1
TNIP1	0.0985613	-0.0162223	0.15	0.164	1
XPO6	0.0987632	-0.0437248	0.173	0.194	1
COPS5	0.0988492	0.0606508	0.289	0.27	1
FAM50A	0.0990302	-0.00221216	0.154	0.164	1
FDPS	0.0991582	-0.0450441	0.168	0.189	1
EGLN1	0.0993857	-0.0194434	0.109	0.121	1
FOXN2	0.0994691	-0.0496409	0.137	0.157	1
CDK12	0.09948	-0.0545051	0.26	0.286	1
AC013264.1	0.0995844	0.0631619	0.101	0.088	1
DNM1L	0.0996206	-0.0511864	0.153	0.174	1
MOB4	0.0996304	0.0042019	0.193	0.2	1
ZFAND3	0.0998844	-0.0350159	0.084	0.1	1
ABRACL	0.100568	0.0606026	0.603	0.578	1
NABP1	0.100808	-0.0541725	0.102	0.119	1
ADSS	0.100828	-0.0473768	0.277	0.303	1
KAT6A	0.101159	-0.0623141	0.409	0.438	1
TIMM29	0.101161	0.00100587	0.101	0.107	1
AFF1	0.101184	-0.0158027	0.154	0.168	1
ZBTB24	0.101227	0.00465056	0.213	0.219	1
BRWD1	0.101277	-0.0301307	0.226	0.246	1
TSC22D3	0.101519	-0.0721893	0.181	0.201	1
ESYT2	0.101546	-0.0502864	0.116	0.134	1
DHX16	0.101619	0.00341292	0.102	0.108	1
MXD4	0.101685	0.0483785	0.184	0.173	1
PIH1D1	0.101694	-0.0355837	0.215	0.237	1
RPS19	0.101787	0.0265015	0.999	0.999	1
IREB2	0.101838	-0.0311291	0.166	0.185	1
LGALS3BP	0.101905	-0.0483981	0.105	0.123	1
PAK2	0.101943	-0.0639019	0.613	0.634	1
MGAT4A	0.101972	-0.0600007	0.451	0.479	1
SNAP23	0.102099	0.0304025	0.208	0.205	1
RNF144A	0.102105	-0.0555902	0.086	0.103	1
MT-CO3	0.102112	-0.0215644	1	1	1
SMDT1	0.102176	-0.0685247	0.646	0.669	1
NVL	0.102253	-0.0528553	0.099	0.116	1
BIRC2	0.102538	-0.0396564	0.346	0.37	1
CGGBP1	0.102567	-0.0733491	0.39	0.416	1
ZNF91	0.102607	-0.0546205	0.202	0.225	1
LDB1	0.102646	0.0239638	0.101	0.097	1
LLPH	0.102733	0.00825677	0.227	0.237	1
RBAK-RBAKDN	0.102772	-0.0149562	0.115	0.126	1
NDUFB1	0.102883	0.0513489	0.575	0.559	1
MDM2	0.102974	-0.022047	0.106	0.121	1
ATP6V1E1	0.103403	-0.0398015	0.227	0.248	1
PCNX1	0.103407	-0.0615445	0.181	0.2	1
TTC14	0.103976	0.0521977	0.356	0.341	1
BCL2	0.104148	-0.0562339	0.17	0.192	1
AGPAT3	0.104166	-0.0485321	0.122	0.141	1
CPSF6	0.104275	0.0191707	0.263	0.268	1
CENPX	0.104324	0.0386205	0.159	0.152	1
IDH3B	0.10445	-0.0134961	0.204	0.22	1
SGF29	0.104485	0.0429022	0.132	0.121	1
CD53	0.104575	-0.0216067	0.4	0.425	1
HEBP2	0.104578	-0.0522292	0.28	0.305	1
PITHD1	0.104758	-0.0204469	0.294	0.285	1
SELENOM	0.104815	0.0557387	0.335	0.319	1
ANKRD10	0.104899	-0.0374989	0.109	0.126	1
ARPC1A	0.104993	0.0445311	0.121	0.107	1
SPTY2D1	0.105056	-0.0587801	0.131	0.15	1
SOS1	0.10518	-0.0729165	0.187	0.205	1
HDAC3	0.105263	-0.0145843	0.103	0.115	1
NMT1	0.105325	-0.0549381	0.268	0.293	1
TRRAP	0.105402	0.000612661	0.134	0.142	1
SMCR8	0.105469	-0.029838	0.112	0.128	1
FAM208A	0.105494	0.0150041	0.282	0.285	1
PURB	0.105626	-0.0439213	0.156	0.175	1
TFDP2	0.105675	-0.0305955	0.116	0.132	1
NDUFA8	0.105842	0.0249214	0.148	0.148	1
ITGA5	0.105922	-0.0120309	0.104	0.114	1
DPH7	0.105923	-0.0187455	0.093	0.106	1
UBE2A	0.106327	-0.0452986	0.188	0.21	1
CHMP1A	0.106602	-0.0234561	0.091	0.104	1
MTF2	0.106691	0.0116171	0.182	0.185	1
MRPS18B	0.106758	-0.0665198	0.232	0.246	1
SLC25A39	0.10687	0.0206856	0.1	0.1	1
MED30	0.107076	-0.0573379	0.131	0.15	1
EXOSC5	0.107097	0.0433096	0.111	0.1	1
SRRM1	0.107254	-0.064275	0.708	0.724	1
PRPF19	0.107457	-0.0140908	0.15	0.162	1
FKBP5	0.107841	0.0551551	0.225	0.203	1
C4orf48	0.107912	-0.0283598	0.113	0.13	1
POP4	0.10804	0.0226927	0.161	0.163	1
ANK3	0.108046	-0.061752	0.21	0.233	1
SLK	0.108266	-0.0165748	0.147	0.162	1
SMC1A	0.108266	-0.00819032	0.28	0.297	1
APIP	0.108639	0.0159392	0.123	0.125	1
RIOK1	0.108666	-0.0494641	0.13	0.149	1
EIF4H	0.108897	0.0156648	0.309	0.314	1
BRMS1	0.109181	-0.0335256	0.162	0.181	1
ZDHHC5	0.109251	-0.02504	0.109	0.124	1
SFI1	0.109306	-0.00399659	0.17	0.181	1
SLC30A7	0.109385	-0.0557121	0.141	0.16	1
TMF1	0.109581	-0.0551348	0.247	0.272	1
QKI	0.109634	-0.0615585	0.258	0.283	1
NCBP1	0.109991	-0.031223	0.088	0.103	1
SEM1	0.110043	-0.0175513	0.457	0.481	1
NUDCD2	0.110222	-0.0339662	0.212	0.232	1
ZNF639	0.110376	-0.0580052	0.141	0.158	1
CNOT1	0.110401	-0.0248202	0.307	0.328	1
HDGF	0.110548	0.058838	0.255	0.232	1
FAM200B	0.110599	0.058814	0.206	0.186	1
ELK3	0.110638	-0.0294747	0.446	0.468	1
TMEM242	0.11068	-0.0477303	0.095	0.106	1
RNMT	0.11069	0.00825892	0.374	0.386	1
FAM214A	0.110972	-0.0332836	0.219	0.24	1
CARD16	0.111155	-0.065225	0.175	0.197	1
NUDT4	0.111198	-0.000445273	0.122	0.129	1
ARL16	0.111488	-0.0232223	0.108	0.122	1
WNK1	0.111655	-0.0701354	0.295	0.314	1
PDCD11	0.111703	-0.0368503	0.089	0.104	1
PAN3	0.112154	0.020604	0.102	0.101	1
FAM111A	0.11229	-0.0301871	0.176	0.194	1
ATP1B3	0.112477	-0.0287811	0.148	0.165	1
TOR1A	0.11248	0.0059029	0.12	0.126	1
IL10RA	0.112485	-0.0650239	0.176	0.197	1
TANK	0.112635	-0.0260754	0.15	0.167	1
AUTS2	0.112739	-0.0483347	0.086	0.102	1
LRRC58	0.112757	-0.0304897	0.186	0.203	1
ROMO1	0.11276	0.0435239	0.433	0.428	1
ATXN7L3	0.112961	-0.0238561	0.122	0.137	1
NLRP1	0.11298	-0.0503829	0.17	0.192	1
PRPF38B	0.113009	-0.054617	0.475	0.502	1
ACADM	0.113276	-0.0349113	0.151	0.17	1
CCDC115	0.113283	-0.0415567	0.13	0.147	1
TRIM38	0.113792	-0.0618883	0.253	0.277	1
GPATCH8	0.113937	-0.00616846	0.292	0.306	1
ZPR1	0.114145	-0.0412554	0.1	0.117	1
DCAF1	0.114263	-0.00135903	0.097	0.103	1
TESPA1	0.114415	-0.0707198	0.361	0.384	1
PPP3R1	0.114424	-0.0157641	0.143	0.154	1
MAT2A	0.114467	0.0144513	0.204	0.208	1
EIF2S2	0.114566	-0.0435503	0.732	0.748	1
CSNK1G3	0.114592	-0.0184105	0.14	0.155	1
OSBPL8	0.114996	0.0252748	0.592	0.6	1
MAPK1IP1L	0.115263	0.00669028	0.18	0.187	1
AGO2	0.115469	-0.0535389	0.19	0.212	1
SHLD2	0.115478	0.00358969	0.107	0.112	1
COPS3	0.115529	-0.026061	0.145	0.16	1
CCDC82	0.115582	-0.0377485	0.25	0.273	1
DTWD1	0.115644	-0.00975833	0.133	0.145	1
PPA2	0.115775	-0.0183789	0.107	0.119	1
SIAH2	0.115899	0.0292588	0.112	0.107	1
MRPL49	0.116273	0.0167131	0.139	0.14	1
MBD4	0.116719	-0.0304427	0.219	0.238	1
THEMIS	0.116856	-0.0299617	0.188	0.207	1
AFG3L2	0.116911	-0.00212261	0.195	0.203	1
WDR26	0.116964	-0.0141767	0.144	0.155	1
SECISBP2	0.117096	-0.0603725	0.276	0.301	1
NT5DC1	0.11714	0.0305121	0.119	0.114	1
PYHIN1	0.117266	-0.0145786	0.096	0.108	1
IP6K1	0.117291	0.00470918	0.118	0.123	1
PRR13	0.117535	-0.0603719	0.522	0.539	1
PHYKPL	0.117565	0.00320006	0.162	0.168	1
GRB2	0.117875	0.053512	0.424	0.402	1
REXO2	0.118089	-0.00944901	0.237	0.251	1
ARL1	0.118134	-0.0576712	0.137	0.155	1
SKAP1	0.118291	-0.0584768	0.234	0.258	1
UBXN2A	0.118398	-0.0559646	0.121	0.139	1
FOXJ3	0.118457	0.0348781	0.211	0.207	1
WASHC4	0.118518	0.00623506	0.241	0.25	1
WAC	0.118602	-0.0525609	0.467	0.494	1
GSK3B	0.118665	0.00592457	0.108	0.113	1
WDR82	0.118697	0.0587577	0.433	0.411	1
APOPT1	0.118754	-0.0338722	0.134	0.15	1
STAT2	0.118979	-0.0375565	0.098	0.114	1
RBM7	0.119168	-0.0334168	0.105	0.12	1
RPL27	0.119429	0.0273146	0.996	0.997	1
NDUFA1	0.119567	0.0358476	0.689	0.69	1
ZNF12	0.119827	0.0193793	0.115	0.115	1
UBAP2L	0.119834	-0.0549857	0.161	0.182	1
HPRT1	0.120072	0.0377229	0.113	0.105	1
KRTCAP2	0.120327	0.0111854	0.487	0.467	1
METTL26	0.120356	0.0525192	0.259	0.245	1
C1QBP	0.12036	0.0459307	0.534	0.53	1
RBM25	0.12043	-0.046003	0.512	0.54	1
SPG21	0.120537	-0.0348656	0.116	0.132	1
RAP1GDS1	0.120588	-0.0231508	0.089	0.101	1
TMPO	0.120639	-0.0174615	0.456	0.445	1
TRIM4	0.12075	0.0448462	0.198	0.178	1
SEC62	0.120859	0.0512184	0.774	0.762	1
CHPT1	0.121085	-0.0305584	0.104	0.119	1
SNAPIN	0.121191	0.0168824	0.129	0.129	1
WBP2	0.121504	-0.0396805	0.131	0.149	1
LAPTM5	0.121533	0.0413249	0.736	0.713	1
MRPS36	0.121579	0.0254647	0.226	0.226	1
PPM1M	0.121586	0.026235	0.103	0.098	1
DDX23	0.121766	-0.0514734	0.141	0.16	1
OXA1L	0.122001	0.00534657	0.155	0.161	1
THAP1	0.122184	0.0402884	0.175	0.169	1
RNF138	0.122663	-0.0479623	0.12	0.138	1
AP1G1	0.122901	-0.0175042	0.108	0.12	1
ILK	0.123077	-0.0459719	0.155	0.174	1
UQCR11	0.123121	0.0459997	0.712	0.688	1
NXPE3	0.123551	-0.0423582	0.14	0.159	1
KIAA1551	0.123777	-0.0766897	0.734	0.754	1
TNFRSF1B	0.12391	-0.028651	0.106	0.123	1
HIPK1	0.123911	-0.0241554	0.195	0.211	1
ZNF281	0.123934	0.0128957	0.15	0.154	1
SP3	0.123947	0.0152102	0.279	0.286	1
LRPAP1	0.124007	0.00663986	0.29	0.299	1
CD44	0.124332	-0.0399963	0.656	0.656	1
SUMO2	0.124485	-0.0495816	0.82	0.832	1
MUS81	0.124665	0.0346499	0.13	0.115	1
CAMTA1	0.124673	-0.0344802	0.145	0.162	1
SPCS1	0.12487	0.0103018	0.65	0.663	1
KATNA1	0.124998	-0.0390645	0.089	0.105	1
CSNK2B	0.12501	-0.0597218	0.364	0.389	1
NPEPPS	0.1252	-0.0554747	0.156	0.171	1
OTUD4	0.12533	-0.0367833	0.123	0.14	1
VPS4A	0.12536	-0.0316557	0.137	0.154	1
VPS37A	0.125601	-0.00146276	0.097	0.103	1
C12orf10	0.125851	-0.0266509	0.097	0.111	1
RPP38	0.125944	-0.052746	0.186	0.207	1
TIAM1	0.126072	-0.0421377	0.093	0.109	1
UQCRB	0.126159	0.0451748	0.915	0.914	1
CUTA	0.126743	0.0345859	0.474	0.475	1
UBALD2	0.126906	-0.0373388	0.194	0.213	1
FBXO7	0.126919	0.0354273	0.178	0.172	1
CHTF8	0.127014	0.0337635	0.128	0.121	1
HARS	0.127184	-0.038979	0.125	0.143	1
RNF5	0.127356	0.046509	0.179	0.162	1
COMT	0.127564	0.0340068	0.212	0.207	1
NDUFB2	0.12758	0.0587806	0.585	0.569	1
AP5M1	0.127638	0.00499516	0.134	0.139	1
SF3A1	0.127748	-0.0462952	0.177	0.197	1
SSBP2	0.127757	0.0220621	0.142	0.143	1
ORAI2	0.127835	-0.0458224	0.127	0.145	1
ATMIN	0.128015	-0.00315278	0.165	0.175	1
PSMD11	0.128152	-0.0104051	0.267	0.283	1
CHCHD7	0.128185	-0.0553114	0.204	0.226	1
UBAC2	0.128497	-0.018796	0.187	0.202	1
ZNF92	0.128521	-0.0236991	0.123	0.138	1
NELFCD	0.128778	0.0335319	0.125	0.119	1
ACAA2	0.129077	0.00853478	0.115	0.119	1
CHMP5	0.129584	-0.0324286	0.176	0.195	1
CREBL2	0.13049	0.0180527	0.11	0.109	1
LCOR	0.130917	-0.045173	0.188	0.209	1
CASP8	0.131022	0.0474769	0.443	0.434	1
TMEM63A	0.131072	-0.0451485	0.162	0.183	1
NUP210	0.131183	-0.0239872	0.087	0.1	1
KDM2B	0.131263	-0.0261338	0.09	0.103	1
PDE12	0.131366	0.00292516	0.123	0.129	1
UQCRC1	0.131407	-0.0387572	0.096	0.111	1
EPHB6	0.131915	0.061382	0.114	0.099	1
POLR2K	0.131931	-0.00433075	0.308	0.323	1
DPM1	0.132061	-0.0232174	0.142	0.156	1
C6orf48	0.132087	-0.0231584	0.519	0.54	1
MYL6	0.132202	0.0305682	0.859	0.855	1
NENF	0.132209	0.00549354	0.194	0.203	1
ARID5A	0.132611	0.0181442	0.178	0.179	1
LRP10	0.132644	-0.0574706	0.136	0.152	1
ARPC1B	0.133037	-0.0417384	0.465	0.491	1
OAZ1	0.133202	0.0415103	0.869	0.853	1
IMP4	0.133402	-0.0278865	0.124	0.138	1
CDKN2AIPNL	0.133499	0.00502098	0.096	0.101	1
TIMM22	0.133538	-0.0249604	0.089	0.103	1
AC124319.2	0.133666	-0.0361908	0.09	0.106	1
MFSD10	0.13367	-0.0197777	0.112	0.125	1
MTMR6	0.133793	-0.008452	0.114	0.123	1
SRSF7	0.133797	-0.0466707	0.675	0.696	1
SPAG7	0.133803	-0.00232325	0.2	0.211	1
TIMM10	0.133839	0.041425	0.167	0.158	1
VPS26A	0.133895	0.00258927	0.19	0.198	1
CCNT1	0.13405	-0.041115	0.095	0.111	1
GFPT1	0.134386	-0.0192321	0.1	0.111	1
BIN2	0.134511	0.0481054	0.378	0.37	1
C3orf38	0.134538	-0.0355314	0.11	0.125	1
ZNF224	0.13457	-0.0408166	0.11	0.127	1
PPP2R1A	0.134718	0.0105796	0.145	0.148	1
WAC-AS1	0.135087	-0.0524038	0.159	0.179	1
LPXN	0.13513	0.0107877	0.259	0.267	1
ARAP2	0.135195	-0.0125915	0.15	0.161	1
CTDNEP1	0.1354	-0.0536009	0.216	0.238	1
UCHL3	0.135419	-0.0153777	0.14	0.15	1
NEK7	0.13546	-0.048118	0.113	0.131	1
SCAPER	0.135584	0.0104036	0.142	0.147	1
STIP1	0.135623	-0.0516826	0.146	0.166	1
CFAP97	0.135688	-0.0641393	0.258	0.281	1
RNF216	0.135689	0.0126077	0.287	0.295	1
ORC3	0.136401	-0.00613947	0.119	0.128	1
RNF169	0.136436	-0.0127724	0.131	0.144	1
POLR2C	0.136658	0.00364053	0.226	0.235	1
EIF1AX	0.136665	0.0144917	0.65	0.658	1
RNF113A	0.136801	0.0299496	0.173	0.169	1
CCDC91	0.136869	-0.0472697	0.226	0.245	1
BTN3A3	0.137134	-0.0563925	0.164	0.183	1
UTP18	0.137535	0.0248728	0.217	0.216	1
TBC1D20	0.137568	-0.0400096	0.14	0.157	1
RBM5	0.137605	0.0153665	0.259	0.265	1
DDT	0.138011	-0.053501	0.388	0.413	1
PAXBP1	0.138116	-0.0443106	0.223	0.242	1
CCDC58	0.138193	0.0141994	0.125	0.13	1
ST8SIA4	0.138422	0.0235768	0.103	0.102	1
RPLP1	0.138426	-0.0299984	0.999	0.999	1
IPO9	0.13844	0.0110161	0.097	0.1	1
INPP4B	0.138716	-0.0153941	0.161	0.175	1
AC025164.1	0.13875	0.0497346	0.265	0.246	1
NDUFB8	0.138976	0.000691102	0.567	0.549	1
RALBP1	0.138995	-0.0455121	0.283	0.306	1
UQCC3	0.139029	0.00737596	0.126	0.129	1
USP12	0.139074	-0.0514369	0.111	0.128	1
TPP1	0.139101	0.0366366	0.108	0.095	1
RANBP1	0.139178	-0.0732078	0.387	0.404	1
RPS6KB2	0.139463	-0.0123611	0.101	0.111	1
TMED7	0.139574	0.0362774	0.162	0.155	1
RINL	0.139861	-0.0433085	0.096	0.112	1
RRP36	0.14009	0.0158558	0.17	0.171	1
SOS2	0.140143	0.0172961	0.195	0.197	1
CCS	0.140149	-0.0523292	0.106	0.122	1
PIBF1	0.140518	-0.0419905	0.165	0.184	1
NSMCE3	0.14056	-0.0581148	0.287	0.311	1
DAXX	0.140632	0.0160389	0.173	0.174	1
SRSF4	0.141023	-0.0624704	0.292	0.311	1
ACTL6A	0.14137	0.0174162	0.135	0.134	1
NDUFAF8	0.141669	0.0500895	0.323	0.303	1
MYDGF	0.141785	0.0143758	0.302	0.306	1
ARL6IP6	0.142016	-0.0346416	0.101	0.115	1
SREK1IP1	0.142175	-0.0127033	0.21	0.224	1
SMIM37	0.142202	-0.0629379	0.188	0.207	1
RASA2	0.142479	-0.0131771	0.227	0.24	1
GPBP1	0.142534	-0.0466148	0.494	0.521	1
SPSB1	0.142734	0.0380258	0.141	0.13	1
SPATA13	0.142836	-0.0449455	0.363	0.387	1
MTX1	0.143423	0.00352756	0.1	0.106	1
FANCF	0.143695	-0.0447676	0.117	0.134	1
TBC1D4	0.144129	-0.0461191	0.127	0.145	1
AKAP17A	0.144336	-0.0353082	0.187	0.205	1
NCOA3	0.144395	-0.0614474	0.221	0.243	1
ZFC3H1	0.144506	0.0279221	0.201	0.199	1
IPCEF1	0.144668	-0.0513481	0.204	0.226	1
DNPH1	0.144777	-0.0488846	0.448	0.474	1
UROD	0.144918	0.0194425	0.103	0.101	1
MYL12A	0.145118	0.0466427	0.881	0.869	1
SLC25A3	0.145578	-0.0414899	0.559	0.568	1
MCUB	0.145586	-0.015574	0.466	0.487	1
HBS1L	0.145876	0.0121621	0.234	0.238	1
CWC27	0.14639	0.00293032	0.141	0.146	1
SF3B4	0.146462	0.0297368	0.156	0.152	1
SUMF2	0.14673	0.0146689	0.185	0.19	1
SCAMP2	0.146761	-0.0446115	0.218	0.24	1
TMEM203	0.146787	-0.0516822	0.178	0.198	1
ITK	0.146937	-0.048498	0.257	0.279	1
VPS13A	0.147166	-0.0319494	0.105	0.119	1
NDUFB10	0.147411	0.0553477	0.483	0.46	1
C5orf24	0.147712	0.0125389	0.161	0.163	1
TOP2B	0.147822	0.0326648	0.313	0.31	1
RMND5A	0.148038	-0.00394317	0.1	0.108	1
DRAP1	0.148192	-0.0527506	0.666	0.687	1
ICAM3	0.148462	-0.00468084	0.286	0.299	1
UGCG	0.148467	-0.0281736	0.09	0.103	1
POU2F1	0.148577	-0.033467	0.088	0.102	1
RECQL	0.148579	-0.0397277	0.215	0.236	1
YTHDF3	0.148603	-0.0170081	0.125	0.137	1
IQGAP1	0.149187	-0.049737	0.265	0.288	1
CUL1	0.149538	-0.021047	0.18	0.195	1
NTAN1	0.149563	-0.0460957	0.123	0.14	1
TAP2	0.149775	-0.0640491	0.149	0.166	1
MAGOH	0.149812	0.0497341	0.489	0.472	1
AKAP8	0.149956	0.0296219	0.105	0.099	1
TCEAL8	0.150177	0.0252931	0.188	0.19	1
THUMPD3	0.150242	0.0395932	0.184	0.181	1
ELF1	0.150446	-0.0494245	0.561	0.586	1
DCAF16	0.150506	0.027824	0.118	0.115	1
FMR1	0.150581	-0.0457375	0.181	0.201	1
FYB1	0.150981	0.0177787	0.789	0.802	1
ETNK1	0.151017	-0.0181063	0.171	0.185	1
SELENOT	0.151023	-0.0224666	0.331	0.351	1
MEF2A	0.151121	-0.0605822	0.208	0.226	1
ETFA	0.151172	-0.0630586	0.153	0.169	1
TRIM69	0.151243	-0.027023	0.122	0.135	1
IMPDH2	0.15141	-0.0357965	0.167	0.185	1
RASGRP1	0.15141	-0.0608874	0.355	0.379	1
UBA52	0.151627	0.0227474	0.999	0.997	1
CALM2	0.151685	0.00240991	0.759	0.776	1
LAMTOR2	0.151917	-0.0567526	0.144	0.161	1
TFAM	0.151959	0.0459419	0.385	0.375	1
HSBP1L1	0.152295	-0.0454515	0.093	0.104	1
DAZAP2	0.152442	-0.0603486	0.596	0.61	1
PCMT1	0.152562	-0.0421817	0.319	0.342	1
SLC7A6OS	0.152617	-0.0405501	0.245	0.266	1
TMEM167B	0.152624	-0.0505402	0.126	0.142	1
FBXO22	0.153003	0.0241903	0.146	0.146	1
TIMM8B	0.153119	0.0546667	0.253	0.235	1
NAAA	0.154106	0.0300272	0.149	0.146	1
DBP	0.154245	0.0368926	0.145	0.139	1
UGP2	0.154903	-0.0422917	0.227	0.248	1
HOXB2	0.154955	-0.000322016	0.155	0.163	1
ATG13	0.154958	-0.027583	0.1	0.114	1
MFF	0.155029	-0.0459154	0.225	0.246	1
KHSRP	0.155191	-0.0308855	0.143	0.159	1
GIMAP2	0.155282	-0.0624565	0.29	0.313	1
LAMP2	0.155387	-0.0378961	0.173	0.192	1
ADAR	0.156396	-0.0595574	0.459	0.483	1
METTL5	0.156558	-0.052282	0.272	0.282	1
DHX38	0.156842	-0.0209959	0.124	0.136	1
CEPT1	0.157158	0.0167035	0.163	0.164	1
SPPL2A	0.157805	-0.013059	0.168	0.181	1
LAMTOR3	0.157922	-0.00334397	0.167	0.177	1
SMARCC1	0.158419	-0.05368	0.189	0.209	1
BAZ1A	0.158426	-0.0577224	0.205	0.225	1
PRDX2	0.158604	0.0497862	0.543	0.519	1
SF3B1	0.158936	-0.0393466	0.556	0.581	1
CYHR1	0.159134	-0.0525926	0.125	0.14	1
MED8	0.159185	0.018556	0.137	0.136	1
NUMA1	0.159286	-0.00767875	0.238	0.249	1
MAVS	0.159417	-0.0309406	0.093	0.107	1
MDN1	0.160032	0.0483287	0.119	0.106	1
RNF167	0.160053	0.0307184	0.131	0.125	1
TRAT1	0.160186	-0.0663628	0.435	0.459	1
EEA1	0.160415	-0.00529641	0.192	0.202	1
CD7	0.160552	0.0403239	0.249	0.236	1
DHX30	0.160605	-0.0408936	0.149	0.167	1
TRAPPC4	0.160636	0.00709549	0.203	0.208	1
UBE4A	0.160899	0.00392707	0.14	0.145	1
AP1M1	0.160904	0.0200843	0.221	0.203	1
MBD2	0.161108	-0.0215035	0.296	0.315	1
SNF8	0.161337	0.0378099	0.268	0.262	1
MTDH	0.161398	0.033189	0.583	0.586	1
CBFB	0.161826	-0.0421271	0.157	0.176	1
IKZF1	0.162174	0.025909	0.733	0.738	1
NOSIP	0.162338	0.0108008	0.36	0.37	1
ACTG1	0.162397	0.0565396	0.876	0.863	1
SNIP1	0.162421	0.017584	0.136	0.14	1
ZBTB37	0.162433	-0.0407626	0.086	0.101	1
RFTN1	0.162439	-0.0384183	0.098	0.113	1
COMMD9	0.162555	0.010618	0.112	0.114	1
WAPL	0.162958	-0.023924	0.294	0.312	1
SETD5	0.162973	-0.0570595	0.196	0.209	1
TOMM70	0.163415	0.00852028	0.139	0.142	1
EIF3D	0.163489	-0.0477058	0.371	0.394	1
CBX7	0.163565	-0.0305473	0.161	0.177	1
LASP1	0.16388	-0.0377531	0.106	0.122	1
UPF1	0.163901	-0.0432396	0.09	0.105	1
PCID2	0.164008	0.0369664	0.172	0.165	1
LYRM2	0.164405	-0.0614903	0.213	0.223	1
ZRSR2	0.164514	0.00455871	0.21	0.221	1
GATA3	0.164663	-0.0109123	0.192	0.206	1
ZNF675	0.164689	-0.0149139	0.131	0.143	1
ZNRD1	0.164745	0.0191487	0.248	0.248	1
LSM6	0.165026	0.0446159	0.325	0.303	1
PTPN11	0.165458	-0.0360895	0.154	0.171	1
RSAD2	0.165997	-0.0251991	0.097	0.11	1
CBX6	0.166044	-0.00018557	0.133	0.141	1
KIAA0232	0.16667	-0.0131735	0.136	0.146	1
RLIM	0.166754	0.0167207	0.135	0.138	1
TC2N	0.166792	0.0288718	0.374	0.376	1
ZFP90	0.166912	-0.0253208	0.125	0.139	1
YAF2	0.166918	-0.0239342	0.196	0.211	1
NCOA1	0.167124	-0.0523401	0.136	0.148	1
RSL1D1	0.167189	0.0567592	0.553	0.533	1
MSL1	0.167226	-0.0125567	0.151	0.162	1
BLMH	0.167271	-0.012952	0.103	0.111	1
TOX4	0.167369	-0.0377653	0.224	0.245	1
MRPL12	0.167405	-0.0294528	0.092	0.106	1
ZNF557	0.167438	0.000805917	0.114	0.122	1
PCED1B	0.167494	-0.0129222	0.139	0.15	1
CCL5	0.167498	-0.0861922	0.136	0.151	1
PET117	0.167511	-0.00852001	0.107	0.118	1
ZNF331	0.167917	0.0092701	0.108	0.11	1
MESD	0.168094	0.0026126	0.367	0.379	1
CMC2	0.168132	-0.0397435	0.164	0.183	1
ALG2	0.168427	0.00425054	0.096	0.101	1
MIDN	0.16868	-0.00793235	0.178	0.186	1
DCAF11	0.169127	-0.00927755	0.095	0.105	1
PCNA	0.16941	-0.0461013	0.13	0.148	1
UCP2	0.169967	-0.0336663	0.17	0.188	1
KATNBL1	0.170368	-0.0181649	0.113	0.126	1
POLR2M	0.17051	0.022619	0.103	0.1	1
CDS2	0.170569	-0.0309134	0.092	0.106	1
SPTBN1	0.170731	0.0454425	0.163	0.155	1
CCT6A	0.170897	-0.0230722	0.362	0.382	1
PRKAG2	0.171015	0.0456833	0.16	0.146	1
RMND1	0.171177	0.00445405	0.106	0.11	1
MDFIC	0.171258	-0.0385588	0.206	0.226	1
DDHD1	0.171385	-0.00689161	0.254	0.27	1
PPIA	0.171536	0.0220972	0.909	0.913	1
RB1CC1	0.172023	-0.0551064	0.292	0.315	1
C11orf1	0.17206	0.0075038	0.101	0.105	1
SYS1	0.172217	-0.0363831	0.165	0.182	1
DGKA	0.172598	0.0365678	0.411	0.389	1
TPM3	0.172753	-0.0392451	0.709	0.707	1
EMG1	0.172767	-0.0217833	0.158	0.172	1
CYTH1	0.172911	-0.0600319	0.414	0.431	1
DLG1	0.172984	-0.0318383	0.101	0.115	1
IARS	0.17303	0.00601333	0.21	0.217	1
MICU2	0.173562	-0.025238	0.189	0.205	1
BNIP3	0.173852	0.048011	0.205	0.185	1
JPT1	0.174028	-0.038015	0.185	0.203	1
SMARCD1	0.174098	0.0400268	0.198	0.185	1
PRMT1	0.174237	-0.052706	0.251	0.272	1
PRKACB	0.17464	-0.0433136	0.272	0.294	1
ASNA1	0.174712	0.000735518	0.124	0.13	1
GMPR2	0.175018	-0.0432103	0.12	0.136	1
EMB	0.175067	0.0548147	0.759	0.744	1
ATP5MD	0.175163	-0.0443008	0.669	0.678	1
NUDT2	0.175321	-0.0461107	0.094	0.109	1
CALCOCO2	0.175471	-0.0486579	0.31	0.333	1
SRP54	0.175517	0.0368904	0.26	0.255	1
KPNA5	0.176015	-0.0361835	0.187	0.206	1
TMC8	0.176079	0.0402901	0.133	0.121	1
DNAJB9	0.176084	-0.0139481	0.156	0.168	1
ADNP	0.176384	0.0186362	0.232	0.234	1
OGFR	0.176408	0.00549097	0.191	0.194	1
ZNF622	0.176558	0.0356494	0.152	0.146	1
MAX	0.176699	-0.0483496	0.362	0.386	1
BRD9	0.176737	-0.0291232	0.193	0.209	1
KMT2E-AS1	0.176827	0.00959415	0.097	0.101	1
DNAJC21	0.177037	-0.0592651	0.299	0.31	1
SIRT1	0.177047	0.0249375	0.136	0.134	1
MOAP1	0.177317	0.0439899	0.164	0.151	1
HTT	0.177697	-0.0168613	0.104	0.116	1
PFDN1	0.17791	-0.0113163	0.281	0.294	1
TPP2	0.178425	0.0532497	0.269	0.252	1
PLEKHF2	0.178688	-0.0297426	0.114	0.129	1
RNF166	0.178739	-0.00147686	0.173	0.181	1
ATP5MC3	0.178765	0.0487656	0.559	0.536	1
ZNF428	0.179008	0.049222	0.269	0.258	1
IFNAR1	0.179154	-0.0502298	0.257	0.277	1
TRAPPC3	0.179684	0.00903922	0.192	0.195	1
NBR1	0.179913	-0.0180256	0.154	0.166	1
UTP23	0.179971	0.0153259	0.222	0.225	1
CCDC174	0.180186	0.0443356	0.235	0.214	1
SUZ12	0.180295	-0.0521552	0.382	0.407	1
PARN	0.180489	-0.0343626	0.097	0.111	1
USP4	0.180584	-0.015285	0.099	0.11	1
NDUFS6	0.180695	0.0487261	0.424	0.4	1
KDM6B	0.180796	-0.0279128	0.163	0.179	1
SYNJ2BP	0.181015	-0.0461679	0.104	0.117	1
CAPN7	0.181357	-0.0428357	0.175	0.193	1
THOC2	0.181589	0.032874	0.339	0.339	1
MSH3	0.181775	-0.0337857	0.09	0.104	1
NORAD	0.18185	-0.0701201	0.431	0.452	1
SMU1	0.181982	-0.0311276	0.294	0.315	1
PIGP	0.182045	-0.0179687	0.115	0.127	1
SASH3	0.18224	0.0398186	0.212	0.199	1
C1orf35	0.182374	0.0180524	0.138	0.136	1
UBE2Q2	0.182474	-0.0333776	0.155	0.171	1
PPWD1	0.182536	-0.0489599	0.212	0.227	1
SMARCC2	0.182689	-0.0132765	0.188	0.2	1
GLT8D1	0.183193	0.0334669	0.104	0.094	1
NAA10	0.183386	0.0341898	0.187	0.181	1
ARHGAP30	0.183454	0.0557351	0.318	0.3	1
DDX52	0.183576	-0.0503097	0.159	0.177	1
DHX9	0.183803	0.0455244	0.388	0.364	1
DIAPH1	0.183832	0.0324074	0.259	0.257	1
AC118549.1	0.183994	-0.0336052	0.186	0.204	1
MPP7	0.18426	-0.0419236	0.095	0.105	1
MRPL9	0.18432	-0.025987	0.186	0.201	1
UQCRFS1	0.184568	-0.0128652	0.324	0.337	1
XIST	0.184822	-0.0212687	0.575	0.563	1
SMAD4	0.184913	-0.0143711	0.179	0.192	1
KANSL1	0.185115	0.00754808	0.422	0.432	1
CBX5	0.185385	-0.0547466	0.325	0.348	1
NSL1	0.185466	0.0120665	0.192	0.197	1
NRBP1	0.185502	0.0130836	0.182	0.184	1
RRP8	0.185665	-0.0286319	0.101	0.114	1
NOP14	0.185764	-0.0232537	0.185	0.2	1
PDCD2	0.186075	-0.0609759	0.328	0.35	1
IPO7	0.186167	-0.0327833	0.165	0.181	1
MAN1C1	0.186181	0.0136325	0.202	0.187	1
RAB8B	0.186592	-0.0446306	0.19	0.209	1
UTRN	0.18668	0.00740862	0.245	0.256	1
SPEN	0.187146	-0.0518455	0.243	0.264	1
FAM133B	0.187521	-0.0196559	0.513	0.535	1
SELENOF	0.187735	-0.0580547	0.412	0.434	1
GNG2	0.187919	-0.0135371	0.109	0.118	1
FGD3	0.18807	0.044026	0.468	0.444	1
TMEM248	0.188096	0.00819723	0.263	0.269	1
MRPL11	0.188146	0.049574	0.211	0.193	1
ING3	0.188151	0.0325081	0.139	0.138	1
STT3B	0.188396	-0.0212692	0.233	0.249	1
TSNAX	0.18845	0.0399144	0.219	0.208	1
FARP1	0.188614	-0.00531903	0.101	0.109	1
UBC	0.188839	-0.0530976	0.937	0.939	1
INTS10	0.188859	0.00245901	0.164	0.169	1
TCERG1	0.188982	0.0117812	0.169	0.174	1
ZNF32	0.189369	0.0319685	0.191	0.185	1
PFDN6	0.189512	0.0205027	0.239	0.221	1
DDX55	0.189617	0.0271609	0.113	0.109	1
CD96	0.190179	-0.0436899	0.363	0.385	1
MYH9	0.190195	0.00383275	0.444	0.455	1
HMGN2	0.19048	-0.0414914	0.75	0.766	1
ZMYM4	0.190725	0.0459691	0.159	0.144	1
CERK	0.190962	-0.0574833	0.345	0.368	1
ATP1A1	0.190973	-0.0546781	0.322	0.345	1
PSMD8	0.191157	-0.0482575	0.428	0.44	1
ANP32A	0.191305	0.0407451	0.435	0.411	1
C5orf15	0.191438	-0.0284483	0.086	0.1	1
SRSF9	0.191791	0.0366923	0.586	0.563	1
COPZ1	0.19183	-0.0343883	0.205	0.224	1
TMUB1	0.191871	-0.0192136	0.124	0.135	1
WDR48	0.192075	-0.0242887	0.118	0.131	1
EXOC1	0.19221	-0.0181133	0.133	0.143	1
ZNF830	0.192303	-0.0204871	0.215	0.229	1
ABI1	0.192335	-0.00395154	0.24	0.251	1
STYX	0.19247	0.0150822	0.183	0.185	1
GPALPP1	0.192601	-0.0140497	0.099	0.108	1
TARDBP	0.192817	0.0116353	0.166	0.167	1
TUT7	0.192918	-0.031332	0.152	0.168	1
PSMB2	0.192919	-0.0122341	0.269	0.285	1
UFSP2	0.193066	-0.0226072	0.133	0.146	1
NME1	0.193159	0.0197276	0.174	0.159	1
TAB2	0.193308	-0.0391624	0.244	0.264	1
TMEM109	0.193803	-0.00300113	0.13	0.137	1
PAXX	0.193806	0.0483934	0.313	0.301	1
NT5C	0.193891	-0.01988	0.153	0.166	1
RPRD2	0.19401	0.0489071	0.239	0.224	1
RBM42	0.194042	0.0328313	0.143	0.137	1
ANKRD17	0.194099	-0.0486553	0.207	0.227	1
KAT5	0.194111	0.0244146	0.101	0.098	1
CTCF	0.194547	-0.024593	0.312	0.33	1
HERC5	0.194999	-0.041978	0.112	0.127	1
ZBTB38	0.195112	-0.0535373	0.189	0.208	1
FAM104A	0.195191	-0.0317672	0.155	0.17	1
GTF2B	0.195208	0.0219764	0.257	0.257	1
CNPY3	0.195407	0.00349536	0.179	0.187	1
NOL4L	0.195428	0.0408805	0.122	0.107	1
TCEAL4	0.195547	0.0361996	0.1	0.094	1
UBE2F	0.195939	-0.0439099	0.096	0.111	1
NFE2L1	0.196018	-0.00549855	0.095	0.102	1
DUSP11	0.196192	-0.00495569	0.153	0.162	1
CEP170	0.19629	0.0149917	0.106	0.105	1
SMIM4	0.196356	0.0127759	0.177	0.183	1
[truncated: 2,631 more rows]

## Sheet: Medium_LGvsHG
	p_val	avg_log2FC	pct.1	pct.2	p_val_adj
TXNIP	3.71026e-59	-0.368033	0.377	0.618	8.26608e-55
PGK1	4.64234e-34	0.332406	0.833	0.81	1.03427e-29
RPL26	2.92646e-29	0.176955	0.998	0.998	6.51986e-25
RPL14	6.8026e-29	0.167731	0.997	0.997	1.51555e-24
MIF	3.25624e-28	0.236057	0.698	0.687	7.25457e-24
HIST1H1D	6.48259e-26	-0.570447	0.668	0.754	1.44426e-21
RPS18	6.32817e-25	0.162628	0.999	0.999	1.40985e-20
SLC25A6	1.54615e-23	0.15076	0.817	0.835	3.44466e-19
H3F3A	6.35085e-23	-0.204404	0.963	0.978	1.41491e-18
RPL35A	1.37771e-22	0.17193	0.996	0.998	3.0694e-18
MT-CO3	8.60993e-22	-0.190037	1	0.999	1.91821e-17
ITGA4	6.16618e-21	-0.312219	0.623	0.687	1.37376e-16
RPL41	5.40851e-20	0.134246	1	0.999	1.20496e-15
RPL36	3.00604e-19	0.152824	0.994	0.996	6.69716e-15
RPL38	3.10512e-19	0.182889	0.993	0.991	6.91789e-15
RPL7A	1.05079e-18	0.127451	0.999	0.999	2.34105e-14
RPL32	1.0626e-18	0.145025	0.999	0.999	2.36736e-14
RAB11FIP1	3.54142e-18	0.26221	0.521	0.499	7.88993e-14
S100A4	5.16601e-18	-0.364848	0.836	0.864	1.15093e-13
RPL10	5.70445e-18	0.12869	0.998	0.999	1.27089e-13
RPS14	2.05397e-17	0.123822	0.999	0.999	4.57605e-13
RPL11	6.82467e-17	0.116175	0.997	0.999	1.52047e-12
HIST2H2AC	6.99964e-17	-0.378884	0.507	0.565	1.55945e-12
ENO1	7.20969e-17	0.221624	0.907	0.907	1.60625e-12
NFKBIA	8.46699e-17	0.270295	0.696	0.698	1.88636e-12
RPS4X	1.67568e-16	0.111246	0.998	0.999	3.73326e-12
FAM162A	1.60916e-15	0.238846	0.602	0.566	3.58504e-11
RPS13	2.1518e-15	0.151541	0.997	0.997	4.79401e-11
RPL13	6.57511e-15	0.102988	1	1	1.46487e-10
TAF1D	1.07752e-14	0.282985	0.703	0.669	2.40062e-10
RPS15A	1.26064e-14	0.113122	0.999	0.999	2.80859e-10
RPL30	1.72955e-14	0.141395	0.999	1	3.85325e-10
LCP1	4.32974e-14	-0.191092	0.827	0.849	9.64623e-10
EIF1	6.45368e-14	0.168939	0.993	0.989	1.43781e-09
CFL1	8.58244e-14	-0.193038	0.916	0.948	1.91208e-09
PPDPF	1.02849e-13	0.143339	0.742	0.753	2.29137e-09
HIST1H2BG	1.08456e-13	-0.115181	0.074	0.144	2.41629e-09
RPL39	2.72654e-13	0.140371	0.997	0.999	6.07445e-09
CD79A	2.89075e-13	-0.149186	0.119	0.193	6.44031e-09
TNFAIP8	3.58537e-13	0.226881	0.814	0.807	7.98786e-09
TPI1	3.82323e-13	0.127447	0.81	0.841	8.51779e-09
HNRNPDL	4.22572e-13	-0.183857	0.801	0.857	9.41448e-09
RPL34	5.0473e-13	0.155817	0.997	0.998	1.12449e-08
RPL9	5.34747e-13	0.127243	0.997	0.998	1.19136e-08
RBM3	7.61062e-13	0.13643	0.811	0.815	1.69557e-08
YWHAZ	8.66537e-13	-0.167611	0.858	0.885	1.93056e-08
GPI	1.1166e-12	0.138492	0.627	0.634	2.48767e-08
RPS2	1.30597e-12	0.113386	0.999	0.999	2.90958e-08
IGHM	1.39624e-12	-0.235963	0.232	0.304	3.11069e-08
HNRNPD	3.04614e-12	-0.183106	0.776	0.825	6.78649e-08
RPL12	3.52733e-12	0.119063	0.997	0.998	7.85854e-08
LMNA	3.7752e-12	0.316374	0.319	0.252	8.41076e-08
ENTPD1	3.83461e-12	-0.221973	0.297	0.388	8.54313e-08
MT2A	6.80195e-12	0.298027	0.797	0.769	1.51541e-07
H1FX	7.01006e-12	-0.222476	0.62	0.706	1.56177e-07
RPS28	7.73986e-12	0.127928	0.999	0.998	1.72436e-07
HSPA1B	8.50537e-12	0.116493	0.109	0.056	1.89491e-07
SRSF7	1.12542e-11	-0.202083	0.753	0.811	2.50732e-07
RPL24	1.90584e-11	0.105296	0.997	0.998	4.24603e-07
TPM3	1.96602e-11	-0.165609	0.855	0.868	4.3801e-07
ACTB	2.44273e-11	-0.173358	0.995	0.997	5.44216e-07
PIM3	2.71733e-11	0.237275	0.401	0.35	6.05393e-07
RPS3A	3.26973e-11	0.11084	0.998	0.999	7.28463e-07
ATP5F1A	4.37073e-11	-0.171177	0.693	0.746	9.73756e-07
RPS12	6.13688e-11	0.118741	0.999	0.999	1.36724e-06
RPS24	6.50374e-11	0.10104	0.999	1	1.44897e-06
RPS27A	9.15458e-11	0.0957903	0.999	1	2.03955e-06
HIST1H1B	1.21994e-10	-0.488994	0.431	0.485	2.71791e-06
PTMS	1.2267e-10	-0.237532	0.461	0.543	2.73296e-06
IL32	1.58646e-10	-0.244675	0.862	0.904	3.53447e-06
RGS16	1.58652e-10	0.198227	0.224	0.147	3.5346e-06
RPS29	1.77954e-10	0.119203	0.998	0.998	3.96463e-06
RPS27	2.12396e-10	0.137462	0.999	0.997	4.73196e-06
CORO1B	3.28463e-10	0.154795	0.58	0.598	7.31782e-06
HIST1H1C	3.35566e-10	-0.31848	0.664	0.727	7.47607e-06
RPL6	3.42376e-10	-0.0934578	0.992	0.998	7.62779e-06
EEF1B2	3.66072e-10	0.0901525	0.981	0.99	8.15571e-06
TMSB4X	3.93873e-10	-0.122925	1	1	8.77511e-06
PYCARD	7.42786e-10	-0.164692	0.437	0.527	1.65485e-05
TMEM160	7.6692e-10	-0.160439	0.592	0.66	1.70862e-05
HIST1H1E	1.05236e-09	-0.275445	0.623	0.687	2.34456e-05
RPL19	1.20981e-09	0.0839342	0.999	1	2.69533e-05
MT1X	1.4354e-09	0.187725	0.56	0.541	3.19793e-05
FLNA	1.47558e-09	-0.208136	0.56	0.627	3.28744e-05
TOMM20	1.58649e-09	0.148476	0.797	0.793	3.53454e-05
RPL29	1.64243e-09	0.103245	0.997	0.998	3.65918e-05
RPS3	1.79432e-09	0.0815018	0.999	1	3.99756e-05
LMNB1	1.91305e-09	-0.186894	0.493	0.557	4.26209e-05
NPM1	1.93641e-09	0.127601	0.975	0.969	4.31412e-05
LY6E	1.98963e-09	-0.173688	0.615	0.695	4.43269e-05
RPL27A	2.28893e-09	0.103749	0.996	0.997	5.09951e-05
COTL1	2.58399e-09	-0.193399	0.736	0.785	5.75687e-05
ATP5MC2	2.86589e-09	0.101102	0.89	0.896	6.38492e-05
RPS23	3.17448e-09	0.0881479	0.999	0.999	7.07242e-05
MT-CYB	3.22017e-09	-0.098688	0.999	0.999	7.17422e-05
LDHA	3.47468e-09	0.172213	0.881	0.889	7.74125e-05
TNF	3.7062e-09	0.170391	0.121	0.072	8.25704e-05
RARRES3	4.06373e-09	-0.218607	0.643	0.723	9.05359e-05
RPS10	4.65598e-09	0.0914337	0.941	0.958	0.000103731
RPL21	5.67109e-09	0.116556	0.999	0.997	0.000126346
RPS25	6.4633e-09	0.110434	0.998	0.997	0.000143996
KNL1	7.4837e-09	-0.170346	0.304	0.369	0.000166729
RPL3	7.80521e-09	0.0826728	0.999	0.998	0.000173892
LTA	9.14843e-09	0.265171	0.328	0.256	0.000203818
BNIP3L	9.36386e-09	0.189018	0.577	0.531	0.000208617
RNF213	9.5482e-09	-0.186545	0.708	0.776	0.000212724
C12orf75	9.8984e-09	-0.205455	0.616	0.68	0.000220527
RDH10	1.18529e-08	-0.105317	0.129	0.187	0.00026407
AHI1	1.21407e-08	-0.197997	0.325	0.401	0.000270483
PSME2	1.22423e-08	-0.143962	0.744	0.808	0.000272747
JUND	1.41916e-08	0.127291	0.759	0.773	0.000316174
RABAC1	1.44194e-08	-0.109567	0.537	0.625	0.00032125
EEF1A1	1.82088e-08	0.0684149	0.999	1	0.000405674
DBI	2.25624e-08	-0.149802	0.79	0.814	0.000502668
TMSB10	2.29046e-08	-0.14824	0.999	0.999	0.000510293
ARPC5	2.40943e-08	-0.140038	0.866	0.883	0.000536798
AL031777.3	2.46253e-08	-0.0858819	0.143	0.21	0.000548628
XAF1	2.54234e-08	-0.15328	0.313	0.397	0.000566407
IFI6	2.64547e-08	-0.181841	0.294	0.373	0.000589385
GNAI2	2.77367e-08	-0.165598	0.722	0.773	0.000617946
CCDC18	3.30542e-08	-0.121834	0.238	0.304	0.000736415
MTRNR2L12	3.43443e-08	0.139119	0.864	0.867	0.000765157
RGCC	3.64951e-08	0.252455	0.495	0.431	0.000813073
HNRNPR	3.84866e-08	-0.159358	0.716	0.759	0.000857443
DDIT3	4.28047e-08	0.163786	0.23	0.164	0.000953647
FAM96A	4.65515e-08	-0.113567	0.384	0.466	0.00103712
HMGN3	4.90091e-08	-0.142943	0.527	0.6	0.00109187
TPT1	5.09085e-08	0.104169	0.999	0.999	0.00113419
H2AFY	5.26403e-08	-0.131784	0.646	0.674	0.00117277
CEMIP2	5.76808e-08	-0.14777	0.411	0.488	0.00128507
PLAC8	5.94723e-08	0.235583	0.298	0.229	0.00132498
PFN1	6.04603e-08	-0.122059	0.969	0.985	0.001347
FAU	6.33132e-08	0.113069	0.997	0.997	0.00141055
BNIP3	6.63054e-08	0.165039	0.38	0.325	0.00147722
LITAF	6.73126e-08	-0.197806	0.545	0.606	0.00149966
MIR155HG	7.17128e-08	0.151237	0.247	0.182	0.00159769
DHX32	7.2192e-08	-0.0612404	0.056	0.1	0.00160837
RPS21	7.39741e-08	0.100881	0.994	0.995	0.00164807
S100A11	7.82991e-08	0.18189	0.907	0.918	0.00174443
TRMT112	8.50342e-08	0.131295	0.74	0.742	0.00189448
HIST1H1A	8.82955e-08	-0.122539	0.163	0.221	0.00196714
MX1	9.28306e-08	-0.131075	0.333	0.415	0.00206817
RPL18	9.94732e-08	0.0773864	0.999	0.999	0.00221616
MYH9	1.00914e-07	-0.15528	0.663	0.698	0.00224826
SELENOS	1.06626e-07	0.139423	0.594	0.592	0.00237552
YWHAQ	1.09145e-07	-0.143303	0.625	0.671	0.00243165
SLC3A2	1.0939e-07	0.180423	0.53	0.488	0.00243709
PSME3	1.1167e-07	-0.102628	0.267	0.344	0.0024879
HCLS1	1.14267e-07	-0.134522	0.71	0.757	0.00254576
RPLP2	1.17465e-07	0.0782384	0.999	0.999	0.002617
EIF3E	1.37092e-07	0.110504	0.882	0.878	0.00305428
PTTG1	1.45896e-07	-0.187275	0.533	0.582	0.00325042
HIST1H2BN	1.76967e-07	-0.0801393	0.141	0.201	0.00394264
TSPAN14	2.11981e-07	-0.0546117	0.387	0.466	0.00472272
CDC25B	2.14132e-07	-0.149828	0.291	0.353	0.00477066
ZFAS1	2.15732e-07	0.169546	0.834	0.822	0.00480629
HADHA	2.20034e-07	-0.14017	0.652	0.714	0.00490214
ANKRD12	2.30101e-07	0.230322	0.805	0.761	0.00512643
DDT	2.33565e-07	0.120584	0.736	0.726	0.0052036
PPP1R15A	2.39464e-07	0.15412	0.41	0.362	0.00533503
HIST1H2BB	2.6286e-07	-0.080005	0.117	0.165	0.00585625
IER3	2.81855e-07	0.157128	0.206	0.144	0.00627945
SPTBN1	2.96924e-07	-0.152395	0.464	0.521	0.00661518
S1PR4	3.07205e-07	-0.139666	0.552	0.624	0.00684422
HELLS	3.10158e-07	-0.1755	0.513	0.575	0.00691001
NACA	3.40004e-07	0.0947441	0.994	0.994	0.00757496
GIMAP8	3.44957e-07	0.106683	0.162	0.174	0.00768531
RPS26	3.47486e-07	0.0928287	0.996	0.996	0.00774165
AHCYL1	3.49749e-07	-0.105361	0.311	0.384	0.00779205
LAMTOR2	4.02646e-07	-0.130256	0.536	0.604	0.00897055
ECHS1	4.20899e-07	0.112138	0.561	0.559	0.00937721
DENND6B	4.25258e-07	-0.0480516	0.066	0.111	0.00947433
CDC37	4.31176e-07	-0.133933	0.573	0.633	0.00960617
RPL31	4.35492e-07	0.093296	0.98	0.984	0.00970232
RPL37	4.95398e-07	0.0756401	0.999	0.998	0.011037
DOCK2	5.49193e-07	-0.142999	0.503	0.565	0.0122355
RPL23A	5.97993e-07	0.0756822	0.996	0.997	0.0133227
YBX1	6.1458e-07	-0.101126	0.895	0.888	0.0136922
TST	6.47529e-07	-0.0605428	0.136	0.192	0.0144263
FGFR1	6.67272e-07	-0.144921	0.319	0.375	0.0148662
DNAJA1	6.70245e-07	0.105968	0.735	0.745	0.0149324
ARPC1B	6.94334e-07	-0.137148	0.725	0.765	0.0154691
RPS15	7.23155e-07	0.070004	0.998	0.998	0.0161112
RDX	7.38589e-07	0.0987236	0.574	0.591	0.016455
IKBKE	7.54896e-07	-0.128726	0.254	0.31	0.0168183
HIST1H4C	7.5802e-07	-0.341154	0.778	0.825	0.0168879
NHLRC3	7.74419e-07	-0.114416	0.208	0.272	0.0172533
PSMD1	8.39583e-07	-0.158509	0.528	0.588	0.0187051
SAR1B	8.49409e-07	-0.0988179	0.373	0.448	0.018924
HIST1H2AH	8.57336e-07	-0.162295	0.281	0.323	0.0191006
GBP4	8.82457e-07	-0.0709611	0.533	0.609	0.0196603
MT-ND6	8.84454e-07	-0.145106	0.75	0.801	0.0197047
AC017002.3	9.33694e-07	-0.10786	0.136	0.194	0.0208018
RPS8	9.59293e-07	0.0651674	0.999	1	0.0213721
RPS5	1.05578e-06	0.0954728	0.989	0.989	0.0235217
HIST1H2BF	1.08987e-06	-0.108627	0.205	0.239	0.0242811
LYST	1.16031e-06	-0.139102	0.403	0.472	0.0258505
LIMS1	1.1726e-06	-0.15771	0.613	0.669	0.0261243
ADI1	1.2587e-06	0.0847172	0.564	0.57	0.0280427
MYO1F	1.28358e-06	-0.0652843	0.163	0.224	0.028597
CORO1A	1.42401e-06	-0.123964	0.872	0.9	0.0317256
AP1B1	1.42455e-06	-0.081229	0.188	0.249	0.0317376
RANGAP1	1.43471e-06	-0.118974	0.327	0.387	0.0319639
MIR4435-2HG	1.46466e-06	-0.175743	0.46	0.52	0.0326311
RPL28	1.48144e-06	0.0659978	1	0.999	0.033005
HIST1H2AG	1.50121e-06	-0.12984	0.338	0.387	0.0334454
HLA-F	1.5128e-06	0.167974	0.699	0.671	0.0337037
BST2	1.52884e-06	-0.13065	0.596	0.667	0.0340611
CAP1	1.5821e-06	-0.152496	0.731	0.775	0.0352476
HIST1H3G	1.6101e-06	-0.193096	0.279	0.325	0.0358714
RRM1	1.61515e-06	-0.145569	0.431	0.492	0.0359839
ASPM	1.66027e-06	-0.255026	0.357	0.406	0.0369893
UQCC2	1.6625e-06	0.0574564	0.493	0.519	0.0370388
C12orf57	1.69322e-06	0.114169	0.756	0.769	0.0377232
SHCBP1	1.73866e-06	-0.111342	0.288	0.34	0.0387357
FBXO9	1.76468e-06	-0.0777338	0.322	0.396	0.0393153
CLIC5	1.94158e-06	-0.0363031	0.064	0.104	0.0432564
NASP	2.00383e-06	-0.158073	0.685	0.717	0.0446432
MICAL2	2.13176e-06	-0.107518	0.248	0.307	0.0474935
ATP5F1D	2.19354e-06	-0.127452	0.747	0.793	0.0488699
SLC25A3	2.25541e-06	-0.117109	0.791	0.826	0.0502484
CREBRF	2.28743e-06	0.244	0.367	0.317	0.0509616
RPL13A	2.35763e-06	0.0743753	0.999	0.998	0.0525256
RPL36AL	2.42408e-06	0.114055	0.981	0.973	0.0540062
HIST1H2AB	2.45638e-06	-0.0497797	0.102	0.152	0.0547258
ZC3H12D	2.45781e-06	-0.116515	0.296	0.364	0.0547576
HSPA1A	2.48058e-06	0.167586	0.269	0.224	0.0552648
IDH2	2.48398e-06	-0.133847	0.454	0.518	0.0553406
ITM2A	2.51101e-06	-0.152617	0.56	0.625	0.0559428
GON4L	2.53527e-06	-0.059334	0.334	0.406	0.0564832
DNMT1	2.65714e-06	-0.162568	0.575	0.624	0.0591985
GLG1	2.67325e-06	-0.00786772	0.362	0.43	0.0595573
OAS2	2.79376e-06	-0.141729	0.281	0.344	0.0622422
NCAPG2	2.82677e-06	-0.110347	0.31	0.363	0.0629776
SMC4	2.84776e-06	-0.203906	0.551	0.598	0.0634452
CCDC25	2.88049e-06	-0.110843	0.502	0.57	0.0641745
BAZ1A	3.08864e-06	0.0981252	0.593	0.605	0.0688118
NFKBID	3.33911e-06	0.104962	0.167	0.116	0.0743921
CD69	3.36794e-06	0.175595	0.378	0.309	0.0750342
CYBA	3.42835e-06	-0.12675	0.848	0.883	0.0763802
AES	3.50016e-06	-0.129842	0.786	0.827	0.07798
TNFSF14	3.73017e-06	0.0859692	0.104	0.063	0.0831044
LINC01943	3.87545e-06	-0.184874	0.352	0.418	0.0863412
GNG4	3.89414e-06	-0.119221	0.148	0.201	0.0867576
SMAP2	3.91391e-06	-0.142196	0.701	0.743	0.087198
CCDC124	4.03816e-06	-0.10681	0.38	0.447	0.0899662
JPT1	4.13667e-06	-0.160579	0.641	0.685	0.0921608
S1PR1	4.31891e-06	-0.12222	0.442	0.51	0.096221
PMAIP1	4.52876e-06	0.192134	0.461	0.413	0.100896
TCERG1	4.53359e-06	-0.121334	0.42	0.481	0.101004
SPOCK2	4.85872e-06	-0.116824	0.681	0.74	0.108247
NDC80	4.88912e-06	-0.132718	0.308	0.358	0.108925
TALDO1	4.93856e-06	-0.125662	0.655	0.689	0.110026
C4orf3	5.06277e-06	0.104861	0.741	0.743	0.112793
TOPBP1	5.10702e-06	-0.129554	0.411	0.466	0.113779
CENPF	5.13992e-06	-0.238068	0.478	0.523	0.114512
GPR155	5.42107e-06	-0.118917	0.211	0.274	0.120776
PARP1	5.66128e-06	-0.122216	0.688	0.723	0.126128
PPIA	5.87657e-06	-0.111556	0.942	0.952	0.130924
ARPC2	5.88341e-06	-0.111706	0.91	0.936	0.131077
HIST1H4D	5.90742e-06	-0.0559936	0.11	0.157	0.131611
CRYBG1	5.96755e-06	-0.108018	0.261	0.324	0.132951
ISG20	6.33601e-06	-0.125406	0.54	0.612	0.14116
RAB27A	6.54057e-06	-0.137144	0.555	0.609	0.145717
PHPT1	6.66194e-06	0.0401698	0.605	0.632	0.148421
SNHG7	6.86016e-06	0.185825	0.457	0.421	0.152837
LAP3	6.98198e-06	-0.117928	0.484	0.549	0.155552
GUK1	6.99019e-06	0.0226151	0.782	0.819	0.155734
HMGN5	7.0133e-06	-0.0647505	0.126	0.178	0.156249
APOBEC3C	7.04777e-06	-0.122358	0.462	0.527	0.157017
SHPRH	7.07333e-06	-0.083034	0.271	0.337	0.157587
BUB1B	7.07889e-06	-0.100469	0.277	0.313	0.157711
RCSD1	7.1298e-06	-0.129944	0.505	0.561	0.158845
LTB	7.23515e-06	0.122319	0.944	0.952	0.161192
REXO2	7.37187e-06	0.135885	0.569	0.561	0.164238
IL7R	7.44903e-06	0.357596	0.51	0.456	0.165957
SIRPG	7.5324e-06	-0.127531	0.411	0.471	0.167814
C1orf122	7.62236e-06	-0.0913666	0.357	0.427	0.169818
ZDHHC12	7.90578e-06	-0.0807603	0.448	0.52	0.176133
HSPA8	7.92815e-06	0.0849133	0.82	0.834	0.176631
BABAM1	7.93031e-06	-0.056858	0.352	0.421	0.176679
EIF2AK2	8.17462e-06	-0.124304	0.474	0.544	0.182122
GSTO1	8.57018e-06	-0.0658993	0.665	0.73	0.190935
SELENOH	8.80108e-06	0.0755486	0.709	0.727	0.196079
ARMT1	8.99461e-06	-0.086224	0.257	0.322	0.200391
SH2D1A	9.07093e-06	-0.14963	0.562	0.62	0.202091
CD3G	9.13297e-06	-0.0995896	0.863	0.896	0.203473
ADA	9.30835e-06	-0.0726311	0.241	0.304	0.207381
SLFN5	9.31612e-06	-0.0881814	0.537	0.608	0.207554
HIST1H3C	9.31931e-06	-0.0549995	0.109	0.151	0.207625
TXNDC11	9.44771e-06	-0.0899279	0.258	0.322	0.210485
MT1E	9.56104e-06	0.171682	0.383	0.334	0.21301
RPL36A	9.78925e-06	0.0503738	0.797	0.818	0.218095
PHF19	9.94272e-06	-0.149417	0.573	0.635	0.221514
KLF2	9.9984e-06	-0.180669	0.351	0.413	0.222754
LBR	1.02584e-05	-0.120911	0.62	0.643	0.228548
GLA	1.03137e-05	-0.0678379	0.185	0.234	0.229779
H2AFZ	1.0605e-05	-0.195835	0.86	0.871	0.236268
NUCKS1	1.07927e-05	-0.097681	0.783	0.839	0.240452
MAP3K5	1.10447e-05	-0.0303205	0.116	0.161	0.246064
AL441992.1	1.12142e-05	-0.0904891	0.294	0.357	0.249842
AGPAT5	1.15316e-05	-0.0838939	0.24	0.302	0.256912
DSN1	1.19073e-05	-0.0933339	0.202	0.242	0.265282
PPP1CC	1.19257e-05	-0.127028	0.603	0.662	0.265692
GNAS	1.22411e-05	-0.0716706	0.916	0.922	0.272721
RPL22L1	1.2556e-05	0.135602	0.699	0.703	0.279735
MT-ATP6	1.25951e-05	-0.0832414	1	0.999	0.280605
BTLA	1.28879e-05	-0.0698484	0.096	0.141	0.28713
SNX18	1.29489e-05	-0.0519191	0.092	0.136	0.288489
SAE1	1.30379e-05	-0.0948821	0.41	0.468	0.290471
NCAPD3	1.428e-05	-0.10547	0.371	0.424	0.318144
HIST1H2BH	1.46012e-05	-0.112334	0.258	0.302	0.325299
GLRX	1.46124e-05	-0.104323	0.494	0.563	0.325549
VIM	1.52774e-05	0.146279	0.976	0.977	0.340365
DUSP16	1.61977e-05	-0.0872912	0.263	0.327	0.360869
AP2S1	1.64402e-05	-0.120503	0.638	0.682	0.366271
TK1	1.67504e-05	-0.12901	0.411	0.465	0.373183
SREBF1	1.72568e-05	-0.0609846	0.155	0.208	0.384465
AGFG1	1.72737e-05	0.0994648	0.44	0.448	0.384841
ESYT1	1.76651e-05	-0.109348	0.417	0.477	0.393561
MT-ND5	1.88017e-05	-0.112774	0.976	0.98	0.418883
CCDC69	1.88476e-05	-0.0705235	0.265	0.328	0.419905
PNRC2	1.90174e-05	-0.124111	0.625	0.681	0.42369
ANKRD10	2.03791e-05	-0.109993	0.284	0.338	0.454026
TXNL1	2.06685e-05	0.0950612	0.597	0.598	0.460473
HNRNPA2B1	2.10063e-05	-0.125836	0.92	0.936	0.467998
HIST1H2AC	2.10436e-05	-0.0915339	0.331	0.389	0.46883
KLF6	2.11068e-05	0.177916	0.562	0.538	0.470238
NDUFS5	2.13326e-05	-0.103579	0.852	0.881	0.475268
LRRN3	2.17055e-05	-0.157338	0.279	0.338	0.483577
NUP210	2.20293e-05	-0.0733936	0.281	0.343	0.490791
ZNF217	2.2035e-05	-0.130222	0.388	0.439	0.490918
RUNX2	2.26268e-05	-0.0612049	0.128	0.177	0.504102
CARHSP1	2.29623e-05	-0.132788	0.584	0.636	0.511578
AP3B1	2.31901e-05	-0.11268	0.328	0.389	0.516651
PDE3B	2.32074e-05	-0.0723991	0.552	0.619	0.517037
DNAJC8	2.46901e-05	-0.10402	0.734	0.789	0.55007
CNN2	2.47776e-05	-0.129894	0.569	0.621	0.55202
PFDN5	2.47998e-05	0.113368	0.96	0.96	0.552515
DNAJB1	2.48366e-05	0.106268	0.391	0.399	0.553335
SF3B3	2.48982e-05	-0.0874655	0.347	0.411	0.554706
THAP11	2.6287e-05	-0.053663	0.226	0.285	0.585647
BRI3	2.67354e-05	0.128505	0.662	0.639	0.595637
VCP	2.78996e-05	-0.116816	0.566	0.613	0.621574
AKNA	2.80069e-05	-0.092684	0.308	0.372	0.623966
MYB	2.81179e-05	-0.132038	0.409	0.468	0.62644
CD84	2.84839e-05	-0.0832754	0.229	0.289	0.634592
ZNF714	2.88089e-05	-0.087619	0.202	0.25	0.641832
SRSF9	2.93732e-05	-0.113538	0.718	0.759	0.654406
TM7SF2	2.96037e-05	-0.0323371	0.08	0.121	0.659542
CSNK1G2	2.99878e-05	-0.121627	0.369	0.432	0.668098
CCL5	3.00797e-05	0.145674	0.386	0.321	0.670146
HLA-B	3.03968e-05	0.0694038	0.996	0.999	0.67721
TRIM25	3.08894e-05	-0.0434528	0.188	0.242	0.688185
GSDMD	3.09568e-05	-0.0770262	0.384	0.451	0.689686
ECI2	3.10114e-05	-0.083938	0.261	0.321	0.690902
RANBP2	3.1852e-05	-0.0897103	0.417	0.482	0.709631
LUC7L3	3.23433e-05	-0.0929143	0.654	0.711	0.720577
HIST1H2AK	3.31688e-05	-0.0747401	0.155	0.202	0.738967
COX8A	3.3842e-05	-0.035319	0.772	0.82	0.753965
CEP68	3.38552e-05	-0.0383183	0.135	0.182	0.75426
CACYBP	3.39053e-05	0.098507	0.749	0.762	0.755377
FMNL1	3.51567e-05	-0.107968	0.525	0.587	0.783256
SNHG8	3.54473e-05	0.103636	0.727	0.719	0.789731
TUBD1	3.71237e-05	-0.0180634	0.106	0.147	0.827078
SLC1A4	3.75251e-05	-0.128136	0.375	0.426	0.836023
SLC7A5	3.75378e-05	0.0907166	0.19	0.153	0.836305
RPL22	3.79033e-05	0.0865754	0.995	0.995	0.844448
C7orf26	3.8053e-05	-0.0531155	0.132	0.181	0.847784
TOP2A	3.82114e-05	-0.254055	0.475	0.521	0.851311
KIF15	3.82198e-05	-0.101923	0.26	0.309	0.851498
C21orf58	3.82654e-05	-0.0754752	0.213	0.264	0.852516
TNRC6A	3.84101e-05	-0.0775749	0.312	0.375	0.855738
WIPF1	3.87424e-05	-0.120935	0.676	0.719	0.863143
CDKN3	4.12575e-05	-0.134472	0.368	0.419	0.919176
HECA	4.12863e-05	0.12507	0.282	0.29	0.919819
MKI67	4.14849e-05	-0.211895	0.473	0.513	0.924241
POLR3E	4.19793e-05	-0.0546312	0.155	0.206	0.935256
GABARAP	4.46024e-05	-0.0312637	0.164	0.212	0.993696
NMT1	4.49459e-05	-0.0903663	0.431	0.494	1
ICAM3	4.63062e-05	-0.0966362	0.486	0.551	1
NOP10	4.68383e-05	0.0455181	0.751	0.773	1
NDUFB10	4.74393e-05	-0.0988021	0.711	0.753	1
IKZF1	4.77142e-05	-0.0864697	0.711	0.762	1
ACSL5	4.80878e-05	-0.0808931	0.189	0.239	1
DYNLL1	4.93592e-05	0.0435735	0.772	0.796	1
NDUFS7	5.03361e-05	-0.104522	0.526	0.591	1
GLTP	5.17066e-05	-0.0826773	0.22	0.276	1
RAD51C	5.21017e-05	-0.101639	0.401	0.459	1
MAN1A1	5.21117e-05	-0.0780802	0.254	0.313	1
AC133644.2	5.3894e-05	-0.0566972	0.098	0.139	1
PSMB9	5.4062e-05	-0.0524467	0.834	0.879	1
IGF2R	5.40818e-05	-0.0273878	0.207	0.258	1
UBC	5.46119e-05	-0.0964231	0.906	0.926	1
GOLGA8A	5.60086e-05	0.126532	0.203	0.163	1
CDC42SE1	5.64488e-05	-0.0789435	0.46	0.524	1
RPL27	5.69719e-05	0.0831819	0.983	0.981	1
CEP128	5.73378e-05	-0.0640658	0.163	0.2	1
HNRNPUL1	5.77654e-05	-0.0995521	0.608	0.665	1
CD74	5.78976e-05	-0.0837612	0.739	0.795	1
PDE4DIP	5.78988e-05	-0.0658624	0.366	0.43	1
AQP3	5.82784e-05	-0.0995036	0.371	0.435	1
TPR	5.85452e-05	-0.0985359	0.781	0.801	1
ISCU	5.858e-05	-0.0254986	0.659	0.717	1
NAPRT	5.92443e-05	-0.0240545	0.167	0.217	1
TAF15	5.94589e-05	-0.107311	0.54	0.588	1
SNX1	5.98631e-05	-0.102352	0.387	0.449	1
AC245060.5	6.31959e-05	-0.026467	0.099	0.136	1
CARD6	6.34554e-05	-0.0400916	0.077	0.115	1
NMRK1	6.35401e-05	-0.0630364	0.245	0.3	1
ADD3	6.36583e-05	-0.0764524	0.483	0.549	1
MDH2	6.4165e-05	-0.0225638	0.609	0.657	1
ETS1	6.49876e-05	-0.0924944	0.809	0.832	1
PCLAF	6.53817e-05	-0.135191	0.568	0.607	1
HMGB1	6.66178e-05	-0.128571	0.971	0.981	1
CKAP2	6.76813e-05	-0.115026	0.448	0.507	1
KIF11	6.92448e-05	-0.128105	0.344	0.392	1
CGAS	6.92575e-05	0.0822094	0.407	0.404	1
VTI1B	7.05608e-05	-0.0916065	0.441	0.501	1
CYTOR	7.07601e-05	-0.122504	0.55	0.607	1
FIBP	7.10368e-05	-0.104731	0.503	0.562	1
CXCR3	7.11496e-05	-0.0446832	0.203	0.257	1
TXNRD1	7.14863e-05	-0.105554	0.548	0.59	1
FKBP3	7.1908e-05	-0.108475	0.581	0.622	1
PRDM1	7.19495e-05	-0.121318	0.395	0.455	1
FKBP2	7.26636e-05	0.143746	0.599	0.577	1
PPP2R5C	7.28451e-05	-0.0855567	0.723	0.772	1
STMN1	7.28598e-05	-0.160454	0.673	0.703	1
DDI2	7.29231e-05	-0.0745835	0.184	0.236	1
CLEC2B	7.31713e-05	-0.0310025	0.369	0.422	1
SLC9A8	7.34813e-05	-0.0433034	0.099	0.141	1
MANF	7.42484e-05	0.112947	0.491	0.489	1
ABCB10	7.51218e-05	-0.0743925	0.189	0.234	1
NME1	7.73815e-05	-0.0859699	0.524	0.588	1
VAC14	7.82498e-05	-0.0340616	0.072	0.108	1
AP2B1	7.88088e-05	-0.09745	0.482	0.544	1
GGH	7.88545e-05	-0.0669598	0.226	0.276	1
KATNBL1	7.89484e-05	-0.102536	0.387	0.435	1
COX7C	7.93685e-05	0.0739494	0.951	0.956	1
CTDSP2	7.98585e-05	-0.0281571	0.305	0.36	1
NDUFA2	7.99881e-05	-0.105415	0.676	0.73	1
CREB1	8.29824e-05	-0.0904712	0.397	0.456	1
TRAF5	8.4577e-05	-0.0867408	0.312	0.372	1
TAF12	8.52516e-05	-0.0392563	0.342	0.404	1
AGO1	8.63813e-05	-0.0720239	0.156	0.201	1
PDCD5	8.66547e-05	0.0609417	0.676	0.696	1
DCLRE1A	8.70921e-05	-0.0424084	0.083	0.121	1
RRBP1	8.84844e-05	-0.0687617	0.289	0.349	1
TUBA1B	8.93028e-05	-0.205009	0.75	0.768	1
CD38	8.97445e-05	-0.127039	0.465	0.514	1
UBXN4	9.07299e-05	-0.0905092	0.747	0.795	1
ETAA1	9.12958e-05	-0.0744397	0.161	0.207	1
DEPDC1B	9.1801e-05	-0.0583632	0.166	0.215	1
ISG15	9.28445e-05	-0.15475	0.662	0.719	1
SAP18	9.31679e-05	0.0613903	0.786	0.801	1
SLC35A4	9.37764e-05	-0.0732864	0.165	0.212	1
HIST1H4I	9.41831e-05	-0.0467888	0.104	0.144	1
ANXA6	9.49e-05	-0.120082	0.558	0.609	1
MRFAP1L1	9.83819e-05	0.0485721	0.407	0.449	1
DNAJA2	9.86078e-05	0.0381793	0.635	0.675	1
CCNB2	9.87064e-05	-0.130382	0.341	0.398	1
GBP5	9.97973e-05	-0.0948343	0.454	0.517	1
BRCA2	0.000100901	-0.0991953	0.332	0.369	1
H2AFX	0.000101191	-0.108107	0.378	0.405	1
NAP1L4	0.000101589	-0.107511	0.728	0.756	1
MYL6	0.000101934	-0.105552	0.938	0.955	1
DNPH1	0.000102883	0.0358285	0.667	0.695	1
AP2M1	0.000103047	-0.0868965	0.548	0.61	1
ASF1B	0.000105028	-0.0976911	0.276	0.323	1
GALM	0.000106268	-0.117309	0.462	0.518	1
EDEM1	0.000107575	-0.00366728	0.272	0.317	1
NUP88	0.000107757	-0.0941411	0.278	0.333	1
RPS9	0.000108546	0.0649353	0.992	0.994	1
DEF6	0.000108787	-0.0972005	0.395	0.456	1
HLA-A	0.000109002	0.0752659	0.992	0.996	1
EVI2A	0.000110952	0.158813	0.462	0.452	1
EPB41L4A-AS1	0.000113464	0.17445	0.388	0.369	1
ARID5B	0.000115222	-0.0488942	0.384	0.446	1
RCC1	0.000116255	-0.0744061	0.179	0.222	1
NUDT1	0.000116318	-0.097016	0.544	0.607	1
PITPNA	0.000116531	-0.0532741	0.285	0.343	1
COX17	0.00011737	0.0289651	0.661	0.692	1
ITGB7	0.000117885	-0.0727939	0.175	0.225	1
PPP4R3B	0.000120788	-0.095805	0.415	0.477	1
PGAM1	0.000121165	0.061024	0.703	0.716	1
PPM1G	0.000123142	-0.0980292	0.695	0.723	1
MPST	0.000123669	-0.0594088	0.253	0.309	1
PPP1CA	0.000123956	-0.107433	0.693	0.732	1
NCF2	0.00012844	-0.04932	0.136	0.182	1
SRSF4	0.000128934	-0.105374	0.597	0.653	1
NSA2	0.000129726	0.122303	0.815	0.805	1
MCTP2	0.000130242	-0.0677313	0.118	0.159	1
WDR12	0.000132784	-0.0226831	0.211	0.261	1
NTHL1	0.000133058	-0.0624978	0.225	0.278	1
NUDC	0.00013313	-0.113402	0.6	0.649	1
KIF4A	0.000134475	-0.0667346	0.221	0.274	1
CENPH	0.000138189	-0.0915748	0.388	0.439	1
PSMD2	0.000138645	-0.104068	0.516	0.566	1
ODR4	0.000142811	-0.0256382	0.134	0.176	1
PPP6C	0.000143011	-0.0619789	0.291	0.349	1
HS3ST3B1	0.000143396	-0.0285432	0.106	0.145	1
TBCC	0.000143532	0.144391	0.264	0.225	1
NCAPD2	0.000143973	-0.10365	0.382	0.432	1
POLA1	0.000145783	-0.0652331	0.195	0.239	1
MARCH9	0.000146511	0.0169261	0.08	0.101	1
ARHGDIB	0.000150677	-0.0894302	0.936	0.953	1
STK4	0.000152392	0.129354	0.805	0.805	1
TPM4	0.00015279	-0.133133	0.685	0.732	1
ANKRD39	0.000155279	-0.0874836	0.319	0.376	1
SELPLG	0.000155486	-0.065929	0.341	0.401	1
EIF3H	0.000155733	0.0464	0.799	0.822	1
APOL3	0.000156988	-0.0158565	0.244	0.289	1
BAX	0.000157344	-0.113653	0.606	0.648	1
CCNA2	0.000157642	-0.117326	0.315	0.369	1
CCDC117	0.000158422	-0.0587232	0.198	0.25	1
ACOT13	0.000159131	-0.0844577	0.358	0.416	1
ELOB	0.000159246	-0.0883519	0.814	0.849	1
PSMB6	0.000159327	0.013378	0.681	0.718	1
HLA-C	0.000160112	0.0581117	0.982	0.991	1
LPXN	0.000161838	-0.111043	0.435	0.486	1
H2AFJ	0.000163537	-0.111241	0.518	0.569	1
MYL6B	0.000163648	-0.0885305	0.443	0.497	1
REST	0.000164972	-0.0863073	0.579	0.638	1
HIST1H2BC	0.000166433	-0.0722728	0.269	0.32	1
SUMO3	0.000166453	-0.0949555	0.55	0.607	1
PTPRA	0.000166815	-0.099243	0.457	0.515	1
RPL37A	0.000169981	0.0730515	0.993	0.994	1
SYNE1	0.000171276	-0.0408978	0.327	0.385	1
DCTN6	0.000172348	0.129491	0.369	0.355	1
SF3B1	0.000173892	-0.0857252	0.721	0.772	1
AC004687.1	0.000173955	-0.115209	0.524	0.582	1
2006-09-01	0.000174126	-0.109416	0.818	0.851	1
SLC9A9	0.000174669	-0.0378573	0.094	0.132	1
KLHL5	0.000175527	-0.0657706	0.247	0.301	1
PARP4	0.000178534	-0.0887329	0.357	0.41	1
HCST	0.000178598	-0.0631283	0.712	0.766	1
PCNT	0.00018126	-0.0834758	0.308	0.362	1
SHKBP1	0.000181288	-0.0365133	0.291	0.348	1
FAM126A	0.000183929	-0.0909664	0.297	0.336	1
KLHDC3	0.000184237	-0.0426594	0.229	0.282	1
LPCAT3	0.00018686	-0.0181962	0.089	0.124	1
HDAC8	0.000187715	-0.0459619	0.175	0.224	1
ARF4	0.000188581	0.0876824	0.484	0.495	1
ACTN1	0.000188722	0.10358	0.308	0.255	1
CHD4	0.000189891	-0.10969	0.602	0.649	1
ESF1	0.000190213	0.153915	0.457	0.427	1
BCL3	0.000194329	-0.0913965	0.23	0.275	1
PPP2R5A	0.000195373	-0.0767537	0.298	0.354	1
TPMT	0.000196995	-0.0311309	0.111	0.151	1
CD96	0.000198101	-0.102968	0.566	0.621	1
TRAPPC1	0.000199499	-0.0653838	0.683	0.739	1
CDCA7	0.000199975	-0.0902617	0.378	0.431	1
MT1G	0.000200314	0.112185	0.141	0.111	1
RC3H1	0.000202438	-0.064128	0.302	0.36	1
BCL11B	0.000203735	-0.0693261	0.493	0.553	1
RPS6	0.000209899	0.044176	0.999	0.996	1
AC058791.1	0.000211986	0.109386	0.201	0.158	1
RRP36	0.000212402	-0.0781926	0.397	0.456	1
CTBP1	0.00021537	-0.0445464	0.307	0.364	1
DBF4	0.000216774	-0.12098	0.464	0.502	1
SUCO	0.000217236	0.0957465	0.226	0.217	1
STAMBP	0.000217451	-0.0857247	0.358	0.409	1
MIS18A	0.000217941	-0.0647317	0.286	0.341	1
ID3	0.000220006	-0.0696305	0.181	0.229	1
ANKRD36C	0.000220872	-0.106391	0.225	0.264	1
DDHD1	0.000221425	-0.105196	0.411	0.47	1
CNBP	0.000223392	0.137153	0.819	0.805	1
KDM2A	0.00022391	-0.0799838	0.405	0.461	1
RPS27L	0.000225358	-0.0805584	0.77	0.819	1
CFAP36	0.000234887	0.120157	0.345	0.334	1
PHTF1	0.000235152	-0.0367101	0.116	0.157	1
CD52	0.000237592	-0.129528	0.865	0.883	1
DLEU2	0.000241552	-0.0504038	0.224	0.277	1
ANKRD37	0.000243744	-0.0662237	0.117	0.157	1
TOX2	0.0002455	-0.108187	0.326	0.373	1
ARMC1	0.000245837	-0.0653082	0.35	0.409	1
ANXA5	0.000246063	-0.117351	0.67	0.709	1
MRPS26	0.000246278	-0.0678058	0.423	0.483	1
TUBB	0.000248201	-0.191384	0.69	0.726	1
ACTR2	0.000251353	-0.0974864	0.76	0.792	1
TMEM87A	0.000254862	-0.048125	0.371	0.43	1
RASGRP2	0.000255171	-0.0531037	0.266	0.32	1
RALY	0.000255875	-0.0956263	0.541	0.594	1
PSMD7	0.000256851	-0.0501568	0.676	0.73	1
HIST1H3F	0.000257908	-0.0917422	0.211	0.248	1
NDUFC1	0.00025973	-0.114499	0.629	0.681	1
PRKCB	0.000261739	-0.109362	0.384	0.432	1
MGMT	0.000264119	-0.0723905	0.45	0.51	1
NOLC1	0.000267287	-0.0829987	0.333	0.39	1
CHAF1A	0.000268559	-0.0786059	0.294	0.331	1
TROAP	0.000268727	-0.0548474	0.193	0.243	1
HSPB1	0.0002712	0.092905	0.534	0.546	1
METTL23	0.000276254	-0.061198	0.387	0.447	1
DTYMK	0.000276686	-0.0941255	0.453	0.512	1
SAMD9	0.00027712	-0.0742766	0.49	0.55	1
KRAS	0.000281542	-0.102339	0.557	0.614	1
SCRN3	0.000282009	-0.00824803	0.112	0.146	1
IMPDH1	0.000282923	-0.0704675	0.159	0.2	1
CD2	0.000285372	-0.102601	0.94	0.942	1
NUSAP1	0.000288451	-0.173162	0.456	0.501	1
HSPB11	0.000289702	-0.0806434	0.553	0.612	1
DGUOK	0.000290461	-0.0784771	0.581	0.639	1
FANCI	0.000292702	-0.0859578	0.365	0.409	1
MYBL2	0.000295302	-0.0981256	0.34	0.385	1
MAL	0.000297326	0.146082	0.358	0.358	1
HIST1H2AL	0.000298346	-0.170474	0.322	0.342	1
HIST1H2BJ	0.000303527	-0.0376697	0.077	0.111	1
CALM3	0.000306615	-0.0859552	0.723	0.775	1
NDC1	0.000307386	-0.039211	0.123	0.164	1
SLAMF6	0.000308568	-0.0265064	0.122	0.161	1
CENPA	0.000309187	-0.0875572	0.242	0.294	1
RBM4	0.000309826	-0.0899821	0.245	0.287	1
VDAC2	0.000310795	0.0760362	0.673	0.677	1
HAUS1	0.000311328	-0.0904665	0.45	0.503	1
CUL3	0.000311854	-0.0947129	0.47	0.523	1
ATAD2	0.000314408	-0.11957	0.434	0.458	1
NIPAL3	0.000314763	-0.0412095	0.178	0.226	1
FBXL15	0.000320472	-0.0493761	0.228	0.279	1
EP300	0.000325897	0.107748	0.388	0.388	1
DCTN3	0.000326046	0.000775699	0.591	0.634	1
NFX1	0.000330024	-0.0075261	0.224	0.264	1
AC005224.3	0.000332168	-0.047539	0.078	0.112	1
MZT2A	0.000335937	-0.0676816	0.739	0.789	1
RBM28	0.000336773	-0.0838299	0.321	0.374	1
SAMD9L	0.000337225	-0.0655627	0.389	0.447	1
ARID2	0.000337259	-0.0615227	0.268	0.323	1
MAPRE2	0.000340819	-0.0455071	0.253	0.305	1
SMIM19	0.000341718	-0.117709	0.467	0.518	1
TXNDC15	0.000349367	-0.0408457	0.288	0.341	1
PRPF6	0.000352714	-0.0606309	0.534	0.592	1
IRF1	0.000355051	0.0153763	0.637	0.679	1
CDC26	0.000355344	-0.0886558	0.466	0.524	1
TYMS	0.00036292	-0.144219	0.492	0.527	1
PSMB3	0.000367749	-0.0398385	0.711	0.755	1
NEAT1	0.000368004	-0.0599278	0.809	0.851	1
THRAP3	0.000369178	-0.0877601	0.698	0.745	1
FAM96B	0.000373632	0.0379936	0.676	0.699	1
MKNK1	0.000376263	-0.0540113	0.138	0.18	1
SP100	0.000384773	-0.0665387	0.721	0.769	1
TMEM59	0.00038544	0.121468	0.708	0.712	1
VHL	0.000390229	-0.0479907	0.306	0.361	1
MZT2B	0.000394326	-0.0891119	0.802	0.843	1
AK3	0.00039668	-0.0799004	0.288	0.338	1
SRSF3	0.000397805	-0.0470655	0.855	0.837	1
SFSWAP	0.000401054	-0.0337787	0.391	0.447	1
AIFM1	0.000415394	-0.0660933	0.343	0.394	1
RAC2	0.000419795	-0.0500631	0.788	0.833	1
RPS11	0.000421382	0.0698362	0.995	0.992	1
SRA1	0.000422338	-0.0604212	0.438	0.496	1
CDK5RAP2	0.000423015	-0.0905415	0.296	0.343	1
PRCC	0.000424786	-0.0501324	0.239	0.291	1
RECQL	0.000426161	-0.103256	0.538	0.579	1
UBE2B	0.000427482	0.11689	0.729	0.728	1
PTP4A2	0.000431172	-0.0907189	0.762	0.803	1
FAM208A	0.000433932	-0.068763	0.37	0.427	1
UBR4	0.000440038	-0.0636564	0.344	0.401	1
UQCC3	0.000442961	-0.0777249	0.313	0.367	1
CD83	0.000445234	0.154132	0.286	0.243	1
GIMAP1	0.000445537	0.110767	0.418	0.431	1
WAS	0.000446622	-0.0863566	0.524	0.579	1
ATF4	0.00044774	0.129206	0.595	0.579	1
BCL2L1	0.000450264	0.0769485	0.222	0.179	1
HERC6	0.000458343	-0.0307139	0.086	0.117	1
COX5B	0.000463679	0.0488843	0.831	0.845	1
NINJ1	0.000467731	-0.0912381	0.421	0.469	1
VAMP5	0.000468393	-0.109547	0.559	0.616	1
SAMSN1	0.000469526	0.0503203	0.691	0.715	1
LRRFIP1	0.000475617	-0.104436	0.751	0.779	1
BRK1	0.000477422	-0.105764	0.701	0.739	1
EIF3F	0.000480104	0.0254837	0.779	0.799	1
DDX27	0.000482155	-0.0391018	0.457	0.513	1
CNOT8	0.000484608	-0.03884	0.267	0.319	1
NUP50	0.000485656	-0.073412	0.459	0.517	1
MIAT	0.000485987	-0.0476456	0.111	0.149	1
IPCEF1	0.00049156	0.0488579	0.246	0.279	1
ZBTB37	0.000493559	-0.0549782	0.102	0.139	1
NQO1	0.000494539	-0.073639	0.256	0.302	1
TNFRSF1B	0.000495443	-0.13676	0.56	0.607	1
FKBP5	0.000499422	-0.0619415	0.294	0.348	1
HDAC7	0.000499626	-0.102974	0.412	0.466	1
TFDP2	0.000500746	-0.0697288	0.333	0.388	1
SLC30A6	0.000500768	-0.00550453	0.112	0.14	1
DDB1	0.000505672	-0.0556228	0.345	0.401	1
CHMP4B	0.000505683	-0.0939483	0.465	0.52	1
RPS19	0.000507609	0.0416208	1	0.997	1
RPS6KB1	0.0005145	-0.029219	0.305	0.358	1
TPX2	0.000515201	-0.148543	0.383	0.431	1
PIGX	0.000515964	-0.07881	0.418	0.471	1
WDR62	0.000516572	-0.0342169	0.077	0.106	1
DAZAP2	0.000518287	-0.0901853	0.661	0.713	1
EVI2B	0.000518747	0.0364384	0.56	0.602	1
PBRM1	0.000541256	-0.0131594	0.509	0.557	1
MAPRE1	0.00055279	-0.0887832	0.495	0.549	1
ATP5MPL	0.000556913	0.0352255	0.784	0.804	1
CHRNB1	0.000560773	-0.0513022	0.102	0.14	1
GTF2E1	0.000563869	-0.056783	0.101	0.137	1
ALDOC	0.000569044	0.0888006	0.275	0.226	1
VASP	0.000571778	0.092029	0.51	0.501	1
COX6B1	0.000572721	-0.0130504	0.835	0.868	1
TSTD1	0.000574695	-0.0599015	0.671	0.722	1
AURKAIP1	0.000578	-0.0797578	0.655	0.708	1
ZMYM2	0.000587117	-0.0366928	0.292	0.343	1
RAD18	0.0005875	-0.0510094	0.226	0.275	1
DERL2	0.000588341	0.0793654	0.403	0.406	1
RABL6	0.000589214	-0.0744043	0.411	0.465	1
YY1AP1	0.000595702	0.0355032	0.237	0.262	1
ATF7IP2	0.000601762	-0.0562876	0.419	0.476	1
DUSP4	0.000606669	-0.12072	0.58	0.63	1
RBAK	0.000618241	-0.0300254	0.089	0.123	1
CNOT1	0.000621097	-0.0611855	0.463	0.52	1
SNX29	0.000627277	-0.0536925	0.108	0.143	1
GIMAP4	0.000631821	-0.0377431	0.476	0.525	1
P2RY8	0.000632299	-0.00236123	0.21	0.25	1
NAA40	0.000635729	-0.0216632	0.073	0.105	1
RASAL3	0.00063605	-0.0528641	0.391	0.447	1
MT-CO2	0.000638042	-0.0604383	1	1	1
MRPL51	0.000640112	-0.0875481	0.709	0.732	1
TMEM19	0.000643046	-0.000496584	0.089	0.115	1
CD44	0.000644077	0.136155	0.707	0.671	1
ETFB	0.000645042	-0.0670243	0.607	0.662	1
CNOT6L	0.00064566	0.0572545	0.52	0.557	1
XRN2	0.000654716	-0.0545339	0.68	0.732	1
POLE4	0.000662159	-0.0221084	0.479	0.526	1
RWDD1	0.000669047	-0.0737827	0.667	0.719	1
ZNF652	0.000669761	-0.0410048	0.143	0.183	1
CCDC85B	0.000681532	-0.0841598	0.595	0.649	1
SORD	0.000686634	-0.0348699	0.095	0.13	1
DAZAP1	0.000693113	-0.0466474	0.462	0.519	1
2002-09-01	0.000694355	-0.0899624	0.57	0.624	1
AKR1B1	0.000696706	-0.066882	0.384	0.44	1
TMPO	0.000700351	-0.137341	0.691	0.718	1
IL6ST	0.000701735	0.0817601	0.331	0.352	1
BRCA1	0.00071675	-0.101602	0.357	0.401	1
NR2C1	0.000722162	0.0229294	0.149	0.178	1
CIB1	0.000722178	-0.0698108	0.793	0.835	1
IRF9	0.000722186	-0.0394944	0.223	0.271	1
ZNF264	0.000725004	0.0749517	0.183	0.142	1
SWSAP1	0.000725476	-0.0388347	0.072	0.104	1
EIF6	0.000731491	-0.0201239	0.494	0.542	1
ASRGL1	0.000736544	-0.0346124	0.1	0.137	1
ARHGAP11A	0.000737387	-0.0895141	0.294	0.326	1
HDAC1	0.000740822	-0.0721438	0.554	0.609	1
GPR55	0.000746009	-0.034061	0.073	0.104	1
TMX1	0.000756021	-0.0792987	0.374	0.423	1
ERCC6L	0.000762253	-0.0291945	0.133	0.173	1
POLA2	0.000763736	-0.0525066	0.166	0.205	1
NUP155	0.000767121	-0.0120247	0.193	0.233	1
MIS18BP1	0.000775639	-0.120157	0.545	0.588	1
STRAP	0.000778791	-0.0918472	0.5	0.55	1
CDKN1A	0.00079719	0.0880669	0.126	0.104	1
SUPT4H1	0.000808354	0.0560314	0.559	0.572	1
CLSPN	0.000810624	-0.137695	0.398	0.444	1
RPL35	0.000813792	0.0729174	0.995	0.99	1
RAP2B	0.000815185	-0.0658924	0.319	0.371	1
FBL	0.000816774	0.0122602	0.573	0.607	1
CHD6	0.000817153	0.118172	0.314	0.292	1
ALG8	0.000819695	-0.0433746	0.228	0.276	1
PTMA	0.00082304	0.0637767	1	1	1
CITED2	0.00082435	-0.0340863	0.175	0.218	1
TRMT1L	0.000828475	-0.0581362	0.147	0.189	1
PPP6R1	0.000830082	-0.0869234	0.384	0.435	1
RABGAP1L	0.000840062	-0.0273091	0.506	0.556	1
JOSD1	0.000861361	-0.0943936	0.383	0.424	1
DIS3L	0.000865368	-0.0408068	0.146	0.188	1
CENPU	0.000878681	-0.092177	0.379	0.423	1
HSPA5	0.000880617	0.0940744	0.684	0.682	1
ZNF780A	0.000881765	-0.0128085	0.094	0.125	1
EPB41	0.000884906	0.149193	0.662	0.644	1
RBBP7	0.000885568	-0.102011	0.53	0.57	1
RACGAP1	0.000886406	-0.0522719	0.241	0.29	1
TIMM21	0.000887711	-0.0356311	0.127	0.166	1
HCG18	0.000888562	0.0156289	0.223	0.261	1
RSRC2	0.00089052	-0.0722414	0.665	0.713	1
AC010642.2	0.000898001	-0.0421387	0.146	0.187	1
VAMP8	0.000900907	-0.0873957	0.682	0.725	1
CCNDBP1	0.000905458	0.0826907	0.522	0.529	1
ACSL3	0.000911578	-0.0297245	0.287	0.335	1
LINC00426	0.000919603	-0.0574032	0.123	0.161	1
PTOV1	0.000922353	-0.00839475	0.179	0.217	1
MRPL52	0.000936674	-0.0229298	0.61	0.653	1
CCR4	0.000937834	-0.0237344	0.42	0.47	1
RAD23A	0.000942367	-0.0568907	0.481	0.536	1
SUMO2	0.000951274	-0.0287533	0.867	0.901	1
CKS2	0.000965714	-0.120004	0.508	0.521	1
DNAJB9	0.000969883	0.0676546	0.154	0.116	1
USP22	0.000977773	-0.0391413	0.344	0.396	1
SLC25A45	0.000979004	-0.0686848	0.153	0.193	1
ARGLU1	0.000980621	-0.101615	0.732	0.775	1
KARS	0.000981136	-0.0965223	0.397	0.443	1
FSD1	0.000987924	-0.0294333	0.082	0.115	1
CEP152	0.000989183	-0.0600752	0.25	0.297	1
TSPO	0.000998826	-0.0400306	0.631	0.681	1
HOPX	0.00100182	-0.0888286	0.081	0.113	1
UBASH3A	0.00100652	-0.0208411	0.227	0.273	1
PPP1R7	0.00100784	-0.0941391	0.576	0.627	1
GRK2	0.00100804	-0.0839619	0.53	0.583	1
PTPN11	0.00100822	-0.0919914	0.443	0.492	1
HIST4H4	0.0010124	-0.0216402	0.078	0.109	1
KIF2C	0.00102996	-0.0676608	0.271	0.321	1
HTRA2	0.00104864	-0.0726118	0.281	0.323	1
SLFN13	0.00105122	-0.017685	0.093	0.126	1
MRPL54	0.00105138	-0.0801161	0.67	0.719	1
KIF20B	0.0010588	-0.119076	0.453	0.499	1
TUBA4A	0.00106461	-0.0392155	0.463	0.515	1
TAF11	0.00106585	-0.0801728	0.354	0.406	1
SRM	0.00107883	-0.0117941	0.456	0.496	1
ST8SIA1	0.00107972	-0.0313063	0.089	0.12	1
NTAN1	0.00108416	-0.061481	0.393	0.447	1
EIF3M	0.00109046	0.0413242	0.707	0.731	1
AC092683.1	0.00110197	-0.00657966	0.182	0.219	1
DBT	0.00110515	0.000328915	0.115	0.145	1
TTC32	0.00110707	0.0594071	0.215	0.172	1
CCNL1	0.00110753	0.0700808	0.608	0.613	1
TKT	0.00112014	-0.0728392	0.63	0.682	1
H3F3B	0.00112587	0.00650761	0.94	0.962	1
ZC3H6	0.00113132	-0.0913499	0.155	0.197	1
ZWINT	0.00114073	-0.0881072	0.384	0.417	1
CYC1	0.00114692	-0.0606845	0.477	0.531	1
IRF3	0.00115351	0.0679321	0.363	0.388	1
MXI1	0.00116471	0.128718	0.177	0.164	1
GDE1	0.00116532	-0.0509464	0.225	0.273	1
USP8	0.00116641	-0.00149854	0.477	0.528	1
RAB8A	0.00116696	-0.0700776	0.55	0.601	1
MPLKIP	0.00116912	-0.0302771	0.45	0.501	1
MPHOSPH9	0.00116967	-0.0520096	0.288	0.339	1
SURF1	0.00117333	-0.0671305	0.295	0.346	1
RNASEH2C	0.00117476	0.00328281	0.594	0.632	1
RBM25	0.00117554	-0.0472452	0.679	0.728	1
OSTC	0.0011801	0.104402	0.639	0.636	1
FAM111A	0.00119448	-0.0678722	0.41	0.464	1
BCL2A1	0.00119939	0.0741033	0.205	0.162	1
CDK13	0.0011995	0.00160851	0.457	0.506	1
SSB	0.00120504	0.0790294	0.671	0.68	1
LINC01934	0.00120558	-0.0611389	0.248	0.297	1
BANF1	0.00121307	-0.0950488	0.59	0.642	1
RFC1	0.00121772	-0.0907038	0.638	0.688	1
CEP55	0.00122489	-0.104571	0.354	0.403	1
TMEM106B	0.00123065	-0.0125112	0.212	0.25	1
DDRGK1	0.0012452	-0.0970514	0.379	0.43	1
WDR76	0.00124618	-0.0940052	0.312	0.346	1
CYB561A3	0.00124905	-0.0326065	0.134	0.173	1
ZKSCAN1	0.00125837	-0.0698981	0.311	0.362	1
PPWD1	0.00125869	-0.0732953	0.272	0.32	1
GTSE1	0.00126108	-0.109342	0.309	0.358	1
MRPL18	0.00126258	-0.0702921	0.502	0.556	1
GAK	0.0012669	-0.0532509	0.216	0.262	1
TRPS1	0.00127145	-0.0545301	0.121	0.159	1
C16orf54	0.00127405	0.0389262	0.093	0.108	1
MTF2	0.00127424	-0.0725912	0.444	0.493	1
UBE2G2	0.00128344	-0.0589201	0.373	0.426	1
OTUD6B-AS1	0.00128555	-0.0132376	0.324	0.368	1
DDX5	0.00129418	-0.0725413	0.922	0.942	1
SDR39U1	0.00130957	0.0297958	0.12	0.139	1
ILF3	0.00130969	-0.0865498	0.557	0.602	1
BRCC3	0.00132362	-0.0568364	0.26	0.309	1
SPC25	0.00132852	-0.0752008	0.264	0.31	1
NABP2	0.00133227	-0.0793813	0.305	0.343	1
HCFC1	0.00133822	-0.0740122	0.322	0.364	1
ARIH2	0.00135066	-0.0597635	0.424	0.478	1
ITGAE	0.00135325	-0.0962605	0.534	0.567	1
LAIR2	0.00136075	0.118093	0.303	0.262	1
OXCT1	0.00136319	-0.0841592	0.431	0.475	1
STAT1	0.00137206	-0.0548561	0.806	0.846	1
WDR34	0.00137243	-0.045977	0.155	0.194	1
BIRC5	0.001376	-0.110908	0.396	0.442	1
GALK1	0.00138738	-0.0605499	0.263	0.308	1
ELF2	0.0013915	0.0418614	0.312	0.345	1
MCM7	0.0013976	-0.100871	0.429	0.477	1
SRPK2	0.00140266	-0.103929	0.513	0.551	1
SSBP4	0.00140844	-0.0712613	0.274	0.319	1
SIPA1	0.0014108	-0.0866406	0.184	0.223	1
ITGB2	0.00141194	-0.0906458	0.374	0.417	1
HSP90AA1	0.00141777	0.17139	0.954	0.95	1
UBA52	0.00141974	0.0607011	0.993	0.993	1
YIF1A	0.00142901	-0.0687572	0.278	0.326	1
PIGS	0.00143102	-0.0750148	0.182	0.214	1
RNF125	0.0014316	-0.0899949	0.372	0.423	1
EIF1AX	0.00143662	0.0328588	0.747	0.773	1
HTATIP2	0.00143973	-0.0650728	0.368	0.421	1
BACH2	0.00145267	0.0310817	0.185	0.214	1
ADAR	0.00146826	-0.0606234	0.622	0.673	1
BTG1	0.00146866	0.178341	0.966	0.967	1
TMEM14B	0.00147894	-0.0154718	0.698	0.741	1
SMC1A	0.00148218	-0.11586	0.593	0.621	1
RASA3	0.00148276	-0.00503119	0.148	0.182	1
ACAD8	0.00149526	-0.0429747	0.105	0.14	1
TMEM131	0.0015046	-0.0438757	0.229	0.276	1
TPGS2	0.00151095	-0.0778206	0.407	0.447	1
SGF29	0.0015275	0.0331593	0.159	0.182	1
PKM	0.00153491	0.0741505	0.786	0.787	1
BNIP2	0.00154249	0.0697465	0.509	0.527	1
SYPL1	0.00155274	0.117607	0.399	0.374	1
HNRNPK	0.00155488	-0.0813103	0.852	0.865	1
EIF4A3	0.00156491	-0.0771747	0.476	0.527	1
CCT3	0.00156955	-0.0925958	0.648	0.696	1
MFF	0.00156977	-0.0636726	0.464	0.518	1
SMC6	0.00157698	-0.0941599	0.348	0.386	1
DERA	0.00157804	-0.0609234	0.245	0.288	1
PLK1	0.00158463	-0.0855346	0.21	0.25	1
SNHG12	0.00160945	0.120022	0.194	0.191	1
ILKAP	0.00161514	0.0149056	0.342	0.382	1
AC007952.4	0.00162204	-0.0573074	0.134	0.168	1
VDAC1	0.00162219	0.0282419	0.734	0.753	1
AKT1	0.00162245	-0.0692262	0.266	0.309	1
ZNF33A	0.00162737	0.123419	0.364	0.348	1
TACC3	0.00162912	-0.0932207	0.431	0.469	1
URB1	0.00163245	-0.0405969	0.095	0.128	1
UBE2A	0.00164398	-0.0915921	0.489	0.531	1
PPP1R10	0.00165057	0.102796	0.444	0.447	1
NOL9	0.00165956	0.000215696	0.218	0.256	1
PRDX1	0.0016635	-0.0370225	0.804	0.844	1
FIS1	0.00167263	-0.0407278	0.599	0.647	1
DUT	0.00168252	-0.114945	0.691	0.722	1
RITA1	0.00168805	-0.0314962	0.109	0.144	1
USP33	0.00170143	-0.0529679	0.353	0.404	1
FOXRED1	0.00170648	-0.0234695	0.136	0.174	1
RAD23B	0.00171118	-0.0779605	0.507	0.553	1
LINC00649	0.00172482	0.0132476	0.186	0.218	1
ARID1B	0.00173388	-0.084698	0.501	0.554	1
DCAF7	0.00173589	-0.0267954	0.412	0.461	1
LIMA1	0.00174218	-0.0972714	0.376	0.425	1
GTF2H5	0.00174842	0.0481172	0.613	0.618	1
SELENOO	0.00175725	-0.0212809	0.074	0.103	1
RPAP2	0.00176881	-0.0327087	0.381	0.431	1
BRIP1	0.00178166	-0.0438724	0.157	0.196	1
DENND1C	0.00178676	-0.0800311	0.153	0.182	1
AC109826.1	0.001788	-0.0302769	0.111	0.146	1
OPA1	0.00178934	-0.0815941	0.335	0.383	1
RPL7L1	0.00178986	0.0511567	0.54	0.56	1
ORC6	0.00179839	-0.0893969	0.345	0.378	1
MCUR1	0.00180113	-0.0873476	0.378	0.423	1
MAML2	0.00180972	0.12281	0.292	0.246	1
TC2N	0.00182594	0.0537291	0.222	0.235	1
CEP95	0.00184318	0.0963921	0.259	0.248	1
PTBP3	0.00184987	-0.0493843	0.594	0.645	1
PPA1	0.00186104	-0.00959242	0.659	0.697	1
TADA3	0.00187012	-0.0698136	0.407	0.456	1
POP1	0.00187043	-0.0645488	0.128	0.159	1
EMSY	0.00187295	-0.0373809	0.168	0.209	1
RPRD2	0.0018933	0.0390939	0.266	0.289	1
HNRNPLL	0.00189894	-0.0707513	0.305	0.351	1
ASXL2	0.00189912	-0.0123266	0.284	0.328	1
HINT2	0.00190608	-0.0736962	0.476	0.527	1
SEC61G	0.00190643	0.056757	0.766	0.776	1
OGFOD1	0.00190715	-0.0428967	0.208	0.252	1
ARL6IP6	0.00190803	0.0871704	0.334	0.317	1
CENPO	0.0019093	-0.0307015	0.109	0.142	1
CCNB1	0.00191503	-0.0940535	0.358	0.409	1
CNOT9	0.00191711	-0.05948	0.311	0.358	1
HENMT1	0.00191834	-0.041618	0.141	0.179	1
SRGN	0.0019257	-0.0949822	0.864	0.89	1
GTF3C6	0.00194304	-0.0509639	0.632	0.678	1
IRAK4	0.00194778	-0.0426872	0.236	0.281	1
LSM8	0.00196193	-0.0697873	0.652	0.7	1
CCSER2	0.00196201	0.104337	0.55	0.547	1
INSIG1	0.00196318	-0.120626	0.38	0.418	1
GSTP1	0.00198657	-0.0941278	0.717	0.761	1
CLIC1	0.00200685	0.0594049	0.813	0.829	1
HIPK1	0.00201499	0.0263723	0.322	0.355	1
PUS7L	0.00201522	-0.0985671	0.343	0.392	1
SFXN5	0.00201836	-0.0360266	0.083	0.114	1
AL357060.1	0.00202635	-0.0759278	0.092	0.124	1
PSMB8	0.0020283	-0.0879824	0.797	0.824	1
EHMT1	0.00203186	-0.0759114	0.363	0.413	1
UBXN7	0.00204617	-0.047374	0.254	0.301	1
SYF2	0.00206527	0.118755	0.761	0.748	1
EEF1D	0.00208014	0.0498145	0.944	0.958	1
MPP1	0.0020897	-0.0302356	0.091	0.123	1
CD47	0.00209594	-0.0717045	0.566	0.618	1
TUSC2	0.00210325	0.0181333	0.312	0.347	1
PIK3CD	0.00211807	0.0158491	0.255	0.291	1
DNAJC9	0.0021228	-0.0952696	0.504	0.551	1
PPP1R14B	0.0021321	0.0259731	0.583	0.621	1
ACTR3	0.00214081	-0.0923985	0.781	0.804	1
RTN4	0.00214243	0.0823616	0.614	0.609	1
HIST1H2AJ	0.00214288	-0.0593063	0.19	0.22	1
TTI1	0.00214839	-0.0179004	0.139	0.174	1
UPF3B	0.00215475	-0.0616304	0.388	0.437	1
CENPE	0.00215571	-0.0505728	0.352	0.401	1
UHRF2	0.00216134	0.0224274	0.313	0.349	1
ING2	0.00216899	-0.0943828	0.275	0.315	1
SESN3	0.00217145	-0.080539	0.274	0.321	1
CDCA8	0.00217184	-0.0826304	0.282	0.327	1
TRAT1	0.0021719	0.0157179	0.398	0.437	1
GNG5	0.00217677	-0.0762097	0.778	0.802	1
VIPAS39	0.00219192	-0.052387	0.089	0.118	1
CRBN	0.00219769	-0.000313515	0.45	0.491	1
LINC00513	0.00219909	0.0730613	0.125	0.095	1
OAS3	0.00219985	-0.0540574	0.117	0.151	1
CUTC	0.0022188	-0.012443	0.224	0.264	1
HSD17B4	0.00221948	-0.0470515	0.18	0.221	1
MCM3	0.00224284	-0.104113	0.451	0.487	1
IMPACT	0.00224471	-0.0481853	0.143	0.181	1
HAUS8	0.00225517	-0.0605825	0.232	0.27	1
C1orf131	0.00225719	-0.0814702	0.454	0.503	1
IFI16	0.00226505	-0.111658	0.742	0.77	1
MIA3	0.00226531	0.0135298	0.403	0.447	1
PRDX4	0.00227424	0.085581	0.346	0.315	1
BEX3	0.00228136	-0.015557	0.186	0.223	1
UBXN6	0.00228691	-0.0260899	0.135	0.171	1
ETFDH	0.00230584	-0.0401626	0.142	0.18	1
EIF2A	0.00232471	0.0682044	0.536	0.539	1
MLEC	0.00233568	0.00996124	0.521	0.558	1
HIST1H2AE	0.00233752	-0.0509761	0.155	0.184	1
LAPTM5	0.00233955	0.142673	0.81	0.795	1
CEP78	0.00235003	-0.0496285	0.251	0.297	1
RBBP5	0.00235911	-0.0257082	0.169	0.208	1
UROD	0.00236062	-0.0445048	0.241	0.286	1
PIK3R1	0.00236267	0.00466845	0.48	0.529	1
PIGH	0.00238248	0.008849	0.128	0.157	1
CBX1	0.00239697	-0.0939345	0.467	0.507	1
GOT2	0.00240131	-0.0803546	0.336	0.379	1
POLR2E	0.00241197	-0.069572	0.507	0.558	1
SAV1	0.00241362	-0.0458861	0.102	0.135	1
SRSF11	0.0024185	-0.0262948	0.683	0.723	1
RNF145	0.00242651	0.0886437	0.419	0.427	1
SNRNP25	0.0024277	-0.0892779	0.456	0.503	1
SSR4	0.00242786	0.0409904	0.816	0.838	1
CD4	0.00243111	-0.0744988	0.479	0.529	1
USP14	0.00243324	-0.0822039	0.559	0.603	1
CD7	0.00243986	-0.0129348	0.563	0.609	1
TP53INP1	0.00244572	-0.0521061	0.145	0.183	1
KMT2E-AS1	0.00244574	0.0157269	0.093	0.116	1
SMC2	0.0024551	-0.111525	0.523	0.558	1
NPC2	0.00247029	0.0762333	0.346	0.365	1
GMNN	0.00247144	-0.0942817	0.422	0.466	1
UEVLD	0.00247821	-0.0468934	0.115	0.149	1
PGP	0.00248618	-0.0153428	0.452	0.498	1
KLHDC2	0.00249074	-0.0534956	0.379	0.43	1
SRP72	0.00250926	-0.0429713	0.583	0.632	1
ZNF106	0.00251537	-0.0663473	0.498	0.549	1
SON	0.00252394	0.0244324	0.877	0.9	1
ARID1A	0.00254363	-0.0753831	0.465	0.516	1
ACTR10	0.00255105	0.0413823	0.331	0.351	1
TFPT	0.00255704	-0.0772474	0.248	0.29	1
TMEM14C	0.00256944	0.0379195	0.572	0.596	1
EIF2AK4	0.00257706	-0.0748216	0.265	0.309	1
ZNRF1	0.00260879	-0.084823	0.215	0.254	1
CD28	0.00260971	-0.0490733	0.468	0.519	1
INTS10	0.00261216	-0.0458813	0.313	0.362	1
OSBPL2	0.00262781	-0.00155219	0.123	0.15	1
VSIR	0.00263103	0.071563	0.125	0.126	1
SEM1	0.0026737	-0.0695228	0.751	0.793	1
ATG3	0.00267435	-0.0446465	0.421	0.471	1
MYO1G	0.00268574	-0.0824861	0.448	0.498	1
PRPF19	0.00271005	-0.058916	0.263	0.308	1
ACYP1	0.00273466	0.0858371	0.294	0.266	1
STT3B	0.002735	-0.0712446	0.397	0.448	1
VDAC3	0.00274291	-0.0808321	0.607	0.648	1
RACK1	0.00274993	0.0414797	0.991	0.994	1
FAM208B	0.00275352	0.0213684	0.293	0.319	1
UBR5	0.00275729	-0.0662138	0.34	0.388	1
MRPS12	0.00276328	-0.0181241	0.51	0.557	1
ARL8B	0.00276577	0.105931	0.405	0.381	1
GAPDH	0.00276841	0.125808	0.986	0.98	1
CES2	0.0027789	0.00372555	0.105	0.132	1
EDF1	0.00278869	0.0434725	0.824	0.833	1
ELOF1	0.00279734	-0.0318329	0.283	0.328	1
HOOK3	0.00279772	-0.0802286	0.366	0.414	1
HMGN1	0.00284522	-0.08329	0.81	0.833	1
MACF1	0.00284603	-0.067505	0.575	0.624	1
SARS	0.00284971	0.100188	0.471	0.469	1
UBE2F	0.00285011	-0.0583917	0.343	0.392	1
CD58	0.00285395	-0.0839853	0.427	0.474	1
COMMD9	0.00285461	-0.0759902	0.236	0.275	1
PIR	0.00287312	-0.0322684	0.077	0.104	1
ICAM2	0.00288874	0.0749078	0.362	0.379	1
PSMB8-AS1	0.00290672	0.0174301	0.4	0.439	1
SPDL1	0.0029148	-0.070667	0.309	0.346	1
FANCD2	0.00292392	-0.0538915	0.241	0.284	1
ERG28	0.00293729	-0.044021	0.272	0.318	1
RNASEK	0.00294968	0.0598619	0.132	0.1	1
METTL5	0.00295189	-0.0382454	0.513	0.563	1
DNAJB12	0.00295939	-0.0657205	0.276	0.318	1
SCD	0.00296253	-0.0674551	0.13	0.156	1
TANGO6	0.00299974	-0.030996	0.079	0.107	1
HIST2H2AA4	0.00304214	-0.0189398	0.078	0.107	1
ARHGAP10	0.00307138	-0.0838712	0.303	0.337	1
LRR1	0.00308327	-0.0659586	0.326	0.374	1
RBX1	0.00309892	-0.0565418	0.768	0.809	1
SHMT1	0.00310368	-0.0496249	0.199	0.238	1
YTHDC1	0.00310635	0.118234	0.594	0.597	1
C1orf43	0.00310827	0.00310344	0.485	0.52	1
TSPYL4	0.00311283	-0.0569044	0.149	0.185	1
POGZ	0.00312042	-0.0591027	0.249	0.294	1
MYL12B	0.00313274	-0.0120455	0.931	0.953	1
CTR9	0.00314964	-0.0360828	0.457	0.504	1
SRI	0.00315084	-0.0351032	0.676	0.717	1
CREM	0.00316789	-0.0933054	0.523	0.567	1
TNRC6B	0.00318746	0.133904	0.571	0.571	1
VPS25	0.00321815	-0.0595056	0.364	0.412	1
IFITM2	0.00322917	-0.111852	0.503	0.548	1
ARPC3	0.00323576	-0.0695072	0.885	0.912	1
UBASH3B	0.00325263	-0.0466651	0.132	0.165	1
RETREG3	0.00328026	-0.0840666	0.173	0.21	1
CHST12	0.00329004	-0.0403916	0.196	0.235	1
ATF1	0.00330904	0.0956666	0.312	0.277	1
SUB1	0.00331564	-0.0894573	0.887	0.894	1
CAST	0.00332562	-0.0712575	0.739	0.782	1
CAPZA1	0.0033383	-0.0680462	0.679	0.722	1
CENPM	0.00335304	-0.0878228	0.418	0.464	1
RNF170	0.0033543	-0.0492577	0.149	0.184	1
TRABD	0.00335556	-0.0553164	0.444	0.494	1
MOCS2	0.00336393	-0.0542897	0.251	0.295	1
AIF1	0.0033648	-0.00829656	0.298	0.338	1
TBL1XR1	0.00339394	-0.0604741	0.575	0.624	1
LCLAT1	0.00339714	-0.0188251	0.112	0.143	1
PRMT2	0.0034159	-0.0154483	0.62	0.66	1
RPL5	0.00341715	0.0341263	0.994	0.997	1
GIMAP6	0.00342032	0.00653801	0.228	0.264	1
SRP9	0.00343029	-0.0567251	0.678	0.723	1
TBCA	0.00343296	-0.0182511	0.746	0.784	1
MRPL23	0.00343582	-0.0781798	0.41	0.442	1
CCDC167	0.00343959	-0.0298719	0.576	0.622	1
ADIPOR2	0.00344001	-0.0308232	0.231	0.272	1
ATP2B4	0.00348328	-0.0535292	0.337	0.384	1
MALAT1	0.0034881	0.117289	1	0.999	1
COA5	0.0035051	-0.052642	0.281	0.327	1
AP1G1	0.00351669	-0.0114584	0.302	0.344	1
TCHP	0.00352258	-0.0382756	0.288	0.334	1
DARS	0.00354788	0.0767534	0.582	0.567	1
MFN1	0.00354857	-0.0486829	0.17	0.209	1
TNFSF10	0.0035521	-0.0428936	0.37	0.416	1
ARL2	0.0035594	-0.0306122	0.385	0.429	1
DDX50	0.00356499	0.00887124	0.429	0.468	1
BICD2	0.00356543	-0.0195184	0.166	0.204	1
COPS7B	0.00357337	-0.0162116	0.154	0.19	1
FOXM1	0.00357345	-0.0551962	0.238	0.258	1
TCAF2	0.00357841	-0.0577294	0.14	0.16	1
BRI3BP	0.0036099	-0.0706466	0.246	0.286	1
PSMA5	0.00361377	-0.0769942	0.705	0.741	1
NDUFB2	0.00364499	-0.0472048	0.762	0.802	1
ZDHHC16	0.00364675	0.0272827	0.143	0.157	1
API5	0.00364742	-0.0598916	0.373	0.421	1
CNPY3	0.00365487	0.105857	0.354	0.327	1
YY1	0.00366379	0.0652759	0.669	0.689	1
RNASEH1	0.00366688	-0.0612739	0.345	0.393	1
DHX57	0.00367662	-0.0607281	0.158	0.192	1
CROT	0.00369211	-0.0346779	0.081	0.11	1
BCL7C	0.00370212	0.0260741	0.46	0.487	1
PIGBOS1	0.00371882	-0.0525915	0.285	0.331	1
HIST1H3B	0.00371982	-0.107231	0.299	0.32	1
GRAMD1B	0.00372344	-0.0376103	0.183	0.223	1
CDC16	0.00372431	-0.031344	0.274	0.319	1
CD59	0.00372828	-0.0682677	0.39	0.437	1
MPC2	0.0037284	-0.0820056	0.578	0.625	1
DNMT3A	0.00374641	0.0822276	0.284	0.256	1
C8orf59	0.00374652	0.0186904	0.712	0.734	1
C9orf16	0.0037523	-0.0794637	0.689	0.734	1
CORO7	0.00377948	-0.0443879	0.186	0.226	1
ARF3	0.00380656	-0.0374785	0.371	0.419	1
PMPCB	0.00382196	-0.0405703	0.484	0.533	1
ICMT	0.00382473	-0.0494482	0.207	0.248	1
TAX1BP1	0.00382583	0.0863311	0.73	0.733	1
CTCF	0.00387691	-0.083861	0.554	0.597	1
UTP14A	0.00388408	-0.0212098	0.272	0.315	1
ANAPC5	0.00389082	-0.0725326	0.511	0.557	1
GINS1	0.00389097	-0.0445006	0.157	0.19	1
C6orf89	0.00389273	-0.0494294	0.336	0.383	1
SRP68	0.0039166	-0.0672862	0.358	0.393	1
SSSCA1	0.00391721	-0.0661178	0.367	0.415	1
SETDB2	0.00391739	-0.0281382	0.155	0.19	1
DYNLRB1	0.00393431	-0.0564045	0.686	0.73	1
TAF10	0.00395198	-0.0546881	0.569	0.617	1
DNM1L	0.00395403	-0.0732582	0.396	0.436	1
DERL1	0.00395531	-0.0667694	0.399	0.446	1
AURKB	0.0039862	-0.0830763	0.292	0.33	1
PRPS2	0.00400498	-0.051053	0.179	0.218	1
PIKFYVE	0.00401596	0.0207341	0.156	0.177	1
LAMTOR1	0.00401792	-0.0486108	0.587	0.635	1
PDE4D	0.00403475	-0.0533436	0.432	0.48	1
CMPK1	0.00403848	-0.0156148	0.497	0.545	1
MFSD14B	0.00404425	-0.0196077	0.247	0.285	1
HPS1	0.00404481	-0.0501199	0.313	0.36	1
TBK1	0.00408596	-0.0498899	0.271	0.316	1
SAT1	0.00409677	-0.0756119	0.523	0.571	1
CKAP5	0.00410926	-0.0751854	0.34	0.37	1
P2RX5	0.00411043	-0.0522394	0.198	0.235	1
TPP1	0.0041288	0.0906818	0.238	0.213	1
NKAP	0.00414046	0.0304565	0.408	0.441	1
UHRF1	0.00414879	-0.0645218	0.226	0.264	1
HIST1H2BK	0.00417439	-0.0407879	0.131	0.164	1
CPSF1	0.00417666	-0.0429831	0.129	0.163	1
UBLCP1	0.00418091	-0.0272369	0.372	0.417	1
HIST2H2BF	0.00418703	-0.0497016	0.145	0.162	1
MARCKSL1	0.00418851	-0.00980598	0.248	0.288	1
CDK5	0.00419038	-0.0476371	0.137	0.164	1
GBP1	0.00420023	0.0614125	0.443	0.465	1
RAB35	0.00420593	-0.0705129	0.263	0.299	1
CMAS	0.00422222	-0.0325662	0.388	0.435	1
PRMT1	0.00422483	0.0239924	0.576	0.6	1
KIF23	0.0042264	-0.0753047	0.264	0.306	1
FDX1	0.00422975	-0.0321798	0.573	0.618	1
BLM	0.00427304	-0.0723788	0.322	0.36	1
RASSF2	0.00431005	-0.0601269	0.233	0.276	1
CDK8	0.00432029	-0.0260782	0.077	0.105	1
AURKA	0.00434651	-0.081061	0.302	0.348	1
BRMS1	0.00435103	-0.00946268	0.325	0.365	1
KIF5B	0.00436348	0.0400227	0.632	0.652	1
SUPT6H	0.0043735	-0.0688927	0.365	0.409	1
C5orf22	0.00439497	-0.0457033	0.116	0.148	1
FAM192A	0.00439707	-0.0672935	0.396	0.442	1
DHX9	0.00440897	-0.0760756	0.516	0.553	1
LINC00239	0.00440954	-0.022129	0.078	0.106	1
PTPN4	0.00441504	0.029191	0.19	0.214	1
SUPT16H	0.00441869	-0.0786775	0.659	0.702	1
TTK	0.00443801	-0.0612983	0.244	0.273	1
SUGT1	0.00444257	-0.0697863	0.485	0.526	1
FOXP3	0.00445268	0.0399906	0.196	0.162	1
BTBD10	0.00447559	0.0378657	0.208	0.223	1
DNAJC15	0.00447757	0.0522871	0.593	0.599	1
TRIM38	0.0044865	-0.0191935	0.355	0.4	1
SASS6	0.00448905	-0.0434781	0.275	0.319	1
PDCD1	0.00450066	0.0413008	0.16	0.126	1
LAMTOR4	0.00456154	0.00171536	0.702	0.735	1
SMIM7	0.00458017	0.0261161	0.479	0.509	1
RUNX3	0.00458959	-0.0654643	0.473	0.521	1
2001-09-01	0.00460751	-0.0581819	0.563	0.611	1
UQCRC1	0.00462621	-0.0644304	0.423	0.451	1
PPIE	0.00462888	-0.0523509	0.349	0.396	1
ZNF37A	0.00464286	-0.0355217	0.262	0.306	1
TRBC2	0.00466497	-0.0668687	0.89	0.913	1
SUMO1	0.00466583	-0.084937	0.699	0.735	1
ZBTB25	0.00467616	0.01907	0.209	0.234	1
BAK1	0.00470449	-0.065429	0.214	0.247	1
RRAGC	0.00470772	0.105509	0.309	0.283	1
UBL3	0.0047126	0.00888711	0.2	0.228	1
MIR181A1HG	0.00472184	-0.0342174	0.092	0.122	1
S100A10	0.00474766	0.0136017	0.838	0.858	1
ZNF107	0.00475157	-0.066352	0.198	0.235	1
GEMIN6	0.00479417	-0.0236923	0.28	0.321	1
PACSIN2	0.00481047	0.0573009	0.21	0.176	1
HIST1H2BO	0.00483976	-0.0371194	0.107	0.134	1
STRADA	0.00483988	0.0602641	0.139	0.143	1
HSH2D	0.00485066	-0.0465824	0.132	0.166	1
GPR108	0.00485339	-0.0381981	0.175	0.213	1
RAB37	0.00485564	-0.0466409	0.174	0.212	1
MIA2	0.0048611	-0.0211573	0.296	0.339	1
USP10	0.00486435	-0.0819418	0.46	0.504	1
CD48	0.0048669	0.133808	0.715	0.69	1
NDUFC2	0.00487061	-0.0758824	0.679	0.722	1
PLK3	0.00487072	0.079718	0.145	0.114	1
FGD3	0.00491905	-0.0507731	0.366	0.413	1
DRAP1	0.00492583	-0.0583419	0.748	0.789	1
TBC1D10C	0.00493562	0.0493146	0.458	0.483	1
BRD8	0.00493869	-0.0516186	0.291	0.336	1
SLC38A2	0.00497021	0.0926624	0.46	0.439	1
RARS	0.00498103	-0.0494912	0.392	0.439	1
VPS29	0.0049838	-0.07182	0.597	0.638	1
RNF166	0.00500228	0.0307429	0.2	0.225	1
TOP2B	0.00500445	-0.0571396	0.522	0.564	1
MRPS33	0.00500528	0.069329	0.569	0.579	1
COA3	0.00502655	-0.00706188	0.411	0.453	1
DYRK2	0.0050346	0.0516617	0.235	0.257	1
ACADVL	0.00504782	-0.0578137	0.404	0.451	1
VAMP1	0.00505547	-0.0431415	0.09	0.118	1
MRPL34	0.00505562	-0.0149466	0.562	0.607	1
LSP1	0.00509326	-0.0280659	0.766	0.803	1
MRPL55	0.00510167	-0.0504939	0.371	0.418	1
FCHO1	0.00512119	-0.0270121	0.086	0.115	1
ISY1	0.00513903	-0.0428385	0.331	0.377	1
PRPF40A	0.00515709	0.00662869	0.684	0.715	1
KRR1	0.00520907	-0.0655227	0.556	0.602	1
AK4	0.00521482	0.0364636	0.141	0.109	1
SAMD3	0.00521522	-0.0103305	0.1	0.126	1
FTO	0.0052162	-0.0186009	0.112	0.142	1
HSPH1	0.0052171	0.0365459	0.45	0.483	1
HP1BP3	0.00522567	-0.0682626	0.719	0.751	1
PRKACB	0.00522676	-0.00724251	0.388	0.434	1
CCP110	0.00522816	-0.0523244	0.249	0.286	1
THEMIS2	0.00527058	0.00710754	0.099	0.118	1
AIFM2	0.0052792	-0.0295738	0.09	0.119	1
UXT	0.00528922	-0.00625619	0.727	0.759	1
FDFT1	0.00529324	-0.0710268	0.424	0.47	1
GATAD1	0.00530975	-0.037858	0.172	0.209	1
HMMR	0.00532106	-0.0927541	0.36	0.407	1
LRBA	0.00533564	-0.0738972	0.4	0.443	1
NEMP1	0.00536919	-0.0407335	0.125	0.158	1
EPS8L2	0.00537544	0.0518914	0.147	0.116	1
MADD	0.00540757	-0.0232701	0.142	0.176	1
PSTPIP1	0.005418	-0.0671387	0.252	0.292	1
ABRACL	0.00542609	-0.0775002	0.779	0.794	1
YWHAB	0.00545437	-0.0596703	0.875	0.901	1
DYNC1H1	0.00545972	-0.0732933	0.521	0.563	1
SF1	0.00546387	0.107669	0.754	0.759	1
ACP1	0.00546745	-0.0686726	0.599	0.645	1
POLR2B	0.00547225	-0.0448902	0.482	0.53	1
AC093157.1	0.00547644	-0.0630991	0.154	0.187	1
ERAP2	0.0054795	0.0166497	0.15	0.176	1
CAPNS1	0.00548638	-0.0789606	0.505	0.548	1
USP48	0.00549401	-0.0391501	0.439	0.486	1
SPRTN	0.00549446	-0.0374584	0.153	0.189	1
CDCA7L	0.00550143	-0.0529739	0.279	0.321	1
IRF2	0.00555509	-0.0745788	0.483	0.531	1
MAPKAP1	0.00555727	-0.0604171	0.311	0.356	1
AAK1	0.00555735	-0.0707814	0.681	0.705	1
COX7A2L	0.00555875	0.0611485	0.655	0.663	1
ANKRD11	0.00556103	0.119167	0.739	0.727	1
SERPINB6	0.00559679	-0.0740831	0.214	0.249	1
LBH	0.0056319	0.11912	0.639	0.644	1
CCT8	0.00565961	0.0188098	0.674	0.7	1
NOP56	0.00567478	-0.0299074	0.537	0.582	1
ZC3H8	0.0056854	0.0500055	0.424	0.448	1
ARG2	0.0056988	0.0607769	0.109	0.083	1
ARF5	0.00569983	-0.0806327	0.39	0.431	1
LIMD2	0.00570271	-0.0312681	0.833	0.867	1
CSNK1D	0.00570359	-0.0740366	0.368	0.413	1
SRP19	0.00570762	-0.0631871	0.537	0.583	1
CNOT11	0.00572695	-0.0011661	0.251	0.287	1
DNAJC17	0.0057349	-0.0558515	0.19	0.227	1
CARD16	0.00573663	-0.0807766	0.343	0.381	1
TSPAN5	0.00575063	-0.0665346	0.397	0.438	1
ANP32E	0.00575546	-0.0836429	0.7	0.727	1
CEP97	0.0057584	-0.0429698	0.196	0.235	1
HDAC3	0.0057845	-0.0379421	0.279	0.323	1
SUGP2	0.00579113	-0.0286419	0.327	0.372	1
TRA2B	0.00580024	-0.0739506	0.657	0.698	1
ATP5F1B	0.00581459	-0.0322291	0.683	0.722	1
ECT2	0.00581674	-0.0504204	0.245	0.286	1
COMTD1	0.00584702	-0.0580884	0.264	0.302	1
ACTN4	0.00587113	-0.0779035	0.453	0.498	1
CNP	0.00587523	-0.0407454	0.2	0.24	1
BCAP31	0.00588299	-0.0513142	0.467	0.515	1
KDSR	0.00589649	0.114626	0.347	0.321	1
WIPI2	0.00593555	-0.0147584	0.416	0.459	1
COX19	0.00596914	-0.0364954	0.36	0.405	1
TENM1	0.00597452	-0.0597183	0.09	0.116	1
PLEKHF1	0.00597646	-0.0228657	0.189	0.223	1
TRAFD1	0.00597784	-0.0278124	0.204	0.241	1
SMUG1	0.00597793	-0.0378259	0.172	0.21	1
CNBD2	0.00600424	-0.0348276	0.104	0.134	1
RHOA	0.00600652	-0.0628617	0.781	0.798	1
TMX4	0.00600916	-0.0471657	0.365	0.411	1
TAGAP	0.00600955	0.0671052	0.126	0.096	1
ERLEC1	0.00602101	-0.0411545	0.455	0.501	1
TXNL4A	0.00604286	-0.0820689	0.586	0.623	1
MCL1	0.00604907	-0.0680858	0.575	0.622	1
PICALM	0.00605908	-0.0375018	0.288	0.332	1
GPCPD1	0.00607456	-0.0104855	0.229	0.267	1
TWISTNB	0.00609338	0.0301554	0.428	0.451	1
MRPS15	0.00609646	-0.0539587	0.564	0.611	1
CAPN2	0.006101	-0.100911	0.336	0.373	1
CALM1	0.0061202	-0.0796472	0.967	0.973	1
CDCA2	0.0061436	-0.0756635	0.247	0.281	1
PNISR	0.00614562	-0.0537327	0.789	0.827	1
EIF4A2	0.00614656	-0.0341405	0.586	0.627	1
CLCN3	0.00615189	0.042096	0.228	0.252	1
CCM2	0.0061525	-0.0309078	0.475	0.521	1
TNFRSF14	0.00616667	0.0925948	0.43	0.386	1
FAM117A	0.00617565	-0.0518719	0.215	0.256	1
NFATC2IP	0.00620219	-0.0746203	0.39	0.429	1
EIF4A1	0.00626652	0.0898857	0.331	0.301	1
KRT10	0.00626907	0.0353173	0.702	0.717	1
COP1	0.00627733	-0.0430868	0.17	0.207	1
ZNF518B	0.00628679	-0.0700711	0.139	0.168	1
NEK4	0.00629242	-0.0361077	0.092	0.121	1
TIMELESS	0.00629935	-0.0447705	0.216	0.244	1
ATP1B3	0.00630238	-0.0607216	0.483	0.528	1
NLRC5	0.00633119	0.0526748	0.273	0.286	1
OSBPL8	0.00633613	-0.0676486	0.696	0.736	1
LINC00324	0.0063369	0.00182788	0.108	0.131	1
FEN1	0.00634714	-0.0658682	0.379	0.425	1
HMGN2	0.00636676	-0.0996018	0.838	0.848	1
SSBP1	0.00637957	0.0597554	0.771	0.77	1
HIPK3	0.00638166	-0.0560925	0.212	0.252	1
TMEM30A	0.00638391	-0.0546647	0.317	0.361	1
SF3B5	0.00639131	-0.0432734	0.696	0.738	1
ANXA1	0.00639496	0.116897	0.428	0.447	1
AIDA	0.00639668	-0.0867295	0.374	0.411	1
HNRNPUL2	0.00641632	0.0413917	0.31	0.328	1
IFNAR2	0.00643229	-0.0642576	0.332	0.377	1
METTL26	0.00645461	-0.0144966	0.538	0.577	1
CBR3	0.0064609	-0.0355809	0.313	0.357	1
KNTC1	0.00656157	-0.0541004	0.232	0.267	1
EIF2S2	0.00656876	0.0660597	0.825	0.835	1
COX6A1	0.00657258	-0.0739762	0.785	0.82	1
CEP44	0.0065794	-0.0595259	0.168	0.199	1
DHFR	0.00660685	-0.0600135	0.423	0.47	1
MRPL27	0.00661827	-0.0586594	0.521	0.567	1
CCNF	0.00667508	-0.0537484	0.196	0.226	1
ITGAL	0.00667891	-0.0745197	0.551	0.597	1
ILF2	0.00670042	-0.0335683	0.556	0.601	1
LINC01215	0.00671834	-0.0855711	0.086	0.104	1
AGTPBP1	0.00675282	-0.059324	0.155	0.186	1
ETFA	0.00675778	-0.0519432	0.507	0.554	1
CALM2	0.00677514	-0.0623621	0.819	0.851	1
RASGRP1	0.00678307	-0.0794343	0.529	0.57	1
TM9SF2	0.00678648	-0.055513	0.368	0.414	1
ARRB2	0.00679232	-0.0570935	0.415	0.462	1
SLC30A9	0.00679774	-0.0362265	0.22	0.259	1
RBBP8	0.00680493	-0.0645512	0.312	0.354	1
DOK2	0.00683774	-0.067913	0.385	0.431	1
BRIX1	0.00685226	0.0809061	0.425	0.41	1
IFIT5	0.00685395	-0.0324937	0.083	0.11	1
PKIA	0.00688359	0.0108272	0.365	0.397	1
GPR180	0.00689456	-0.0369482	0.142	0.175	1
DCP1B	0.00692624	-0.0340333	0.096	0.126	1
SUPT7L	0.00693309	-0.0106985	0.149	0.182	1
CDC40	0.00693399	0.00489481	0.452	0.493	1
GAMT	0.00696048	-0.0623156	0.245	0.275	1
TMEM131L	0.00698738	-0.0342572	0.245	0.285	1
TAOK3	0.00699245	-0.022592	0.552	0.598	1
HMGB3	0.00700243	-0.0829639	0.446	0.491	1
SLC25A5	0.00701355	-0.0777583	0.737	0.775	1
ZNHIT1	0.00703382	-0.0628273	0.622	0.667	1
GYPC	0.00703495	-0.00059304	0.761	0.791	1
THOC5	0.00704956	0.00283446	0.17	0.204	1
ZNF689	0.00707037	0.00278058	0.092	0.116	1
IMPDH2	0.00707294	0.0330555	0.456	0.47	1
UGDH	0.00707392	-0.0507515	0.113	0.139	1
PCYOX1	0.00707748	-0.0584564	0.105	0.134	1
ASNA1	0.00709314	-0.0510973	0.408	0.454	1
TMEM138	0.00710538	-0.041804	0.185	0.223	1
VPS28	0.00711108	-0.0211387	0.623	0.664	1
ASB2	0.00711933	-0.063276	0.335	0.378	1
CAMK2D	0.00712131	0.0341976	0.272	0.299	1
UBE2T	0.00712462	-0.0648594	0.357	0.402	1
KDM1A	0.00715201	-0.0590753	0.306	0.349	1
ZCCHC7	0.00715742	0.0159282	0.228	0.253	1
PML	0.00717562	-0.0549279	0.209	0.247	1
ULK1	0.00719821	-0.0254946	0.083	0.11	1
TAF5	0.00719989	-0.0286643	0.113	0.142	1
TRANK1	0.00723102	-0.0562404	0.115	0.146	1
WASHC3	0.00723215	-0.0182553	0.481	0.52	1
CCDC186	0.007236	-0.0965345	0.361	0.398	1
NDUFB7	0.00728243	-0.0706408	0.66	0.702	1
EEF2K	0.00730139	-0.010318	0.102	0.129	1
C9orf40	0.00730231	-0.0284698	0.213	0.252	1
PDE4B	0.0073186	-0.0503013	0.235	0.275	1
CREBL2	0.0073391	-0.012031	0.222	0.259	1
COA1	0.00736248	-0.0156378	0.477	0.522	1
CDC123	0.00736321	-0.0550384	0.514	0.559	1
WDR7	0.00736477	-0.0315795	0.139	0.173	1
RFC3	0.0073911	-0.0309895	0.292	0.334	1
RTRAF	0.00739388	-0.0468222	0.725	0.764	1
TIMP1	0.00741368	-0.10231	0.246	0.283	1
MAD1L1	0.00741678	0.107279	0.248	0.225	1
PARK7	0.0074468	-0.0627356	0.797	0.827	1
TMEM204	0.00745553	0.0733765	0.187	0.194	1
ABCF3	0.00746749	0.0186199	0.098	0.115	1
HUWE1	0.00747647	-0.00288593	0.524	0.562	1
PHC3	0.00747904	-0.0181332	0.275	0.316	1
SLFN12L	0.00750918	-0.0075593	0.235	0.27	1
SLC39A7	0.00753907	-0.0163893	0.209	0.242	1
EIF3L	0.00756767	-0.054183	0.639	0.683	1
FASTKD1	0.00756881	-0.00842454	0.12	0.149	1
TAP2	0.0075801	-0.0621455	0.261	0.3	1
SET	0.00761613	-0.0732747	0.839	0.87	1
CIT	0.00761805	-0.0447003	0.163	0.193	1
MRPL11	0.00762539	-0.0781454	0.555	0.6	1
ZNF276	0.00762789	0.0851258	0.168	0.154	1
HMG20B	0.00763259	-0.0483584	0.281	0.324	1
FAM50A	0.00765826	-0.0423263	0.401	0.447	1
HMGA1	0.0076605	-0.063862	0.497	0.544	1
RAC1	0.00766755	-0.0739469	0.749	0.787	1
ZCCHC2	0.00768225	-0.0668878	0.185	0.219	1
ZGRF1	0.00769759	-0.0444418	0.143	0.175	1
UBN1	0.00770619	-0.0752816	0.378	0.42	1
SLC1A5	0.00770752	0.0603743	0.268	0.229	1
IPO9	0.00771741	-0.0473435	0.247	0.287	1
TNFRSF18	0.0077265	0.0817766	0.417	0.432	1
PSMD5	0.00774879	-0.0548993	0.202	0.24	1
MAEA	0.00776919	0.0655948	0.257	0.26	1
AKR7A2	0.00777105	-0.0665423	0.402	0.446	1
PDPR	0.00778356	-0.0246624	0.103	0.132	1
LPP	0.00779504	-0.0759329	0.156	0.184	1
P4HTM	0.00780009	-0.0339227	0.116	0.147	1
CRIP1	0.00780064	0.0366358	0.437	0.456	1
CCNG1	0.0078312	0.0563276	0.384	0.396	1
CDCA3	0.00785747	-0.0227462	0.236	0.27	1
CCDC28A	0.00787685	-0.0774604	0.341	0.377	1
LRRC8C	0.00788067	-0.0254402	0.328	0.371	1
PRCP	0.00789373	-0.0457438	0.138	0.172	1
FAM13B	0.00790134	-0.0133452	0.273	0.31	1
SREBF2	0.0079188	-0.0420719	0.174	0.21	1
PTRH2	0.00791961	0.0551323	0.245	0.243	1
RPL15	0.00794881	0.00202241	0.995	0.999	1
CCDC141	0.00798082	-0.047287	0.095	0.124	1
SNX10	0.00799788	0.0892035	0.449	0.435	1
NNT	0.00801672	-0.0402152	0.237	0.277	1
C6orf62	0.00803064	-0.000525082	0.471	0.511	1
LINC01871	0.00804791	-0.143725	0.152	0.182	1
XRRA1	0.00806413	-0.00534985	0.164	0.194	1
RBM17	0.00810084	-0.0797533	0.66	0.701	1
RNPS1	0.00810598	-0.0549849	0.593	0.637	1
HIGD2A	0.00810758	-0.0414233	0.676	0.714	1
TLK1	0.00813702	-0.0314115	0.531	0.577	1
FYB1	0.00815504	-0.0591056	0.822	0.84	1
PMS2	0.0081569	-0.0568644	0.176	0.206	1
CTDSPL2	0.00816258	-0.0118453	0.36	0.401	1
TMOD3	0.00816892	-0.0688981	0.584	0.629	1
MTRR	0.00817602	-0.0433758	0.164	0.198	1
LETM1	0.00819211	-0.0417016	0.153	0.185	1
TLN1	0.0081988	-0.070949	0.685	0.714	1
CLTB	0.00821551	-0.015682	0.493	0.536	1
FECH	0.00824273	-0.00805191	0.116	0.143	1
TCTEX1D2	0.00824815	-0.0682278	0.275	0.308	1
ATG5	0.00825451	0.0158789	0.367	0.401	1
SQSTM1	0.00825456	0.0573763	0.664	0.69	1
NDUFS1	0.0082615	-0.0343327	0.348	0.392	1
PPP4R1	0.00826837	-0.0374437	0.144	0.177	1
PPP3R1	0.00827939	0.00589856	0.274	0.31	1
CLSTN1	0.00828284	-0.0533116	0.196	0.234	1
EVL	0.00829329	-0.0527104	0.691	0.729	1
ABCE1	0.00829765	0.000357603	0.451	0.484	1
OXLD1	0.00830161	-0.011272	0.314	0.353	1
OST4	0.00834585	0.0249242	0.862	0.875	1
SPC24	0.00835666	-0.0440459	0.164	0.194	1
LONP2	0.00835966	-0.0859494	0.324	0.355	1
TWNK	0.00836415	-0.023582	0.077	0.103	1
NCAPG	0.00836659	-0.0845831	0.332	0.371	1
DSTYK	0.0083668	-0.044769	0.114	0.145	1
DZIP3	0.00840031	-0.0169254	0.114	0.142	1
FASTKD3	0.00842348	-0.0317048	0.116	0.146	1
MRPS18C	0.00843346	-0.035172	0.551	0.596	1
UBE2S	0.00843461	-0.0420268	0.516	0.56	1
ITPKB	0.00846251	0.00496292	0.226	0.26	1
GSR	0.00848775	-0.0430677	0.177	0.21	1
IFI44L	0.00849146	-0.127083	0.078	0.101	1
STIL	0.00849207	-0.0511351	0.199	0.23	1
BLMH	0.00850797	-0.0427738	0.296	0.338	1
CCDC66	0.00854098	0.0248717	0.326	0.357	1
MDC1	0.00854362	-0.014249	0.2	0.236	1
ACOT7	0.0085588	-0.0457986	0.281	0.322	1
RALBP1	0.00859276	-0.0596123	0.587	0.63	1
MAPK9	0.00860005	-0.0667187	0.236	0.272	1
WTAP	0.00862321	-0.0302274	0.565	0.608	1
MRPL50	0.00864751	-0.0418596	0.351	0.395	1
ZSCAN32	0.00866833	-0.0267984	0.082	0.109	1
PNKD	0.00867991	-0.0474082	0.402	0.447	1
COPS3	0.008707	-0.0326317	0.442	0.483	1
LGALS3BP	0.00871714	-0.0793513	0.121	0.141	1
ANXA2	0.0087277	-0.100928	0.577	0.609	1
AP4M1	0.0087486	0.012432	0.105	0.079	1
ANKRD54	0.00875131	0.009887	0.146	0.17	1
RBM41	0.0087594	-0.00450034	0.148	0.177	1
PGLS	0.00877894	0.0329015	0.59	0.61	1
TRAPPC11	0.00881215	-0.015247	0.152	0.183	1
DLD	0.00882108	-0.0221982	0.367	0.41	1
PRELID1	0.00883068	-0.0716993	0.759	0.796	1
MMADHC	0.00885114	-0.0579468	0.507	0.552	1
EIF3J-DT	0.00885945	-0.0171652	0.122	0.15	1
CTNNAL1	0.00886101	-0.0648411	0.286	0.321	1
FAM210B	0.00886798	-0.0735751	0.092	0.109	1
TRAPPC3	0.0088912	-0.035544	0.446	0.491	1
CD3E	0.00892157	0.0532874	0.867	0.876	1
ATP5F1C	0.00894978	-0.072803	0.683	0.721	1
ABHD17A	0.00895004	-0.0675526	0.524	0.569	1
ARFGAP3	0.00895875	0.0813596	0.405	0.401	1
EIF4G3	0.00896738	-0.0733664	0.287	0.321	1
HAT1	0.00896867	-0.0479884	0.404	0.449	1
BRWD1	0.00899069	0.0143719	0.325	0.354	1
BUB1	0.00900374	-0.0758219	0.274	0.311	1
SLCO3A1	0.00900859	-0.0117504	0.266	0.301	1
RSBN1	0.0090657	0.0995076	0.403	0.401	1
JAKMIP1	0.00907621	-0.0509511	0.128	0.157	1
M6PR	0.00913001	0.0699119	0.55	0.557	1
HNRNPAB	0.00914226	-0.121223	0.616	0.649	1
KIN	0.00914306	-0.0332005	0.32	0.361	1
SRSF1	0.00916754	-0.0516698	0.448	0.493	1
RGPD4	0.00919208	-0.0406401	0.158	0.191	1
ANP32A	0.00922236	-0.0378989	0.659	0.7	1
TTC7A	0.00922306	-0.0822766	0.294	0.328	1
ZDHHC2	0.00924478	0.00196879	0.132	0.156	1
PDLIM2	0.0092723	0.0732853	0.172	0.14	1
SNF8	0.00931946	-0.0443851	0.551	0.596	1
LSM6	0.00932226	-0.0511087	0.587	0.631	1
CLPX	0.00936244	-0.053445	0.294	0.336	1
BARD1	0.00938427	-0.0579467	0.34	0.384	1
CLK2	0.00939522	0.00831973	0.108	0.131	1
LAPTM4A	0.00940282	0.09461	0.316	0.314	1
YPEL3	0.00941667	0.0194346	0.524	0.557	1
SMARCE1	0.00945436	-0.0295794	0.465	0.507	1
GTF2F1	0.00946113	-0.0515064	0.486	0.529	1
ZNF141	0.00946121	0.0664342	0.136	0.13	1
SMIM37	0.00947188	-0.0844442	0.365	0.403	1
OPTN	0.0094796	-0.0403679	0.599	0.642	1
NDUFAF4	0.00950681	0.0871734	0.258	0.235	1
VGLL4	0.00951572	-0.0554386	0.243	0.282	1
SH3BGRL	0.00955141	-0.00142467	0.597	0.637	1
ASAH1	0.00958756	0.0524581	0.264	0.283	1
GLO1	0.00965789	-0.0663183	0.498	0.543	1
PRKDC	0.00970016	-0.0795668	0.643	0.68	1
MCM8	0.00970073	-0.0553511	0.213	0.242	1
ZNF146	0.00970831	-0.0603853	0.327	0.366	1
COMMD5	0.00973494	-0.0256373	0.251	0.29	1
PRPF38A	0.00974936	-0.0355329	0.464	0.508	1
ACAP1	0.00976458	-0.0341998	0.494	0.534	1
PARPBP	0.00978129	-0.0358681	0.199	0.236	1
SEPHS2	0.00980791	-0.0427342	0.527	0.571	1
USP47	0.00981821	-0.037217	0.43	0.474	1
PSMD10	0.00982711	-0.0725499	0.229	0.259	1
NDUFB4	0.00989555	-0.0342735	0.755	0.791	1
POLR1C	0.00990157	0.0547156	0.16	0.149	1
CXCR4	0.00990272	0.176383	0.535	0.508	1
POLR1D	0.00991365	0.0522943	0.691	0.701	1
ATP2A2	0.00991847	-0.0627141	0.329	0.369	1
TFRC	0.00992398	-0.11723	0.556	0.596	1
C1QBP	0.00993039	-0.0292555	0.688	0.726	1
TTF2	0.00994299	-0.0694212	0.38	0.423	1
STK38	0.00998594	0.0836715	0.295	0.304	1
CENPK	0.0100192	-0.0713968	0.444	0.486	1
ABCF1	0.0100259	0.00399235	0.666	0.698	1
NCOR1	0.0100734	-0.0681526	0.635	0.672	1
RRM2B	0.0101131	-0.0495623	0.192	0.223	1
HBS1L	0.0101195	-0.0695677	0.505	0.529	1
ST3GAL1	0.0101283	0.024144	0.201	0.225	1
NF2	0.0101692	-0.0189957	0.199	0.234	1
JUNB	0.0101833	0.104762	0.516	0.517	1
LIG1	0.0101881	-0.0649277	0.344	0.374	1
CCT2	0.0101901	-0.0637185	0.595	0.638	1
POLQ	0.0102051	-0.0352577	0.193	0.23	1
PTPN22	0.0102166	0.0114177	0.362	0.394	1
EPRS	0.0102173	0.0501683	0.565	0.583	1
ATP6V0D1	0.0102191	-0.0505076	0.315	0.357	1
UBE2J2	0.0102312	-0.0599241	0.365	0.409	1
ATP5ME	0.0102648	0.00543018	0.755	0.78	1
FBXO42	0.0102814	-0.00152603	0.133	0.161	1
NCAPH2	0.0103088	-0.0483388	0.202	0.238	1
CMTM7	0.0103286	-0.05002	0.395	0.439	1
FAM32A	0.0103336	0.0199504	0.452	0.486	1
AKT2	0.0103786	-0.0232678	0.252	0.291	1
MED11	0.010379	-0.0660899	0.288	0.322	1
KLF12	0.0103992	-0.0603983	0.191	0.228	1
BUB3	0.0104077	0.0355109	0.649	0.67	1
JAML	0.0104133	0.0620519	0.389	0.401	1
SEC62	0.0104388	0.0530731	0.738	0.764	1
RRM2	0.0104401	-0.0955266	0.433	0.477	1
SNRPB2	0.0104589	0.0147905	0.719	0.741	1
MAPK14	0.0105162	-0.0182556	0.25	0.289	1
STX12	0.0105471	0.0032268	0.218	0.245	1
ARL6IP4	0.0105501	0.0659351	0.773	0.772	1
SLC36A4	0.0105547	-0.0318927	0.13	0.162	1
PSEN1	0.0105563	-0.0343978	0.208	0.245	1
AC005261.1	0.0105634	0.0632825	0.142	0.137	1
CCT4	0.010567	-0.0185509	0.626	0.663	1
UBQLN1	0.010582	0.0593573	0.43	0.444	1
DUSP2	0.0105903	0.0698331	0.161	0.13	1
KPNA6	0.0106182	-0.0358099	0.287	0.328	1
MORN2	0.010652	-0.0428455	0.113	0.132	1
TM7SF3	0.0107203	-0.0430445	0.185	0.221	1
UBE2J1	0.0107311	-0.0577962	0.325	0.366	1
VPS26A	0.0107332	0.0808199	0.395	0.377	1
FAM136A	0.0108035	0.0121882	0.439	0.475	1
FBXO5	0.0108044	-0.0815598	0.323	0.359	1
EMP3	0.0108045	0.0871299	0.817	0.814	1
L3MBTL2	0.0108202	-0.0487225	0.176	0.208	1
MRPS7	0.0108569	0.0251438	0.497	0.524	1
KIAA1551	0.0108622	0.0228663	0.715	0.745	1
ANKMY2	0.0108813	5.26097e-05	0.111	0.138	1
TOMM22	0.0108986	0.0098189	0.551	0.581	1
PEBP1	0.0109313	0.0206307	0.783	0.805	1
SH3GLB1	0.0109902	-0.0623998	0.541	0.585	1
VPS35	0.0109996	-0.0331438	0.527	0.569	1
PLIN3	0.0110065	-0.00403898	0.241	0.27	1
MMS22L	0.0110127	-0.0422965	0.251	0.291	1
ATP1A1	0.0110258	-0.0677269	0.349	0.391	1
CAPN15	0.0110697	-0.034248	0.079	0.1	1
PXK	0.0110817	-0.0186706	0.202	0.236	1
CYTH4	0.0111032	-0.0543962	0.103	0.131	1
PIGK	0.0111115	-0.0214711	0.124	0.155	1
PSMD13	0.0111167	-0.0732654	0.569	0.609	1
ANAPC15	0.0111294	-0.0286217	0.511	0.554	1
RSF1	0.0111434	0.0681361	0.559	0.572	1
SAFB	0.0111485	-0.0493613	0.46	0.503	1
SERINC5	0.0111787	0.0567093	0.282	0.298	1
HRH2	0.0111993	0.0404579	0.106	0.081	1
CDK12	0.011218	-0.03849	0.435	0.479	1
GBF1	0.0112316	-0.0456339	0.207	0.243	1
PHB	0.0112598	-0.00518953	0.562	0.596	1
XRN1	0.0112662	-0.0228561	0.516	0.556	1
CMTM6	0.0112798	0.0481753	0.63	0.65	1
NSMCE1	0.0113204	0.045628	0.489	0.504	1
GLT8D1	0.011337	-0.017837	0.186	0.219	1
CMTM8	0.011343	0.0837493	0.11	0.09	1
CMTR1	0.0113444	-0.0254201	0.166	0.199	1
HIRIP3	0.0113875	-0.0440514	0.365	0.408	1
CLPTM1L	0.0113901	-0.0577704	0.347	0.388	1
TIMM10	0.0114126	0.0459511	0.443	0.454	1
POLDIP2	0.0114626	-0.0476493	0.241	0.278	1
PHF10	0.0114661	0.0235465	0.306	0.333	1
OSER1	0.0114774	0.0550486	0.25	0.214	1
ZNHIT3	0.0114865	0.0842923	0.545	0.533	1
TMEM183A	0.0114973	-0.044416	0.361	0.404	1
MGME1	0.0115147	-0.067301	0.313	0.354	1
GPR107	0.0115272	0.0380511	0.11	0.108	1
LARP1B	0.011558	0.064069	0.269	0.26	1
PIK3IP1	0.0115753	0.122251	0.442	0.412	1
NSD3	0.011598	0.0305545	0.715	0.742	1
PKN1	0.0116305	-0.0697384	0.321	0.362	1
OSTF1	0.011638	-0.0273279	0.566	0.609	1
MDM2	0.0116499	-0.0307826	0.345	0.387	1
SMG6	0.0116516	-0.0172575	0.335	0.376	1
C12orf4	0.0116559	-0.00644331	0.139	0.167	1
CENPN	0.0116573	-0.0614464	0.332	0.373	1
MRPL36	0.0116788	-0.0476181	0.463	0.507	1
PUS3	0.0117165	-0.0276007	0.109	0.138	1
RPS6KA3	0.011764	-0.0336844	0.503	0.547	1
MBD1	0.0117783	-0.0533461	0.169	0.202	1
NDFIP1	0.011783	0.109288	0.644	0.64	1
IFT20	0.011788	0.0767059	0.312	0.316	1
DYRK4	0.0118287	-0.0610228	0.173	0.199	1
LMNB2	0.011833	-0.0318248	0.261	0.301	1
OARD1	0.0118827	-0.0725664	0.391	0.434	1
POP5	0.0118932	-0.011738	0.438	0.48	1
LMF2	0.0119218	-0.0333836	0.139	0.171	1
METTL15	0.0119281	-0.046821	0.114	0.14	1
CLEC16A	0.0119508	-0.0438123	0.082	0.105	1
GART	0.0119514	-0.0677135	0.393	0.422	1
FERMT3	0.0119771	-0.050217	0.462	0.505	1
VEGFB	0.0119861	0.095504	0.377	0.361	1
PIAS2	0.0120152	-0.00258192	0.183	0.216	1
TMEM237	0.0120227	-0.0236781	0.118	0.148	1
NCL	0.0120378	-0.0869055	0.884	0.903	1
NIT1	0.012062	-0.00046788	0.166	0.195	1
SRSF6	0.0121052	-0.0538403	0.44	0.484	1
BORCS6	0.0121103	0.02265	0.141	0.158	1
PLSCR1	0.0121272	-0.0241556	0.288	0.327	1
ZNF557	0.0121327	-0.0415104	0.107	0.136	1
UBE2H	0.0122043	-0.0380342	0.274	0.314	1
APOL1	0.0122081	-0.0422381	0.113	0.143	1
HIST1H2BD	0.012214	-0.00843625	0.117	0.147	1
C9orf64	0.0122173	-0.0315239	0.121	0.15	1
MBD2	0.0122259	-0.0700031	0.625	0.666	1
LSM1	0.0122839	-0.00444332	0.455	0.493	1
REEP4	0.0123168	-0.0435916	0.123	0.142	1
OGT	0.0123858	-0.0519537	0.308	0.349	1
FAM204A	0.0123883	0.0131284	0.541	0.571	1
DHX35	0.012417	-0.0343899	0.077	0.101	1
ZFP36	0.0124211	-0.0132928	0.146	0.173	1
COX7A2	0.0124299	0.00886793	0.845	0.866	1
SPCS3	0.0124441	-0.0713196	0.658	0.697	1
SMIM3	0.0124542	-0.0236464	0.098	0.125	1
CDK5RAP3	0.0124568	-0.0477571	0.231	0.268	1
KDM3B	0.0125205	-0.0105526	0.225	0.26	1
PFDN4	0.0126221	-0.0119173	0.523	0.556	1
MYDGF	0.0126237	0.0523166	0.535	0.538	1
PDCD11	0.0126287	-0.0325847	0.231	0.266	1
ACO2	0.0126463	-0.0526901	0.255	0.294	1
DIDO1	0.0126822	0.00250883	0.305	0.341	1
MRPL14	0.0126917	-0.0226706	0.583	0.621	1
ZMAT2	0.0127211	-0.0171389	0.615	0.655	1
PLCL2	0.0127275	0.0135029	0.173	0.196	1
GPS2	0.0127509	0.0114136	0.205	0.234	1
DDX17	0.0127833	0.0346886	0.785	0.813	1
DHX38	0.0128086	-0.0259683	0.29	0.33	1
FAAP20	0.0128629	-0.0510232	0.477	0.52	1
FABP5	0.0128926	-0.0261261	0.587	0.629	1
GK5	0.0129002	-0.0340595	0.099	0.126	1
GDAP1	0.0129058	-0.0134715	0.125	0.155	1
C4orf48	0.0129319	-0.0481723	0.494	0.537	1
MAFG	0.0129404	0.0656765	0.235	0.224	1
N4BP2L1	0.0129744	-0.0563139	0.207	0.242	1
ZNF644	0.0130486	0.00912126	0.423	0.453	1
ALYREF	0.0130567	-0.0643008	0.474	0.518	1
EID1	0.0130595	-0.0235084	0.814	0.846	1
PRKACA	0.0130742	-0.0204912	0.192	0.226	1
HDLBP	0.0131227	-0.0631331	0.44	0.484	1
GPAA1	0.013129	-0.0320107	0.196	0.232	1
CIR1	0.0131543	0.0892598	0.611	0.616	1
SNAP29	0.0131623	-0.0730535	0.336	0.372	1
SSH1	0.0132077	-0.0199723	0.135	0.166	1
IDE	0.0132201	-0.0460911	0.184	0.216	1
BEX4	0.0132229	-0.0417573	0.226	0.263	1
CEP57L1	0.0133007	-0.0406554	0.15	0.177	1
STK24	0.0133185	-0.0463842	0.498	0.541	1
PTPA	0.0133393	-0.0458448	0.2	0.228	1
GNPDA2	0.0133777	-0.00159312	0.152	0.179	1
SERP1	0.0133841	0.0821888	0.834	0.839	1
VOPP1	0.0133881	-0.0675588	0.447	0.49	1
DCTN2	0.0134086	-0.0621663	0.454	0.493	1
BCDIN3D	0.0134258	-0.017546	0.086	0.109	1
SNRNP40	0.0134652	-0.0273639	0.418	0.459	1
ZBTB41	0.0134957	-0.0439918	0.083	0.108	1
MAP3K3	0.0135196	0.0281441	0.134	0.147	1
GCLC	0.0135958	-0.0172879	0.163	0.195	1
UQCRFS1	0.0136559	-0.037753	0.615	0.657	1
GLUL	0.0136649	-0.0382935	0.13	0.161	1
PET117	0.013688	-0.0279156	0.147	0.179	1
HSD17B11	0.0137216	0.0689673	0.253	0.258	1
ZSCAN30	0.0137352	-0.00324401	0.082	0.104	1
TNFAIP3	0.0137393	0.0964396	0.525	0.511	1
HLA-E	0.0137514	0.00907156	0.957	0.965	1
FH	0.0137801	-0.0577376	0.341	0.372	1
YEATS2	0.0138535	-0.0294354	0.149	0.181	1
GEN1	0.0138583	-0.0259885	0.167	0.2	1
TSTA3	0.0139154	-0.0144529	0.341	0.38	1
NOL8	0.0139209	-0.0464122	0.423	0.466	1
ZDHHC3	0.0139338	-0.0664949	0.261	0.292	1
CHMP2A	0.013963	-0.0193592	0.675	0.705	1
SNRPD1	0.0140022	-0.0789591	0.702	0.739	1
ZNF431	0.0140056	-0.0127081	0.225	0.258	1
TDG	0.0140239	0.0252117	0.504	0.529	1
TAPBP	0.0140491	-0.030126	0.62	0.66	1
ZNF131	0.0140845	0.0207727	0.365	0.395	1
TRIP12	0.0141026	-0.0555932	0.557	0.598	1
SPATS2	0.0141285	-0.0423168	0.143	0.172	1
LSM12	0.0141401	-0.0507067	0.424	0.464	1
KRBOX4	0.0141437	-0.00819971	0.085	0.108	1
LEPROT	0.0142065	-0.0738743	0.241	0.269	1
UCP2	0.0142085	-0.0140084	0.581	0.618	1
FAM20B	0.0142098	0.012512	0.137	0.159	1
SLIRP	0.0142533	0.0344978	0.61	0.631	1
NDUFB8	0.0142774	0.0109163	0.754	0.783	1
SHQ1	0.014288	-0.0410602	0.11	0.134	1
MXRA7	0.0143075	-0.0526455	0.095	0.12	1
DMAC1	0.0143151	0.0653339	0.493	0.496	1
FAM219B	0.0143302	-0.0545488	0.158	0.185	1
MARK2	0.0144036	-0.0509945	0.218	0.255	1
ING3	0.0144146	-0.0458247	0.381	0.423	1
RANBP1	0.0144485	-0.0473101	0.677	0.717	1
MAD2L2	0.014454	-0.0520972	0.272	0.309	1
LARP1	0.0144687	0.0280023	0.439	0.467	1
PTAR1	0.0145069	-0.0289333	0.241	0.277	1
NFATC3	0.0145399	-0.0315999	0.378	0.419	1
MTMR12	0.0145433	-0.053714	0.134	0.16	1
CYFIP2	0.0145468	-0.0521858	0.391	0.433	1
INPP4A	0.0145499	-0.0342408	0.179	0.213	1
PDE4A	0.0145545	-0.0358517	0.126	0.155	1
SH3BP5	0.0145631	-0.0743062	0.457	0.499	1
BCR	0.0146056	0.00876178	0.083	0.103	1
RELA	0.014673	0.0193645	0.254	0.278	1
EIF2AK1	0.0146778	-0.0364542	0.509	0.552	1
NCAPH	0.0146799	-0.0375084	0.311	0.35	1
CHD1L	0.0146856	-0.0554	0.237	0.265	1
NEDD8	0.0147363	-0.0554692	0.733	0.769	1
TRNAU1AP	0.0147519	-0.0575493	0.363	0.404	1
TMEM173	0.0147584	-0.0595936	0.424	0.467	1
FUCA2	0.014813	-0.0499805	0.17	0.188	1
RNF13	0.0148595	0.00629995	0.291	0.322	1
C12orf10	0.0148605	-0.0416837	0.324	0.365	1
CAPZB	0.0148645	-0.0707836	0.745	0.767	1
PLEKHA3	0.0148743	-0.0211862	0.379	0.417	1
TMEM258	0.0148991	0.0267531	0.779	0.792	1
VCPKMT	0.0149385	-0.0371649	0.095	0.122	1
PSMA4	0.0149457	-0.0704205	0.711	0.747	1
TARDBP	0.0150156	-0.0563181	0.372	0.414	1
PHIP	0.0150285	0.0535602	0.465	0.476	1
IDS	0.0150504	0.0873371	0.548	0.536	1
SKA2	0.0150601	-0.0190096	0.5	0.536	1
CNTRL	0.0150752	-0.0706682	0.536	0.579	1
PLIN2	0.0150817	-0.00239024	0.435	0.47	1
CLK4	0.015142	0.091027	0.228	0.212	1
YIPF5	0.0152427	0.0732056	0.447	0.464	1
PLP2	0.0152468	0.0689842	0.419	0.426	1
HIST1H2BE	0.0152544	-0.0288524	0.083	0.108	1
ATP5PF	0.0152908	-0.0609492	0.794	0.822	1
C2orf49	0.0153654	-0.00812212	0.282	0.318	1
CAPRIN1	0.0153874	-0.0677039	0.543	0.583	1
PTBP2	0.0153996	-0.00955151	0.101	0.126	1
UBE2O	0.0154125	-0.0335339	0.147	0.179	1
PEPD	0.0154199	-0.0628061	0.175	0.201	1
NAGA	0.0154287	-0.036223	0.128	0.14	1
C2orf74	0.0154307	-0.0435148	0.221	0.257	1
ERAL1	0.0154539	-0.0490164	0.19	0.224	1
RPL8	0.0154541	0.0395376	0.994	0.997	1
TSR3	0.0154685	-0.0303545	0.408	0.449	1
C2orf76	0.0154921	0.0374469	0.135	0.108	1
CCZ1B	0.0155049	-0.00190642	0.213	0.245	1
TAGLN2	0.0155061	0.0377668	0.736	0.756	1
RIN3	0.0155097	-0.0552886	0.24	0.276	1
TENT5C	0.0155578	-0.033449	0.105	0.132	1
NSMCE2	0.0155857	-0.0576973	0.37	0.406	1
CRLF3	0.0155923	-0.0199979	0.319	0.356	1
NINJ2	0.0156076	0.00225024	0.085	0.103	1
KAT2B	0.0156212	0.0515164	0.12	0.1	1
NUDT5	0.0156245	-0.0718284	0.509	0.545	1
TOMM70	0.0157091	0.0632262	0.314	0.321	1
LSM7	0.0157099	-0.045762	0.716	0.754	1
UBL7-AS1	0.0157202	-0.029437	0.218	0.253	1
HERPUD1	0.0157236	0.0309107	0.506	0.528	1
RBM27	0.0157609	-0.0448271	0.188	0.219	1
ATM	0.0158715	0.1046	0.589	0.59	1
ZEB2	0.0158868	-0.0224602	0.129	0.158	1
UNK	0.0159302	-0.0578363	0.146	0.175	1
FLOT2	0.0159399	-0.0339798	0.317	0.358	1
FBXO7	0.0159446	-0.0156047	0.413	0.451	1
ARPC5L	0.0159568	0.014793	0.586	0.614	1
EIF5	0.0159762	-0.0530945	0.714	0.747	1
DPH6	0.0159972	0.0597261	0.141	0.116	1
TPGS1	0.0159987	0.00813186	0.283	0.313	1
TOMM7	0.0160509	0.0895211	0.96	0.962	1
HNRNPH1	0.0160565	0.0329044	0.663	0.69	1
SLC35B3	0.0160949	0.00464747	0.093	0.114	1
RIOK3	0.0160959	-0.0642179	0.462	0.504	1
UTP3	0.0161016	0.0857762	0.308	0.301	1
CENPL	0.0161247	-0.0308745	0.222	0.258	1
CASP2	0.016188	-0.0386753	0.265	0.303	1
CENPW	0.016198	-0.0638192	0.414	0.453	1
MYADM	0.0162097	0.082602	0.253	0.226	1
HIST1H3I	0.0162443	-0.0371651	0.113	0.137	1
CYB5R4	0.0162454	-0.0472314	0.225	0.261	1
THAP9-AS1	0.0162635	-0.0449718	0.089	0.114	1
FBXO45	0.016281	-0.0520582	0.208	0.241	1
PLEKHM1	0.016289	-0.0340965	0.126	0.156	1
ABLIM1	0.0163378	0.0693896	0.408	0.429	1
AAMP	0.0163802	0.0199317	0.271	0.29	1
FTX	0.0164784	0.0177461	0.285	0.31	1
COX18	0.0164807	-0.0473212	0.139	0.168	1
BPGM	0.0164957	0.0667071	0.172	0.167	1
PPHLN1	0.0165362	-0.0489912	0.554	0.596	1
S100PBP	0.0165408	-0.0271153	0.228	0.263	1
ROMO1	0.0165701	-0.00402329	0.668	0.7	1
ATP2A3	0.0166191	-0.0623888	0.242	0.272	1
HJURP	0.0166725	-0.0513385	0.238	0.274	1
NUDT18	0.0166972	-0.0379746	0.082	0.101	1
ORAI2	0.0167215	-0.0868217	0.392	0.429	1
UGP2	0.016734	0.0160203	0.499	0.533	1
ASL	0.0168623	-0.0426848	0.206	0.216	1
IPP	0.0168672	-0.0440808	0.151	0.182	1
CCDC84	0.016891	-0.0599244	0.231	0.266	1
YKT6	0.0169081	0.0148984	0.189	0.209	1
C5orf30	0.0169308	-0.043847	0.099	0.121	1
TYW3	0.0169374	-0.0207248	0.376	0.414	1
NRDC	0.0169912	-0.0422474	0.525	0.567	1
CEP162	0.0170188	-0.044782	0.11	0.138	1
AL109741.1	0.0170298	-0.00892777	0.079	0.101	1
ARHGEF6	0.0170604	-0.0128101	0.436	0.475	1
HNRNPM	0.0170738	-0.0722731	0.75	0.766	1
MINOS1	0.0171139	0.0213154	0.666	0.685	1
YARS2	0.0171324	0.0271734	0.205	0.221	1
NDUFV1	0.0171361	-0.0500651	0.43	0.472	1
LTN1	0.0171396	-0.0386469	0.312	0.352	1
WAPL	0.017154	-0.0566383	0.48	0.521	1
MVB12A	0.0171575	-0.0364824	0.162	0.193	1
DEPDC1	0.0171877	-0.0549495	0.185	0.205	1
TUBGCP4	0.0172796	-0.0263036	0.129	0.158	1
PPP2R5E	0.0172868	0.0105304	0.386	0.416	1
ARL6IP5	0.0173084	-0.0439272	0.861	0.886	1
BOLA3	0.017315	-0.0100404	0.502	0.537	1
DLGAP1-AS1	0.0173399	0.0134911	0.189	0.214	1
MRPL30	0.0173658	-0.0190868	0.155	0.185	1
ATP5S	0.0173821	0.084509	0.259	0.245	1
GIGYF2	0.0173918	-0.0617782	0.395	0.429	1
LSM2	0.017412	-0.0587307	0.594	0.634	1
G3BP2	0.0174278	-0.00716662	0.631	0.667	1
BCL2L11	0.0174295	0.00737333	0.187	0.213	1
NOP53	0.0175053	0.0483796	0.817	0.831	1
INPP5D	0.0175449	0.0106995	0.297	0.326	1
RPN2	0.0175483	-0.0177525	0.556	0.592	1
ALG11	0.017568	-0.015666	0.093	0.117	1
WBP11	0.0175996	-0.0493775	0.534	0.574	1
UBP1	0.0176094	-0.00899062	0.21	0.243	1
MARCH7	0.0176232	0.0638573	0.524	0.542	1
SLC2A1	0.0176574	-0.036178	0.149	0.175	1
RBM23	0.017674	-0.0495638	0.375	0.414	1
ATP2B1	0.0177035	0.0592531	0.294	0.3	1
RFTN1	0.0177172	-0.0517323	0.372	0.413	1
E2F8	0.0177316	-0.0419298	0.202	0.237	1
TERF2IP	0.0178303	0.0315712	0.661	0.681	1
USP7	0.0178772	-0.0467368	0.437	0.479	1
WIPF2	0.0178834	0.0151316	0.221	0.25	1
PRIM1	0.0178913	-0.066515	0.338	0.378	1
MXD3	0.0178913	-0.0317854	0.175	0.208	1
PPP4C	0.0179078	-0.0699228	0.574	0.604	1
YWHAG	0.0179398	-0.0799406	0.355	0.393	1
RNF7	0.0179509	-0.0080373	0.611	0.647	1
PDE7A	0.0179622	-0.0362928	0.348	0.387	1
ANKRA2	0.0179864	0.0441088	0.161	0.172	1
RPS6KA5	0.0179892	0.0824669	0.27	0.238	1
KDM2B	0.0179924	-0.0130983	0.174	0.205	1
PBXIP1	0.0181241	0.112947	0.401	0.386	1
WDR54	0.0181305	0.0593904	0.42	0.409	1
ADK	0.0181601	-0.0581996	0.395	0.435	1
EWSR1	0.0181963	-0.0515975	0.539	0.578	1
MRPS18B	0.0182261	0.00673124	0.418	0.451	1
HK1	0.0182374	-0.038644	0.344	0.384	1
SLC50A1	0.0182458	0.0115095	0.183	0.21	1
HIST1H3H	0.0182642	-0.0448329	0.17	0.202	1
ZNF638	0.0182867	-0.0633681	0.475	0.515	1
KTN1	0.0182924	-0.035912	0.774	0.807	1
SUCLG1	0.0183007	-0.0482701	0.552	0.594	1
LSM4	0.0183341	-0.0730999	0.59	0.63	1
PRR14L	0.0183759	0.0276144	0.299	0.321	1
BAG1	0.0183789	-0.0640462	0.487	0.524	1
SDHAF4	0.0184085	0.00994604	0.101	0.08	1
SLC25A38	0.0184369	0.0703591	0.225	0.202	1
DLGAP5	0.0184498	-0.0849566	0.32	0.359	1
TACC1	0.0184649	-0.0337722	0.484	0.524	1
VAMP2	0.018479	0.0891533	0.434	0.432	1
VPS53	0.0185146	0.0232525	0.175	0.195	1
AZI2	0.018517	-0.041754	0.26	0.298	1
GNPDA1	0.0185197	0.0345648	0.228	0.24	1
PRR11	0.0185255	-0.0603757	0.252	0.286	1
FNDC3A	0.0185456	0.0663281	0.247	0.254	1
HEATR3	0.0185472	-0.0360886	0.096	0.117	1
EMC10	0.0185939	-0.0221779	0.276	0.313	1
ATP5MC1	0.0186475	0.0308949	0.642	0.663	1
F5	0.0186507	-0.0563533	0.257	0.292	1
CHCHD2	0.0186616	-0.0529928	0.896	0.907	1
APPBP2	0.0186805	0.00792605	0.203	0.227	1
CERK	0.0187303	-0.0269701	0.335	0.37	1
ERVK3-1	0.0187481	0.0174665	0.188	0.213	1
2009-09-01	0.018762	-0.0667133	0.58	0.616	1
RB1CC1	0.0187817	0.0451499	0.485	0.5	1
WDR45	0.0188087	-0.0552695	0.197	0.231	1
DHX15	0.0188097	-0.0527255	0.397	0.435	1
SLF2	0.0188266	0.0560073	0.269	0.285	1
EPS15	0.0188393	-0.0245966	0.357	0.397	1
[truncated: 5,789 more rows]

## Sheet: IgG4_LGvsHG
	p_val	avg_log2FC	pct.1	pct.2	p_val_adj
TXNIP	8.85569e-58	-0.378262	0.371	0.608	1.97296e-53
H3F3A	3.81456e-25	-0.217578	0.963	0.971	8.49846e-21
HIST1H1D	4.58949e-24	-0.524496	0.649	0.751	1.02249e-19
RPS18	4.71264e-24	0.157556	1	0.999	1.04993e-19
RPL41	1.37647e-23	0.149079	1	1	3.06663e-19
PGK1	7.37738e-23	0.280676	0.809	0.785	1.64361e-18
IGHM	1.35218e-19	-0.334629	0.185	0.286	3.01252e-15
MT-CO3	3.17444e-19	-0.179402	0.998	0.998	7.07234e-15
RPL26	4.64499e-19	0.138066	0.998	0.995	1.03486e-14
ITGA4	3.04317e-18	-0.305037	0.607	0.672	6.77989e-14
MIF	3.83082e-18	0.204814	0.667	0.656	8.53467e-14
RPL10	2.35339e-16	0.122594	0.999	1	5.24312e-12
TMSB10	2.76963e-16	-0.21612	1	1	6.17047e-12
RPS12	8.06914e-16	0.148051	0.999	0.999	1.79772e-11
CFL1	8.19199e-16	-0.209289	0.913	0.942	1.82509e-11
CD79A	1.72273e-15	-0.190787	0.108	0.19	3.83806e-11
RPL36	6.41234e-15	0.129685	0.998	0.996	1.4286e-10
RPL11	8.44126e-15	0.12299	0.998	0.998	1.88063e-10
RPL38	8.5424e-15	0.150989	0.991	0.991	1.90316e-10
S100A4	1.11051e-14	-0.352072	0.827	0.858	2.47411e-10
RPS29	6.23857e-14	0.145951	1	0.997	1.38989e-09
RPS14	7.77448e-14	0.108768	0.999	0.999	1.73208e-09
RPL14	1.17202e-13	0.120607	0.997	0.995	2.61114e-09
RPL30	1.21791e-13	0.150255	0.998	0.999	2.71338e-09
RPS28	1.46612e-13	0.128165	0.997	0.997	3.26636e-09
RPS15A	4.68769e-13	0.10939	0.998	0.998	1.04437e-08
RAB11FIP1	1.30091e-12	0.221104	0.5	0.473	2.89831e-08
LMNA	1.77015e-12	0.360916	0.286	0.226	3.94372e-08
RPL35A	7.07249e-12	0.108769	0.999	0.996	1.57568e-07
GNAI2	8.98727e-12	-0.215577	0.687	0.739	2.00227e-07
RPL9	1.27852e-11	0.12698	0.998	0.996	2.84842e-07
RPL13	1.47482e-11	0.0902438	0.999	1	3.28576e-07
RPL29	3.1409e-11	0.107392	0.997	0.996	6.9976e-07
RPL24	3.19075e-11	0.113959	0.996	0.994	7.10868e-07
RPS4X	1.04758e-10	0.0926076	0.999	0.999	2.3339e-06
TRMT112	1.09882e-10	0.174161	0.737	0.71	2.44805e-06
ARPC2	1.15572e-10	-0.150745	0.914	0.94	2.57482e-06
RPL27A	1.6055e-10	0.119458	0.995	0.994	3.57688e-06
COTL1	1.71001e-10	-0.191088	0.71	0.754	3.80972e-06
FAU	1.75123e-10	0.130146	0.997	0.997	3.90156e-06
RPL7A	2.18155e-10	0.103371	0.999	0.999	4.86028e-06
RPS26	2.83599e-10	0.114492	0.998	0.996	6.3183e-06
HMGN3	3.05648e-10	-0.200149	0.497	0.575	6.80954e-06
LITAF	3.38968e-10	-0.221057	0.528	0.585	7.55187e-06
RPS21	3.74071e-10	0.117226	0.992	0.993	8.33392e-06
TNFAIP8	4.23897e-10	0.182749	0.787	0.787	9.444e-06
RPS27	4.80722e-10	0.127041	0.997	0.998	1.071e-05
KLF2	5.51657e-10	-0.230158	0.313	0.405	1.22904e-05
ACTB	5.95655e-10	-0.156482	0.995	0.996	1.32706e-05
RPS15	6.39378e-10	0.0903079	0.998	0.995	1.42447e-05
MT2A	7.81478e-10	0.210143	0.755	0.744	1.74106e-05
HDAC7	8.76244e-10	-0.177926	0.381	0.46	1.95218e-05
HLA-B	1.18544e-09	0.123966	0.997	0.995	2.64105e-05
FGFR1	1.58755e-09	-0.194442	0.263	0.335	3.5369e-05
FAM162A	1.69731e-09	0.16687	0.549	0.544	3.78143e-05
PTTG1	2.64222e-09	-0.241263	0.47	0.547	5.8866e-05
RPL34	2.72625e-09	0.129677	0.998	0.998	6.07382e-05
ARHGDIB	2.72876e-09	-0.125093	0.943	0.942	6.0794e-05
PYCARD	2.86294e-09	-0.130585	0.405	0.498	6.37834e-05
PPDPF	3.00785e-09	0.11764	0.717	0.72	6.70118e-05
ANKRD12	3.05568e-09	0.230541	0.788	0.755	6.80776e-05
HIST2H2AC	3.33127e-09	-0.27789	0.459	0.516	7.42174e-05
MT-CYB	3.88707e-09	-0.090425	0.998	0.997	8.66001e-05
RAB37	4.3001e-09	-0.0976185	0.161	0.235	9.58019e-05
TPI1	4.36506e-09	0.116315	0.802	0.831	9.72491e-05
CORO1B	5.60748e-09	0.141785	0.564	0.579	0.000124929
ENO1	5.66779e-09	0.179379	0.895	0.885	0.000126273
LTA	5.67242e-09	0.313689	0.318	0.25	0.000126376
RPL32	6.74519e-09	0.0957809	0.998	0.999	0.000150276
RPL31	7.39749e-09	0.11423	0.983	0.983	0.000164809
RPL28	7.45213e-09	0.0805034	0.999	0.997	0.000166026
RPL12	8.87417e-09	0.100227	0.997	0.995	0.000197708
SLC25A6	1.1643e-08	0.0773598	0.805	0.822	0.000259394
TPT1	1.39839e-08	0.116522	0.999	0.997	0.000311548
TOMM20	2.00834e-08	0.118669	0.773	0.777	0.000447439
CD38	2.59165e-08	-0.168764	0.413	0.493	0.000577394
ARPC5	3.18329e-08	-0.13051	0.863	0.883	0.000709206
CD44	3.8293e-08	0.202692	0.708	0.668	0.000853129
RCSD1	4.22212e-08	-0.155522	0.473	0.516	0.000940647
RPL23A	4.46228e-08	0.0831741	0.997	0.996	0.000994152
RPS3	5.17574e-08	0.087917	0.998	0.998	0.0011531
RPL39	5.71932e-08	0.103235	0.997	0.997	0.00127421
RPS13	5.95045e-08	0.103199	0.997	0.995	0.0013257
RASGRP2	1.41177e-07	-0.0983359	0.238	0.312	0.00314527
BRK1	1.50859e-07	-0.163916	0.678	0.727	0.003361
SRSF7	1.67385e-07	-0.170351	0.721	0.774	0.00372918
PPIA	1.80039e-07	-0.134817	0.934	0.947	0.00401108
RPL13A	1.84167e-07	0.088152	0.999	0.997	0.00410307
CYBA	1.85825e-07	-0.133394	0.839	0.874	0.00414
NFKBIA	2.01294e-07	0.12933	0.661	0.665	0.00448464
HIST1H2BG	2.09138e-07	-0.0358994	0.074	0.12	0.00465938
SIRPG	2.22842e-07	-0.137416	0.373	0.448	0.00496469
LAMTOR2	2.55526e-07	-0.149957	0.49	0.556	0.00569287
LBR	2.817e-07	-0.164729	0.56	0.62	0.00627601
H2AFY	3.05124e-07	-0.157381	0.598	0.648	0.00679786
H1FX	3.67569e-07	-0.187934	0.605	0.655	0.00818906
RPL37	4.07534e-07	0.0799005	0.999	0.997	0.00907946
ZNF652	4.14918e-07	-0.0924582	0.136	0.195	0.00924397
PDE7A	5.17673e-07	-0.071429	0.296	0.369	0.0115332
HIST1H2AC	5.30176e-07	-0.139422	0.297	0.362	0.0118118
MKI67	5.36699e-07	-0.278417	0.413	0.484	0.0119571
IKBKE	5.92517e-07	-0.107161	0.201	0.265	0.0132007
TPM3	6.00962e-07	-0.143232	0.834	0.853	0.0133888
TMEM160	6.18298e-07	-0.141294	0.558	0.617	0.0137751
AES	6.60007e-07	-0.146524	0.778	0.816	0.0147043
GNAS	6.91442e-07	-0.109554	0.913	0.915	0.0154046
RPS27A	7.14386e-07	0.0850925	0.999	0.999	0.0159158
RGS16	7.41841e-07	0.160256	0.212	0.153	0.0165275
MT1X	7.51034e-07	0.136925	0.506	0.487	0.0167323
RPS10	8.06489e-07	0.0974809	0.942	0.939	0.0179678
RPL19	8.3753e-07	0.0704263	0.998	0.996	0.0186593
RPS2	8.95036e-07	0.0860964	1	0.999	0.0199405
RPS5	9.56892e-07	0.0950839	0.989	0.986	0.0213186
HMGB1	9.97896e-07	-0.178155	0.961	0.965	0.0222321
GNG4	1.02357e-06	-0.100487	0.113	0.167	0.0228042
HIST1H1B	1.04394e-06	-0.358032	0.376	0.443	0.0232579
AC005224.3	1.05367e-06	-0.0960151	0.063	0.103	0.0234746
PTMS	1.11261e-06	-0.168628	0.42	0.488	0.0247879
RPS3A	1.1716e-06	0.0833851	0.999	0.999	0.0261021
PIGBOS1	1.25554e-06	-0.0460539	0.249	0.314	0.0279722
SLAMF6	1.26012e-06	-0.0408907	0.106	0.158	0.0280742
SREBF1	1.32696e-06	-0.0455195	0.124	0.179	0.0295633
HIST1H1C	1.33762e-06	-0.248183	0.645	0.703	0.0298008
NASP	1.44416e-06	-0.160722	0.654	0.68	0.0321744
RPL3	1.49872e-06	0.0745102	0.998	0.997	0.03339
TROAP	1.56402e-06	-0.0974551	0.168	0.222	0.0348449
C12orf75	1.59049e-06	-0.162485	0.589	0.64	0.0354345
EEF1B2	1.7122e-06	0.0991266	0.986	0.983	0.0381461
SAMSN1	1.8716e-06	0.144218	0.682	0.682	0.0416974
ADD3	1.96222e-06	-0.136645	0.457	0.528	0.0437164
MT1G	2.17277e-06	0.0929091	0.121	0.079	0.0484071
VDAC1	2.3259e-06	0.0370269	0.697	0.733	0.0518187
ATF7IP	2.33408e-06	-0.100808	0.353	0.428	0.0520011
HMGN5	2.62666e-06	-0.071001	0.102	0.151	0.0585195
INCENP	2.75639e-06	-0.0869317	0.159	0.202	0.0614097
MCTP2	2.88264e-06	-0.0659639	0.09	0.137	0.0642223
LRP10	3.00838e-06	-0.125569	0.295	0.36	0.0670237
DUSP23	3.05328e-06	-0.0259513	0.214	0.269	0.068024
C16orf54	3.14993e-06	0.0801858	0.103	0.113	0.0701773
RPS24	3.28398e-06	0.0784546	1	0.997	0.0731639
TMSB4X	3.34978e-06	-0.11077	1	1	0.0746298
MIAT	3.47714e-06	-0.0476747	0.088	0.133	0.0774671
TNFSF14	3.52637e-06	0.0928254	0.105	0.065	0.078564
HIST1H2BN	3.63607e-06	-0.0853837	0.124	0.171	0.081008
TRIB1	3.64746e-06	-0.107987	0.22	0.28	0.0812617
RPS25	3.66635e-06	0.0736502	0.997	0.996	0.0816827
PHPT1	3.72604e-06	0.0824889	0.571	0.575	0.0830124
KLF3	3.83334e-06	-0.0453908	0.206	0.261	0.085403
CDC25B	4.09603e-06	-0.142892	0.254	0.311	0.0912554
SELL	4.34934e-06	-0.167108	0.64	0.698	0.096899
RPL21	4.35323e-06	0.101535	0.999	0.997	0.0969856
RPS23	4.38102e-06	0.0743703	0.999	0.998	0.0976048
ARGLU1	4.49199e-06	-0.149253	0.7	0.752	0.100077
RPL36A	4.52166e-06	0.09509	0.793	0.796	0.100738
STMN1	4.83599e-06	-0.193744	0.622	0.679	0.107741
LINC00426	5.41925e-06	-0.0653402	0.098	0.146	0.120735
AC007952.4	5.47731e-06	-0.0674398	0.116	0.167	0.122029
HADHA	5.54433e-06	-0.13541	0.628	0.676	0.123522
CCPG1	6.04436e-06	-0.0102227	0.26	0.309	0.134662
ATP5MC2	6.54069e-06	0.0930995	0.88	0.869	0.14572
CDCA7L	6.59233e-06	-0.101251	0.254	0.313	0.146871
PCLAF	6.76254e-06	-0.149592	0.537	0.571	0.150663
NAPRT	7.17649e-06	-0.0814708	0.153	0.209	0.159885
RPLP2	7.31565e-06	0.0685248	0.997	0.997	0.162985
RECQL	7.32201e-06	-0.148914	0.489	0.526	0.163127
TST	7.48893e-06	-0.0577646	0.11	0.159	0.166846
MYL6B	7.75942e-06	-0.119455	0.4	0.458	0.172872
S100A11	8.10454e-06	0.171476	0.907	0.901	0.180561
PARP1	8.24723e-06	-0.12393	0.653	0.69	0.18374
H2AFZ	8.67497e-06	-0.197941	0.838	0.848	0.19327
DDX5	8.77595e-06	-0.104658	0.909	0.935	0.195519
PFN1	9.33863e-06	-0.113218	0.97	0.975	0.208055
IKZF1	9.43975e-06	-0.128964	0.674	0.733	0.210308
MIF4GD	9.5105e-06	-0.095024	0.235	0.295	0.211885
ACTR2	9.64928e-06	-0.11066	0.75	0.776	0.214976
MANF	9.98232e-06	0.122635	0.474	0.461	0.222396
RPL22L1	1.01567e-05	0.0918282	0.653	0.679	0.226282
BATF3	1.04178e-05	0.119257	0.121	0.084	0.232098
SLC25A5	1.04429e-05	-0.125589	0.718	0.743	0.232657
RBM3	1.11086e-05	0.0554693	0.784	0.802	0.247489
ITGAE	1.14209e-05	-0.134946	0.481	0.53	0.254446
PIGX	1.15166e-05	-0.123634	0.374	0.436	0.256579
GPI	1.16361e-05	0.125843	0.595	0.57	0.259241
ENTPD1	1.17119e-05	-0.139473	0.266	0.33	0.260929
RASGRP1	1.17531e-05	-0.155675	0.503	0.555	0.261847
RPL6	1.18611e-05	-0.0724898	0.996	0.995	0.264254
BIRC5	1.19079e-05	-0.154042	0.338	0.393	0.265296
HIST3H2A	1.24468e-05	-0.0489753	0.145	0.196	0.277301
EIF3E	1.40764e-05	0.0873716	0.867	0.882	0.313607
C9orf64	1.46469e-05	-0.0527962	0.095	0.14	0.326319
RPS11	1.50557e-05	0.0888853	0.995	0.989	0.335426
PTPN11	1.52617e-05	-0.134245	0.387	0.448	0.340015
COG4	1.53172e-05	-0.0619361	0.134	0.185	0.341252
NUCKS1	1.53256e-05	-0.138492	0.775	0.812	0.34144
PSMB8	1.6595e-05	-0.115899	0.774	0.81	0.36972
HIST1H1E	1.679e-05	-0.191774	0.584	0.644	0.374064
TRABD2A	1.69284e-05	-0.0711963	0.271	0.334	0.377147
DNPH1	1.7814e-05	0.0633062	0.657	0.681	0.396879
GPR155	1.78206e-05	-0.0792057	0.194	0.25	0.397025
UBA52	1.85806e-05	0.0880042	0.994	0.995	0.413957
VAMP8	1.86344e-05	-0.126833	0.668	0.72	0.415155
CCL5	1.87575e-05	0.296854	0.366	0.305	0.417899
CNBP	1.92918e-05	0.116979	0.806	0.794	0.429802
CXCR4	1.93267e-05	0.207046	0.525	0.481	0.430579
SMIM19	1.99049e-05	-0.00430118	0.43	0.49	0.443462
RPL18	1.99259e-05	0.0575017	0.996	0.997	0.443929
IL7R	1.99337e-05	0.305999	0.53	0.476	0.444103
CD28	2.02428e-05	-0.11164	0.419	0.486	0.45099
ACTR8	2.13308e-05	0.0478609	0.133	0.151	0.475228
RBM41	2.29236e-05	-0.0107821	0.127	0.165	0.510716
TALDO1	2.51252e-05	-0.12869	0.633	0.668	0.559765
HNRNPDL	2.53636e-05	-0.114735	0.792	0.824	0.565075
ACADVL	2.68883e-05	-0.0997098	0.347	0.412	0.599045
RDX	2.72511e-05	0.0887162	0.542	0.551	0.607128
RASA3	2.88987e-05	-0.0503433	0.127	0.172	0.643833
CD69	2.89516e-05	0.152804	0.348	0.287	0.645013
SLC12A6	2.96285e-05	-0.0410036	0.167	0.219	0.660093
NPC2	2.98602e-05	0.0955036	0.327	0.343	0.665256
VAMP5	3.06628e-05	-0.120703	0.526	0.591	0.683137
YWHAZ	3.13557e-05	-0.0947924	0.848	0.85	0.698575
CHD4	3.26308e-05	-0.141476	0.565	0.61	0.726982
AP5M1	3.35439e-05	-0.0710063	0.196	0.253	0.747324
KDM6B	3.38631e-05	0.112355	0.165	0.122	0.754436
VPS25	3.54507e-05	-0.101472	0.322	0.382	0.789806
SUSD3	3.55824e-05	-0.109062	0.26	0.321	0.792741
DBI	3.57009e-05	-0.121513	0.776	0.798	0.79538
YBX1	3.57829e-05	-0.114412	0.879	0.884	0.797207
HIST1H2BC	3.716e-05	-0.10673	0.215	0.261	0.827888
SLF2	3.82712e-05	-0.109117	0.22	0.276	0.852644
ST8SIA1	3.96859e-05	0.0198519	0.086	0.112	0.884161
HNRNPA2B1	3.99399e-05	-0.111903	0.923	0.928	0.889822
H2AFJ	4.00819e-05	-0.136066	0.483	0.535	0.892985
PNRC2	4.05377e-05	-0.118802	0.61	0.651	0.90314
STX10	4.14181e-05	-0.0624715	0.259	0.319	0.922754
VMP1	4.15143e-05	-0.093296	0.507	0.572	0.924896
AP2S1	4.16416e-05	-0.122337	0.607	0.659	0.927733
LDHA	4.17411e-05	0.144153	0.873	0.867	0.92995
TMEM39B	4.29352e-05	-0.0677344	0.11	0.15	0.956553
VGLL4	4.39639e-05	-0.0566052	0.208	0.265	0.979472
TNFRSF1B	4.43657e-05	-0.193453	0.534	0.563	0.988423
SEC61G	4.55642e-05	0.113864	0.752	0.742	1
NBR1	4.62436e-05	-0.0940762	0.226	0.282	1
FBXO9	4.65724e-05	-0.0348808	0.314	0.375	1
TNF	4.68009e-05	0.0960932	0.101	0.065	1
RARRES3	4.98394e-05	-0.150938	0.621	0.683	1
ASPM	5.26789e-05	-0.254815	0.301	0.356	1
PFDN2	5.27628e-05	0.0235002	0.557	0.593	1
MT-ATP6	5.3763e-05	-0.0793641	0.999	0.998	1
SNX29	5.61344e-05	-0.0501644	0.09	0.13	1
LY6E	5.63307e-05	-0.137431	0.581	0.638	1
PPP1R15A	5.67442e-05	0.135123	0.374	0.331	1
HNRNPD	5.81771e-05	-0.114838	0.751	0.781	1
PDK2	5.88981e-05	0.00502084	0.075	0.101	1
P2RX5	5.92043e-05	-0.0652822	0.151	0.201	1
EEF1A1	5.96712e-05	0.0525928	1	0.999	1
NOP53	5.9749e-05	0.113166	0.804	0.796	1
SP100	6.32368e-05	-0.115347	0.677	0.727	1
AQP3	6.39513e-05	-0.0860171	0.367	0.431	1
MIR155HG	6.48941e-05	0.134287	0.231	0.183	1
DIAPH1	6.51666e-05	-0.100213	0.524	0.588	1
MYO1F	6.52665e-05	-0.0501378	0.152	0.199	1
NIFK	6.66676e-05	0.0728647	0.522	0.526	1
CENPF	6.68346e-05	-0.242503	0.428	0.481	1
CCDC66	6.69837e-05	0.0749851	0.304	0.333	1
SUB1	6.82356e-05	-0.106827	0.866	0.884	1
RSRC2	7.07143e-05	-0.118465	0.622	0.679	1
SMURF2	7.11175e-05	0.147577	0.231	0.198	1
AC010642.2	7.14229e-05	-0.084175	0.134	0.177	1
DCAF6	7.17133e-05	-0.0481153	0.177	0.228	1
STK16	7.34194e-05	-0.000215112	0.2	0.243	1
DDIT3	7.54528e-05	0.14554	0.197	0.153	1
MYBL2	7.63585e-05	-0.0976546	0.288	0.344	1
HSPA5	7.72011e-05	0.125307	0.664	0.65	1
LTA4H	7.74163e-05	-0.0648689	0.244	0.302	1
CEP162	7.85806e-05	-0.0560588	0.087	0.126	1
HIST1H1A	7.88634e-05	-0.120686	0.155	0.189	1
CD83	7.97814e-05	0.125276	0.27	0.216	1
SEC31A	8.2744e-05	0.119571	0.391	0.377	1
YWHAQ	8.34132e-05	-0.11589	0.587	0.627	1
MIR4435-2HG	8.65748e-05	-0.146527	0.427	0.482	1
NSA2	8.75913e-05	0.0996453	0.793	0.787	1
ICOS	8.87264e-05	-0.138076	0.467	0.525	1
HSD17B10	8.99607e-05	-0.0673792	0.427	0.491	1
TPX2	9.05892e-05	-0.1969	0.332	0.386	1
SRRD	9.40179e-05	0.0344853	0.19	0.216	1
HLA-A	9.52336e-05	0.0831418	0.99	0.99	1
SEC23IP	9.52571e-05	-0.0705256	0.211	0.266	1
RNPEPL1	9.70748e-05	-0.0931037	0.283	0.34	1
SASS6	0.000100174	-0.0967122	0.241	0.283	1
BRCA1	0.00010144	-0.106616	0.307	0.352	1
TUBA1B	0.000102324	-0.22086	0.71	0.741	1
CCDC117	0.000103033	-0.0219873	0.174	0.22	1
GGCT	0.000103689	-0.112387	0.404	0.465	1
PPP2R5C	0.000105728	-0.120211	0.692	0.742	1
HMGN2	0.000110819	-0.143013	0.804	0.831	1
PSME2	0.000111965	-0.127632	0.723	0.769	1
RPS8	0.000112016	0.0552487	0.998	0.998	1
ARPC1B	0.000117517	-0.12838	0.696	0.737	1
LPIN2	0.000119602	-0.139174	0.516	0.577	1
TRABD	0.000121256	-0.0861502	0.402	0.465	1
GPAA1	0.000122238	-0.0338718	0.182	0.232	1
ADI1	0.000122307	0.0803928	0.538	0.54	1
PLAC8	0.00012403	0.1697	0.281	0.229	1
NDUFS2	0.000127182	-0.115017	0.493	0.554	1
SUMO1	0.000127841	-0.104817	0.653	0.696	1
TRAPPC3	0.000128035	-0.0897817	0.382	0.444	1
WDR1	0.000130642	-0.102302	0.556	0.596	1
UBASH3A	0.000131785	-0.0843698	0.191	0.241	1
CCNB2	0.000132076	-0.138672	0.3	0.351	1
ATP5F1C	0.000132751	-0.1016	0.68	0.715	1
MX1	0.000137289	-0.0913687	0.306	0.365	1
RANBP1	0.000140755	-0.0692731	0.644	0.702	1
RPS19	0.000142783	0.0651546	1	0.999	1
ZDHHC2	0.000143599	-0.030597	0.113	0.152	1
GPR55	0.000144978	-0.042106	0.069	0.105	1
ZNF217	0.000146391	-0.0524073	0.347	0.405	1
TMEM204	0.000146791	0.124671	0.199	0.17	1
EDEM3	0.000146941	-0.03496	0.192	0.24	1
PRKCH	0.000148405	-0.0907001	0.351	0.412	1
CEP78	0.000152499	-0.0959822	0.215	0.263	1
ANXA6	0.000153552	-0.109882	0.526	0.573	1
PKM	0.000155777	0.0809134	0.756	0.756	1
VIM	0.000157344	0.121683	0.977	0.979	1
SAT1	0.000157659	-0.107501	0.484	0.546	1
BTN3A3	0.000161666	0.0532614	0.123	0.138	1
OXLD1	0.000162214	-0.0883765	0.286	0.343	1
MZT2A	0.000164397	-0.027332	0.718	0.763	1
TK1	0.000168165	-0.108488	0.35	0.409	1
CDCA8	0.000169961	-0.107751	0.231	0.283	1
MPST	0.000175971	-0.0897767	0.229	0.281	1
SPTAN1	0.000179552	-0.063086	0.499	0.56	1
ZNF638	0.000180069	-0.0762237	0.434	0.496	1
LRRN3	0.000185105	-0.127214	0.262	0.317	1
S1PR4	0.000185931	-0.126679	0.536	0.584	1
NDUFB10	0.000188157	-0.110208	0.685	0.728	1
LINC00847	0.000188636	-0.0509318	0.075	0.11	1
PHTF1	0.000191855	-0.0614168	0.11	0.152	1
JUND	0.000192206	0.0943461	0.738	0.746	1
VSIR	0.000192707	0.00900491	0.111	0.142	1
PABPC1	0.000192826	-0.0830032	0.878	0.912	1
CKAP5	0.000193592	-0.105721	0.294	0.329	1
PRIM1	0.000198623	-0.0503268	0.291	0.347	1
FAM83D	0.000206545	-0.0196142	0.068	0.101	1
LIMD2	0.000209864	-0.093074	0.814	0.853	1
LINC00649	0.000213368	-0.0691809	0.175	0.224	1
SH2D2A	0.000214127	-0.0626788	0.299	0.355	1
GFM1	0.000231114	-0.0527437	0.237	0.29	1
FOXK1	0.00023504	0.0138262	0.122	0.149	1
CORO1A	0.000236641	-0.0949594	0.876	0.891	1
NDUFB9	0.000237151	-0.108377	0.591	0.633	1
SH3BP5	0.000237165	-0.137445	0.396	0.447	1
JPT1	0.00023849	-0.129595	0.616	0.644	1
SPCS2	0.000238777	0.13607	0.755	0.736	1
LTB	0.000239648	0.0867755	0.939	0.952	1
CDKN3	0.00024018	-0.143039	0.325	0.373	1
CD27	0.000243386	-0.101046	0.428	0.489	1
ANAPC11	0.000244893	0.0223563	0.626	0.656	1
MIR181A1HG	0.000248451	-0.0161937	0.09	0.123	1
MYO1G	0.000250268	-0.0657091	0.398	0.457	1
COX5A	0.000251731	-0.109051	0.7	0.732	1
CENPN	0.000254288	-0.0876958	0.286	0.335	1
PRKCB	0.000255258	-0.11821	0.346	0.402	1
STRAP	0.000257481	-0.0915901	0.468	0.529	1
CLPB	0.000259667	-0.0650593	0.102	0.134	1
MTRNR2L12	0.000260474	0.0627224	0.847	0.846	1
ATP5F1D	0.000263947	-0.097072	0.726	0.758	1
ABRACL	0.000266973	-0.0881693	0.775	0.784	1
G6PD	0.000276339	-0.0461327	0.145	0.19	1
HENMT1	0.000276651	-0.0180169	0.121	0.158	1
PNPLA4	0.000278724	-0.0535397	0.121	0.162	1
ERI1	0.000279214	-0.0540554	0.243	0.295	1
CORO7	0.00028019	-0.0478665	0.164	0.21	1
PFDN5	0.000282077	0.0826701	0.96	0.965	1
SPICE1	0.000285397	-0.00782801	0.076	0.105	1
SKAP2	0.000286221	-0.045036	0.103	0.142	1
TOMM7	0.000288796	0.0985179	0.955	0.956	1
PRKAG2	0.000290688	0.106739	0.179	0.141	1
EDF1	0.000294027	0.063954	0.813	0.82	1
VPS51	0.000299592	-0.0958957	0.329	0.385	1
LINC00623	0.000300939	0.11226	0.277	0.262	1
ORAI3	0.000305067	0.0318037	0.121	0.141	1
CNOT6L	0.000305465	0.136185	0.515	0.503	1
FKBP3	0.000316705	-0.09008	0.561	0.586	1
PRPF40A	0.000321032	-0.0392231	0.633	0.685	1
RPL35	0.000322425	0.0686022	0.992	0.989	1
QPRT	0.000328132	-0.0595346	0.103	0.137	1
MAD2L2	0.000328378	-0.0920639	0.225	0.267	1
DDT	0.000329521	0.0745761	0.707	0.711	1
COMMD3	0.00033539	-0.0798318	0.459	0.518	1
ACOT13	0.000336945	-0.074473	0.318	0.374	1
CD84	0.00034361	-0.0473913	0.193	0.24	1
ATP5F1E	0.000347586	-0.0774659	0.966	0.966	1
ELP6	0.000351969	-0.0838185	0.303	0.355	1
IL2RB	0.000360904	0.118492	0.468	0.468	1
SELENOH	0.000362166	0.0399657	0.678	0.704	1
GSDMD	0.000364124	-0.0639013	0.355	0.413	1
IDH2	0.00036501	-0.101873	0.425	0.484	1
SP140L	0.000365318	-0.0727499	0.36	0.418	1
TKT	0.000370612	-0.109841	0.578	0.633	1
GGH	0.000376456	-0.0674374	0.194	0.237	1
MT-CO2	0.000378612	-0.0644562	0.999	0.999	1
NSMCE2	0.000379373	-0.103127	0.323	0.372	1
SELENOS	0.000380483	0.103198	0.541	0.538	1
C1orf122	0.000387339	-0.080857	0.335	0.391	1
PSMD2	0.000388851	-0.104611	0.473	0.522	1
ANXA2R	0.000403579	-0.00832687	0.176	0.209	1
TRIM56	0.000404629	-0.0410533	0.308	0.362	1
RABAC1	0.000411928	-0.0605273	0.512	0.57	1
COA5	0.000418928	-0.056564	0.267	0.32	1
NDUFA2	0.000422933	-0.105989	0.649	0.696	1
ATP5F1A	0.000423209	-0.0975813	0.678	0.723	1
ATG5	0.000423343	-0.0769558	0.339	0.396	1
HNRNPK	0.000428488	-0.0876522	0.827	0.851	1
CCDC186	0.000429736	-0.098772	0.322	0.378	1
LRRC8A	0.000434435	-0.0631226	0.104	0.14	1
CAMLG	0.000439016	-0.0443058	0.456	0.513	1
CNN2	0.000440021	-0.0864292	0.527	0.584	1
CCDC124	0.000442292	-0.0584473	0.357	0.413	1
TBC1D1	0.000443688	-0.018303	0.21	0.253	1
JUN	0.000455976	0.18235	0.444	0.415	1
HLA-F	0.000461678	0.105112	0.679	0.638	1
CTNNAL1	0.000474046	-0.0653918	0.24	0.292	1
LIMS1	0.000474984	-0.127965	0.583	0.621	1
GTPBP8	0.00047612	-0.0975385	0.261	0.313	1
BAG3	0.00048343	-0.0517507	0.136	0.178	1
JPX	0.000508518	-0.075062	0.405	0.463	1
CEP152	0.000509057	-0.0701658	0.206	0.254	1
GEMIN6	0.000512413	-0.0830656	0.255	0.3	1
CCAR1	0.000515867	0.0586368	0.523	0.537	1
SNRPG	0.000517092	-0.110651	0.747	0.776	1
DNM2	0.000518718	-0.00182768	0.297	0.338	1
CD52	0.000519272	-0.150578	0.87	0.888	1
DGUOK	0.000520587	-0.102458	0.564	0.618	1
LMNB1	0.00052558	-0.111304	0.454	0.498	1
PGAM1	0.000534813	0.0454006	0.675	0.698	1
PHF19	0.000540685	-0.12805	0.546	0.588	1
FOXM1	0.000559484	-0.0706581	0.201	0.235	1
E2F2	0.000565313	-0.0468548	0.088	0.12	1
SLC9A3R1	0.000566052	-0.114805	0.459	0.492	1
HLA-DRB1	0.000567069	0.0765654	0.254	0.271	1
MAPKAPK5-AS1	0.000572283	-0.0434399	0.24	0.288	1
CCNC	0.000573832	-0.0884971	0.293	0.343	1
HIST1H2AL	0.000575948	-0.164162	0.272	0.302	1
RPL36AL	0.00057989	0.0973028	0.981	0.979	1
FYB1	0.000580362	-0.112603	0.795	0.826	1
CTDSP1	0.00058119	-0.0694087	0.261	0.313	1
UBL7-AS1	0.000581503	-0.0676164	0.184	0.23	1
AC004687.1	0.000583765	-0.129427	0.486	0.537	1
TRG-AS1	0.000589039	-0.0246851	0.09	0.122	1
NUP58	0.000589852	-0.0320922	0.31	0.359	1
SLC30A9	0.000598024	0.0270505	0.205	0.232	1
CEP128	0.000606194	-0.0538694	0.131	0.171	1
JUNB	0.000606742	0.102262	0.484	0.472	1
HIC1	0.000613162	-0.0426568	0.081	0.115	1
BEX4	0.000613373	-0.0571167	0.214	0.262	1
BOLA1	0.000617756	-0.0288393	0.139	0.178	1
RGCC	0.000617917	0.172485	0.475	0.438	1
CCSER2	0.000619068	0.126826	0.523	0.491	1
HIST1H2BE	0.000622218	-0.0506896	0.069	0.1	1
CD59	0.000622592	-0.0787131	0.351	0.405	1
CNOT11	0.00063333	-0.0827879	0.223	0.271	1
ITGB7	0.000637599	-0.0278754	0.165	0.205	1
MRPL11	0.000637786	-0.0950352	0.502	0.553	1
FAM117A	0.000640704	-0.031221	0.176	0.217	1
PIN1	0.000641579	-0.0983757	0.486	0.539	1
OTUD5	0.000647793	-0.0376977	0.254	0.304	1
NCOA7	0.000654076	0.125433	0.459	0.418	1
GDE1	0.000658704	0.00276661	0.208	0.241	1
NOP10	0.000659399	0.0423117	0.729	0.754	1
ALDOC	0.00066236	0.0646028	0.245	0.197	1
CENPK	0.000663163	-0.107249	0.403	0.457	1
SMYD4	0.000673768	-0.0322053	0.093	0.127	1
SNRPC	0.00068236	-0.103965	0.572	0.611	1
AL441992.1	0.000682396	-0.0758828	0.277	0.326	1
FLNA	0.000689732	-0.115882	0.523	0.574	1
ETS1	0.000693584	-0.104341	0.797	0.811	1
GINS4	0.000701743	-0.0455162	0.14	0.178	1
LSM2	0.000709926	-0.107686	0.537	0.583	1
C1orf112	0.000713505	-0.0397856	0.101	0.138	1
IPCEF1	0.00071789	-0.0109904	0.221	0.26	1
PIM3	0.000719583	0.119981	0.364	0.318	1
GKAP1	0.000720399	0.0702681	0.1	0.103	1
NRDC	0.000745739	-0.0985213	0.47	0.518	1
DENND5A	0.000753866	0.0333041	0.104	0.072	1
SMC2	0.0007545	-0.122916	0.474	0.503	1
HNRNPLL	0.000768006	-0.0468126	0.283	0.334	1
COPS3	0.000769707	-0.00668532	0.41	0.452	1
CKLF	0.000771327	0.120607	0.646	0.655	1
CCDC25	0.000793524	-0.0955343	0.458	0.512	1
MTF2	0.000795239	-0.0709244	0.399	0.455	1
PIM2	0.000796612	-0.107729	0.339	0.388	1
EIF1	0.000800193	0.0884448	0.989	0.986	1
FAM177A1	0.000808473	0.0614709	0.495	0.507	1
HIST1H2AG	0.000811223	-0.117398	0.298	0.326	1
ZCRB1	0.000826419	-0.0703352	0.564	0.619	1
SERINC5	0.000827091	0.0166161	0.265	0.301	1
PBXIP1	0.000831708	0.135955	0.366	0.354	1
FAM126A	0.00083712	-0.0651404	0.267	0.318	1
CCL3	0.000844377	0.148568	0.181	0.147	1
XIST	0.000853073	-0.0925997	0.655	0.7	1
BLOC1S1	0.000853759	-0.101939	0.618	0.657	1
PPP2R5A	0.000862975	-0.0744473	0.28	0.332	1
GZMB	0.000870747	0.073543	0.086	0.112	1
TRMT6	0.000881068	0.0730742	0.291	0.291	1
LRBA	0.000889123	-0.111097	0.372	0.416	1
ELMSAN1	0.000894852	-0.063519	0.2	0.247	1
TNFRSF18	0.000912059	0.121491	0.397	0.39	1
CYB5D2	0.000916213	-0.00320634	0.099	0.127	1
SSNA1	0.000923186	-0.102297	0.557	0.605	1
NCF2	0.000923385	-0.069232	0.115	0.152	1
UBE2F	0.000929113	-0.0887509	0.304	0.353	1
CSRP2	0.00093138	0.0694214	0.1	0.07	1
CD63	0.000931463	-0.114727	0.541	0.585	1
HLA-DMA	0.000933019	-0.0485943	0.167	0.209	1
FBL	0.000947928	0.0327986	0.544	0.57	1
TMEM101	0.000950964	-0.0158986	0.178	0.217	1
PITPNC1	0.000960041	0.0587007	0.211	0.228	1
SNX6	0.000962262	0.0671242	0.68	0.692	1
RWDD1	0.000965757	-0.0726275	0.641	0.693	1
TP53BP1	0.000978185	0.039318	0.184	0.204	1
AGTPBP1	0.000980538	-0.0411119	0.14	0.181	1
TRBC2	0.000982129	-0.0975489	0.877	0.899	1
GMFG	0.000985522	-0.066819	0.893	0.903	1
DOK2	0.000995015	-0.0504295	0.371	0.424	1
PRDX1	0.000997277	-0.066498	0.781	0.825	1
ABHD17A	0.00100128	-0.0923866	0.486	0.535	1
LCP1	0.00100204	-0.0897884	0.814	0.823	1
UQCC2	0.00101387	0.0540694	0.475	0.484	1
NEDD8	0.00101516	-0.095458	0.731	0.752	1
CARD16	0.00101697	-0.105865	0.306	0.357	1
PRDM1	0.00101833	-0.0957053	0.343	0.397	1
ACACA	0.00102103	-0.0466784	0.094	0.128	1
CRTC3	0.00102408	-0.0817574	0.297	0.347	1
ANXA5	0.00102965	-0.101858	0.652	0.675	1
PSMB2	0.0010316	-0.107217	0.575	0.62	1
REV1	0.00104667	-0.00953219	0.246	0.288	1
COMMD9	0.00105524	-0.0427408	0.21	0.255	1
RSL1D1	0.0010586	0.059703	0.659	0.662	1
ZFAS1	0.00105991	0.100906	0.807	0.804	1
NHLRC3	0.00106874	-0.066094	0.188	0.233	1
HMBS	0.00106881	-0.0457325	0.118	0.151	1
CNST	0.00106908	-0.0170934	0.213	0.253	1
AURKA	0.00108598	-0.106412	0.252	0.298	1
ITGB2	0.00108703	-0.0736069	0.344	0.397	1
DLGAP5	0.00108805	-0.144724	0.272	0.317	1
AL662844.4	0.00110004	0.00142402	0.115	0.145	1
CSRP1	0.00110708	0.0855844	0.251	0.244	1
CGAS	0.00111692	0.0896878	0.379	0.362	1
ATP5MG	0.00111856	-0.0572502	0.913	0.918	1
ACAT1	0.00113005	-0.0487808	0.378	0.43	1
TRIOBP	0.0011492	-0.0623409	0.185	0.229	1
HSPA13	0.00115798	0.0734925	0.166	0.146	1
LMNB2	0.00116406	-0.0600485	0.22	0.263	1
MRPL51	0.00117359	-0.0798942	0.682	0.693	1
PSMD9	0.00118355	-0.0366922	0.182	0.225	1
STX2	0.00119291	0.0830402	0.227	0.206	1
KDM4C	0.00120282	0.0992586	0.139	0.114	1
HIST1H3I	0.00121031	-0.0240712	0.086	0.118	1
ABHD2	0.00121249	-0.0688265	0.179	0.223	1
CREBRF	0.00121334	0.136259	0.351	0.307	1
ST20	0.00121376	-0.0581774	0.132	0.15	1
TMEM185A	0.00121689	-0.0551408	0.117	0.154	1
UBE2B	0.00121784	0.0825523	0.685	0.698	1
BTLA	0.00122239	-0.0367632	0.097	0.13	1
TAF11	0.00123472	-0.0641274	0.325	0.377	1
CD4	0.0012434	-0.0620956	0.45	0.504	1
LDHB	0.00124748	-0.0605768	0.92	0.921	1
PPA1	0.0012846	0.0012962	0.613	0.649	1
RNF19A	0.00131284	0.100292	0.503	0.489	1
MZF1	0.00131475	-0.0440751	0.084	0.116	1
TAF1D	0.00131727	0.126452	0.664	0.658	1
HIST1H4C	0.00132901	-0.276267	0.768	0.783	1
HS3ST3B1	0.00133034	-0.0260531	0.082	0.112	1
HIST1H2AH	0.00134353	-0.11051	0.237	0.268	1
PPP2R3C	0.00134484	-0.0737954	0.385	0.438	1
NDUFB1	0.00134856	-0.0809351	0.676	0.723	1
MRI1	0.00135787	-0.041114	0.095	0.129	1
NME7	0.00136231	0.0133105	0.11	0.131	1
NDUFV2	0.00136608	-0.0749437	0.73	0.775	1
ZNF267	0.00136837	0.0772504	0.306	0.308	1
OCEL1	0.00138094	-0.00106553	0.098	0.123	1
AGAP2	0.00139391	-0.0324152	0.085	0.116	1
FLOT1	0.00139751	0.0891915	0.385	0.369	1
HSPB1	0.00141415	0.117863	0.519	0.494	1
KLHL6	0.00141989	0.019366	0.198	0.221	1
KNL1	0.0014226	-0.103601	0.266	0.311	1
RPL8	0.00142673	0.0600008	0.997	0.993	1
NABP2	0.00143015	-0.0774042	0.259	0.305	1
MTPN	0.00143577	-0.0612251	0.676	0.725	1
UQCRC2	0.00144332	-0.0849236	0.514	0.568	1
GK5	0.00144961	-0.026485	0.09	0.122	1
OST4	0.00146943	0.0215357	0.844	0.866	1
ING3	0.00147064	-0.107106	0.338	0.38	1
PSME1	0.00147148	-0.0504683	0.848	0.884	1
ECPAS	0.00148766	-0.0557331	0.173	0.216	1
CCNA2	0.00150434	-0.0959014	0.288	0.317	1
TXNL4A	0.00150985	-0.0980872	0.548	0.595	1
BRI3	0.00151422	0.0864266	0.644	0.599	1
TGS1	0.00152287	0.0923493	0.452	0.444	1
NUDT5	0.00152432	-0.0869805	0.463	0.511	1
IFNAR2	0.00153153	-0.0455288	0.313	0.362	1
HCG18	0.00153388	0.0618841	0.223	0.233	1
MARCKSL1	0.00153717	-0.0600211	0.214	0.256	1
PANK2	0.00153779	-0.0302488	0.319	0.368	1
KLF6	0.00154678	0.144067	0.547	0.506	1
BCL11B	0.00155641	-0.0103858	0.467	0.518	1
PSMA7	0.00156071	-0.0829189	0.862	0.88	1
CCDC69	0.00156959	-0.0793574	0.258	0.306	1
ASB1	0.00157257	0.0440681	0.14	0.152	1
SLC3A2	0.00158149	0.0932447	0.472	0.464	1
PHGDH	0.00161086	-0.00868981	0.105	0.134	1
TXNDC17	0.00161663	-0.0947737	0.575	0.622	1
LSM5	0.00163028	-0.0845429	0.618	0.67	1
PRKAG1	0.00164824	-0.0740551	0.214	0.257	1
ID3	0.00166241	-0.0932896	0.192	0.236	1
CARS	0.00168537	-0.0525351	0.264	0.311	1
SMC4	0.00168896	-0.157541	0.522	0.554	1
TCERG1	0.00169166	-0.0794413	0.385	0.436	1
CEP57	0.00172062	-0.0988668	0.486	0.536	1
CSNK2B	0.00172114	0.0341585	0.594	0.616	1
MORF4L1	0.00173103	-0.0891394	0.758	0.796	1
TOP2A	0.00173469	-0.256484	0.437	0.479	1
DRG2	0.00173891	0.0683277	0.233	0.229	1
GIMAP4	0.00174411	0.0338102	0.492	0.514	1
EIF3F	0.00174604	0.0571692	0.755	0.77	1
PTPA	0.00174612	-0.0371294	0.164	0.205	1
SLC38A5	0.00175139	-0.0423216	0.087	0.117	1
ANKRD37	0.00175637	-0.0491905	0.098	0.131	1
ANKRD54	0.00176128	-0.048311	0.139	0.178	1
FANCM	0.00176722	-0.0639003	0.092	0.119	1
ST3GAL2	0.00177109	-0.0425629	0.088	0.12	1
CD48	0.00177192	0.143313	0.716	0.697	1
TESC	0.00178232	-0.0268443	0.227	0.27	1
TRA2B	0.00178287	-0.0910409	0.623	0.669	1
ODF2	0.00178397	-0.0200172	0.153	0.191	1
CLINT1	0.00178903	-0.0721064	0.514	0.567	1
CELF2	0.00180043	-0.0930726	0.606	0.652	1
CAP1	0.0018028	-0.107614	0.711	0.749	1
ARID2	0.00180408	-0.057667	0.25	0.297	1
SSR4	0.00180614	0.0819376	0.795	0.795	1
NUDT1	0.00180629	-0.0748573	0.513	0.566	1
RALY	0.00180869	-0.0993321	0.5	0.539	1
ATP6V1E1	0.00181811	0.0520894	0.454	0.477	1
BAX	0.00182113	-0.108778	0.571	0.606	1
NCAPD2	0.00183338	-0.0611531	0.327	0.377	1
ILF3	0.001836	-0.104479	0.511	0.556	1
LEO1	0.00184879	-0.0390111	0.384	0.434	1
FAAP24	0.00186248	-0.0437934	0.113	0.146	1
LYST	0.00186705	-0.0771676	0.381	0.433	1
ACTR10	0.00189583	0.0725357	0.324	0.326	1
TLN1	0.00189754	-0.0908706	0.667	0.708	1
SIT1	0.00190203	-0.0738849	0.322	0.372	1
SRRM1	0.00190446	-0.0788718	0.77	0.811	1
SLC35C2	0.00191024	0.0117604	0.188	0.217	1
TP53INP1	0.00192694	-0.0462161	0.13	0.167	1
KMT2B	0.00195486	0.00517747	0.242	0.277	1
UBA1	0.00195555	-0.0683651	0.348	0.399	1
RNASEH2B	0.00196668	-0.105369	0.526	0.572	1
GAK	0.00197139	0.0373124	0.203	0.223	1
HIST1H2BH	0.00197298	-0.0911838	0.229	0.254	1
RTN4IP1	0.00197893	-0.0326376	0.09	0.123	1
NLRC3	0.00198522	0.00892704	0.224	0.257	1
MT-ATP8	0.00199162	-0.0823626	0.535	0.587	1
NNT-AS1	0.00199526	-0.000207226	0.143	0.173	1
SMIM20	0.00200057	0.00615403	0.241	0.277	1
CUEDC2	0.00200092	-0.072246	0.32	0.37	1
GPSM3	0.002003	-0.0044867	0.661	0.696	1
HNRNPU	0.002007	-0.0855641	0.825	0.844	1
VEGFB	0.00201437	0.114676	0.365	0.326	1
CDKN1B	0.0020301	-0.0927438	0.486	0.533	1
PTGER4	0.00203647	0.0910021	0.272	0.236	1
ADA	0.00204273	-0.04081	0.213	0.257	1
SELPLG	0.00204744	-0.0556978	0.321	0.37	1
RRP9	0.00205676	-0.0218234	0.101	0.132	1
SDF2L1	0.00205933	-0.019046	0.416	0.464	1
AHNAK	0.00208669	0.14574	0.434	0.391	1
ZNF706	0.00208851	-0.107886	0.664	0.7	1
MT-ND6	0.00210885	-0.0978867	0.731	0.77	1
LSP1	0.0021101	-0.0872961	0.739	0.783	1
GSTP1	0.00211205	-0.107542	0.692	0.733	1
QARS	0.00211513	-0.0745867	0.259	0.306	1
MTIF3	0.00211648	-0.031357	0.471	0.522	1
C12orf45	0.00213593	-0.0837986	0.322	0.371	1
VPS13A	0.00215026	-0.0362746	0.204	0.246	1
IFT20	0.00215028	-0.0261371	0.276	0.321	1
SF3B2	0.00215318	-0.0967572	0.623	0.658	1
TRPS1	0.00215489	-0.00448564	0.106	0.132	1
RFXANK	0.00216539	-0.0434832	0.292	0.34	1
CSK	0.0021915	-0.102577	0.503	0.551	1
SKA2	0.00220182	-0.0753233	0.452	0.504	1
ACD	0.00220368	0.000905706	0.158	0.188	1
ZC3H7A	0.00223834	-0.0986953	0.428	0.463	1
ASXL1	0.00224275	-0.0861944	0.502	0.553	1
ELOB	0.0022697	-0.0774726	0.809	0.838	1
ARID5A	0.0022795	0.116466	0.455	0.424	1
ZBTB1	0.00230475	0.102319	0.438	0.442	1
HAVCR2	0.00231366	-0.0357984	0.156	0.195	1
PDCD5	0.00232397	0.0327409	0.632	0.657	1
VPS26C	0.00234308	-0.0629187	0.192	0.234	1
HSPH1	0.00235439	0.000551107	0.407	0.446	1
GRK3	0.00235894	-0.0769268	0.162	0.195	1
GTF2A2	0.00236541	-0.0892749	0.602	0.649	1
NDUFS5	0.00236889	-0.0689625	0.837	0.85	1
OTUB1	0.00239208	-0.0868048	0.406	0.452	1
C2orf74	0.00240252	-0.0228887	0.193	0.232	1
FAM192A	0.00241297	-0.0644925	0.347	0.397	1
CYTOR	0.00241919	-0.101095	0.506	0.555	1
PARK7	0.00243015	-0.0856261	0.78	0.809	1
DHX8	0.00243189	-0.051806	0.232	0.276	1
RAD51AP1	0.00243813	-0.0676073	0.231	0.275	1
WIPF1	0.00245125	-0.0836377	0.63	0.676	1
KCTD18	0.00245263	-0.0246523	0.101	0.13	1
GLRX5	0.00245538	-0.0822814	0.507	0.553	1
P2RY10	0.00245554	0.00947002	0.395	0.433	1
DARS	0.00245662	0.0583644	0.543	0.548	1
SMAD7	0.00246712	0.104173	0.145	0.117	1
TMPO	0.0024817	-0.12029	0.647	0.684	1
HECTD1	0.0025012	-0.0756803	0.361	0.41	1
GLRX	0.00252147	-0.0941771	0.48	0.53	1
NCAPD3	0.00253925	-0.0778793	0.323	0.37	1
RHOH	0.0025397	-0.0796719	0.393	0.444	1
GSK3A	0.00254484	-0.051841	0.175	0.216	1
AHCYL1	0.00255735	-0.0920869	0.311	0.356	1
RDH10	0.00257357	-0.0540892	0.121	0.157	1
ATP2A3	0.00257478	-0.0592331	0.215	0.259	1
ZNF714	0.00257617	-0.0219877	0.173	0.21	1
KIAA1324	0.00259302	-0.074405	0.172	0.198	1
TMEM154	0.00259679	-0.0252307	0.186	0.224	1
NQO1	0.00259833	-0.0568284	0.211	0.254	1
SRA1	0.00261182	-0.0763316	0.405	0.453	1
ANXA11	0.00263249	-0.0987882	0.536	0.585	1
NELFCD	0.00264221	-0.0504505	0.288	0.336	1
IFI16	0.00268503	-0.0894877	0.713	0.742	1
PMEPA1	0.00269938	0.116006	0.266	0.222	1
RBBP4	0.00274282	-0.093317	0.555	0.6	1
MXD3	0.00274323	-0.0454165	0.145	0.183	1
PET100	0.00274431	0.0679458	0.541	0.555	1
MHENCR	0.00276822	-0.0302246	0.099	0.127	1
KIF4A	0.00278012	-0.0600739	0.185	0.226	1
PLIN2	0.00279867	0.0608214	0.404	0.428	1
DYNLRB1	0.0028176	-0.10135	0.663	0.703	1
GIMAP1	0.00282926	0.0676876	0.42	0.427	1
SAT2	0.00283558	0.0226074	0.255	0.283	1
RPL18A	0.00285209	0.0531567	0.997	0.998	1
FOXRED1	0.00286479	-0.0393532	0.122	0.157	1
DCP2	0.00288092	-0.085168	0.454	0.502	1
TAF15	0.00290455	-0.0183973	0.503	0.551	1
C9orf40	0.00290952	-0.00536662	0.188	0.219	1
BIN1	0.00291649	-0.0821378	0.469	0.52	1
SNHG25	0.00292831	-0.0530293	0.366	0.416	1
CDCA4	0.0029405	0.0642357	0.279	0.271	1
SHMT1	0.00294753	-0.0527319	0.187	0.207	1
EML2	0.00294928	0.0696604	0.176	0.156	1
CCNB1	0.00294997	-0.11157	0.307	0.355	1
JOSD1	0.0029522	-0.0477663	0.347	0.395	1
NDUFC1	0.00295272	-0.0791429	0.601	0.65	1
TM7SF2	0.00295612	-0.0322462	0.072	0.1	1
SLC2A1	0.00295846	-0.0308239	0.119	0.154	1
COA1	0.0029685	-0.045282	0.439	0.49	1
RABGGTA	0.00298757	-0.0317189	0.076	0.105	1
NIFK-AS1	0.00299344	0.0027992	0.117	0.144	1
APOL1	0.00300535	0.0026978	0.105	0.129	1
IER2	0.00300932	-0.112394	0.494	0.542	1
PTMA	0.00301164	0.0565657	1	1	1
HSD17B11	0.00301535	0.109517	0.251	0.216	1
NDUFA4	0.00301979	-0.0789833	0.857	0.871	1
HMOX2	0.00302315	-0.00625583	0.361	0.4	1
CNBD2	0.00302799	-0.0421153	0.09	0.121	1
TRIM38	0.00303227	-0.094372	0.338	0.384	1
DDX59	0.00304245	0.0284734	0.201	0.221	1
FKBP2	0.00305541	0.0905055	0.571	0.566	1
S100A6	0.00305565	-0.126748	0.881	0.9	1
PDP1	0.00307493	-0.0597497	0.091	0.12	1
POMC	0.00307944	-0.0404637	0.087	0.117	1
PPP1R18	0.00308935	-0.0459567	0.514	0.563	1
SLC35A3	0.00309602	-0.0186488	0.137	0.168	1
TSPAN14	0.0031168	-0.0211023	0.372	0.419	1
COPS9	0.00312447	-0.0383252	0.662	0.709	1
AC017002.3	0.00313258	-0.0531732	0.144	0.181	1
THOC5	0.00313626	-0.0521877	0.146	0.184	1
CLP1	0.00313778	-0.000608572	0.104	0.13	1
AC058791.1	0.00315055	0.0858848	0.18	0.152	1
SRSF8	0.0031623	-0.0465824	0.263	0.308	1
KDM4B	0.00320151	0.0759771	0.111	0.094	1
GATAD2A	0.00320689	-0.0194678	0.306	0.348	1
GYPC	0.00321209	-0.0524766	0.734	0.777	1
UQCRB	0.00321972	0.0635816	0.937	0.941	1
YIPF4	0.00323022	0.0163979	0.341	0.376	1
BCL2L12	0.00323514	-0.0608181	0.259	0.304	1
ARV1	0.0032436	-0.000260135	0.147	0.177	1
ZBTB32	0.00324632	-0.0338162	0.171	0.208	1
TOX2	0.00328184	-0.0907188	0.282	0.317	1
NDUFA13	0.003287	-0.0698039	0.56	0.61	1
RECK	0.00329324	-0.0485981	0.076	0.105	1
CAMK2D	0.00332539	-0.00330035	0.245	0.283	1
DCUN1D5	0.003337	-0.0577111	0.416	0.466	1
ZNF33B	0.00333798	0.0182904	0.131	0.15	1
STAT1	0.00334205	0.00304724	0.78	0.815	1
DNAJA1	0.00335114	0.0376458	0.695	0.713	1
MOSMO	0.00336366	-0.0456245	0.11	0.144	1
BNIP3L	0.00337028	0.104491	0.516	0.5	1
CASP4	0.00338956	-0.0656467	0.41	0.46	1
AC093323.1	0.00340337	-0.0404796	0.133	0.167	1
DCAF5	0.00341685	-0.0407976	0.225	0.268	1
SLFN5	0.00344666	-0.0526961	0.518	0.566	1
CWC15	0.00344864	-0.0299574	0.596	0.641	1
ANP32E	0.00345651	-0.127828	0.67	0.694	1
CHMP2A	0.00345672	0.0569136	0.646	0.654	1
HCST	0.00346224	-0.0715519	0.723	0.767	1
SNRNP70	0.00349497	-0.0927822	0.479	0.528	1
FAM161A	0.00352289	0.0548451	0.106	0.085	1
RRP1B	0.00352456	-0.0510913	0.411	0.461	1
UVSSA	0.00353818	-0.0581067	0.078	0.107	1
AL031777.3	0.00355149	-0.0488318	0.138	0.174	1
CTBS	0.00356032	-0.0567512	0.274	0.32	1
TBK1	0.00356339	-0.0363962	0.242	0.284	1
EPN1	0.003585	-0.00650345	0.163	0.188	1
LAGE3	0.00361461	0.0211353	0.444	0.471	1
PARPBP	0.00362853	-0.059011	0.165	0.201	1
KDM2A	0.00363461	-0.048342	0.37	0.418	1
COMT	0.00364606	-0.0433402	0.341	0.386	1
FDFT1	0.00366014	-0.0729144	0.37	0.419	1
BTF3	0.00368559	0.0178004	0.938	0.954	1
NPEPPS	0.00371272	0.00734287	0.34	0.379	1
JOSD2	0.0037133	0.0474414	0.334	0.348	1
CRTC2	0.00372971	0.00803831	0.126	0.148	1
RANGAP1	0.00373322	-0.065798	0.284	0.329	1
NDUFS8	0.00376032	-0.104294	0.532	0.579	1
ZFP36L2	0.00376104	-0.0430716	0.543	0.587	1
RDH11	0.00376605	-0.0420886	0.242	0.285	1
SOCS2	0.00378119	0.0409198	0.12	0.09	1
DEF6	0.00378737	-0.0674496	0.376	0.425	1
PCNX4	0.00379416	0.0315136	0.265	0.292	1
UBE2H	0.00380217	-0.0606696	0.245	0.289	1
RCHY1	0.0038098	0.0315283	0.128	0.144	1
SAMD3	0.00382448	0.0346011	0.1	0.117	1
ASB2	0.00383387	-0.0775878	0.307	0.346	1
PIAS2	0.00383516	-0.0441663	0.172	0.211	1
EIF1AX	0.0038368	0.0469629	0.718	0.727	1
MAD2L1	0.00384545	-0.0891876	0.369	0.412	1
SIRT7	0.00386493	-0.00988112	0.257	0.294	1
CEP95	0.00386726	0.0771208	0.224	0.226	1
PKMYT1	0.00387744	-0.049258	0.141	0.167	1
NAA50	0.0038811	-0.024678	0.361	0.406	1
WIPI2	0.00388135	-0.0714508	0.4	0.449	1
HCFC1	0.00390126	-0.0803299	0.278	0.315	1
ARID5B	0.00390281	-0.0286647	0.361	0.407	1
ANXA2	0.00392903	-0.110295	0.542	0.584	1
TSPO	0.00393461	-0.110203	0.598	0.645	1
CMTM8	0.0039366	0.101223	0.114	0.09	1
ACSL5	0.00394141	-0.0349098	0.174	0.212	1
MVP	0.00395694	-0.0493015	0.234	0.277	1
MAT2A	0.0039578	-0.0280173	0.331	0.373	1
GLUL	0.00395906	-0.0218021	0.107	0.136	1
HELLS	0.00396046	-0.095281	0.468	0.516	1
NT5C3A	0.00397716	-0.0414169	0.314	0.36	1
GALK1	0.0039994	-0.0639553	0.235	0.277	1
MR1	0.00401732	-0.0599901	0.133	0.169	1
TACO1	0.00404824	-0.0214112	0.228	0.265	1
DOCK8	0.00407359	-0.0772869	0.558	0.606	1
MAPK8	0.00407999	-0.067273	0.14	0.175	1
CAPN2	0.00410553	-0.0777624	0.306	0.349	1
CAT	0.00411487	-0.0635618	0.238	0.278	1
TMEM71	0.00411953	-0.036362	0.081	0.107	1
PRMT7	0.0041416	-0.0189115	0.079	0.107	1
GIMAP6	0.0041538	0.0161676	0.22	0.247	1
TWF2	0.00415956	-0.063554	0.445	0.494	1
TMEM126B	0.00417152	-0.00588921	0.398	0.438	1
OPTN	0.004182	-0.0835534	0.567	0.615	1
APPL2	0.00421514	-0.0585986	0.13	0.164	1
USP3	0.00422057	-0.0891205	0.473	0.522	1
TOR1A	0.00424252	0.0724535	0.298	0.283	1
SNHG12	0.00427232	0.0860073	0.179	0.181	1
HERC2	0.00427883	-0.0450073	0.2	0.24	1
ILF3-DT	0.00430825	-0.0127941	0.227	0.263	1
DHX30	0.00431655	-0.0805958	0.283	0.326	1
ORAI2	0.00436977	-0.0775027	0.361	0.408	1
CASP7	0.00438446	-0.0272637	0.112	0.143	1
NUP214	0.00438552	0.0441345	0.227	0.242	1
PDCD7	0.00441803	-0.0748477	0.42	0.469	1
FAM13B	0.00442632	0.035206	0.24	0.262	1
LINC01089	0.00443335	-0.0258158	0.197	0.235	1
ZBED4	0.0044477	-0.0257112	0.185	0.22	1
NUDT3	0.00446686	-0.0524066	0.188	0.228	1
MYCBP2	0.00447258	0.0741736	0.613	0.623	1
CMTM6	0.00448858	0.0359097	0.598	0.622	1
SRM	0.00449204	0.0865308	0.437	0.434	1
PAPOLA	0.00449214	-0.0740636	0.614	0.66	1
SPC24	0.00450979	-0.0392332	0.129	0.161	1
RNF14	0.00451052	-0.049715	0.126	0.16	1
2009-09-01	0.00452744	-0.0750503	0.539	0.585	1
SPN	0.00455796	-0.0849135	0.438	0.478	1
TBC1D23	0.00457809	-0.0285296	0.151	0.186	1
ARHGEF9	0.0046079	0.0087394	0.113	0.131	1
BRWD3	0.00461711	-0.0182528	0.091	0.118	1
SUGP2	0.0046211	-0.0609369	0.288	0.333	1
TRPM7	0.0046399	0.0117526	0.303	0.336	1
WNK1	0.00464081	-0.0405417	0.483	0.53	1
IL6ST	0.00467746	-0.0152774	0.31	0.346	1
LRRC58	0.00467926	-0.0323457	0.295	0.34	1
RB1	0.00468101	-0.0619631	0.295	0.341	1
MT1E	0.00469053	0.117364	0.336	0.301	1
EMC4	0.00469661	-0.0407015	0.414	0.46	1
KRAS	0.00472443	-0.0758165	0.533	0.58	1
RNF103	0.00473333	-0.02064	0.084	0.112	1
MXI1	0.00476302	0.0677953	0.16	0.166	1
TPGS2	0.00477412	-0.0766953	0.379	0.419	1
UBE2C	0.00477724	-0.138438	0.289	0.309	1
AASDH	0.00480114	-0.025952	0.129	0.16	1
LYL1	0.00480356	-0.0377583	0.083	0.112	1
RPA3	0.0048452	-0.100518	0.621	0.651	1
TRMT10B	0.00486278	-0.0627037	0.154	0.19	1
FAM208A	0.00486983	0.0246811	0.336	0.369	1
SDCCAG8	0.00487681	-0.0666276	0.165	0.2	1
MRE11	0.00488708	-0.0710727	0.261	0.304	1
AIF1	0.0049032	-0.0732018	0.281	0.326	1
CENPW	0.00491929	-0.07041	0.36	0.407	1
EPB41L4A-AS1	0.00492586	0.134219	0.374	0.357	1
SDHAF1	0.00495339	-0.012259	0.167	0.198	1
AL357060.1	0.00495581	0.00468928	0.085	0.103	1
ABCG1	0.00495713	-0.0380818	0.132	0.164	1
RAD21	0.00496243	-0.0432916	0.671	0.714	1
EEFSEC	0.00497205	-0.0244627	0.103	0.133	1
AHCY	0.00497385	-0.0470747	0.245	0.288	1
ARHGAP30	0.00500017	-0.0873486	0.495	0.533	1
MOB3A	0.00501065	-0.00472132	0.224	0.258	1
WDR7	0.00501108	0.00100403	0.127	0.152	1
BLOC1S4	0.00501962	-0.0641427	0.341	0.387	1
PSMA3-AS1	0.00502735	-0.107514	0.405	0.451	1
FAM104A	0.00505441	-0.0467588	0.373	0.421	1
RAP1B	0.00505541	0.0808212	0.763	0.764	1
ITPR2	0.00505765	-0.0704411	0.242	0.283	1
PARVG	0.00505856	-0.0738878	0.234	0.274	1
NME6	0.00509052	-0.0702299	0.207	0.246	1
NEK2	0.00509756	-0.0369415	0.131	0.166	1
FAM173A	0.00510221	0.0226301	0.207	0.23	1
RPS6	0.0051064	0.0491463	0.999	0.997	1
EVL	0.00510944	-0.0542832	0.665	0.71	1
DCTN2	0.00511768	-0.0802845	0.419	0.466	1
HMGB2	0.00511814	-0.152614	0.724	0.732	1
TCEA2	0.00512867	-0.0568821	0.133	0.167	1
FAM215B	0.00512915	-0.00528357	0.084	0.106	1
LRCH4	0.00515457	0.00916649	0.148	0.173	1
TOP2B	0.00515802	-0.0493223	0.485	0.533	1
IFI6	0.00516062	-0.030847	0.276	0.318	1
XPA	0.00516763	0.0284355	0.321	0.351	1
KANSL1	0.00518381	-0.0427689	0.457	0.504	1
FCMR	0.00519233	0.0380464	0.217	0.234	1
CUL1	0.00521403	-0.0636818	0.315	0.361	1
TAGAP	0.00522264	0.0783319	0.116	0.087	1
DDX11	0.00524643	-0.0316423	0.162	0.198	1
LIPA	0.00524783	0.0127733	0.111	0.133	1
ISG20L2	0.0052598	-0.00482654	0.203	0.24	1
STAG1	0.0052813	-0.0560583	0.269	0.313	1
GPKOW	0.00528814	-0.0429564	0.134	0.169	1
HIST1H3B	0.00531292	-0.128971	0.248	0.289	1
CLOCK	0.00531505	-0.0235211	0.104	0.132	1
PARG	0.00531879	-0.0644501	0.156	0.192	1
MCCC2	0.00533416	-0.0605434	0.207	0.245	1
CYTH1	0.00533445	-0.0360567	0.538	0.585	1
POLR2M	0.00536207	0.0136522	0.133	0.156	1
R3HDM1	0.00539175	-0.0558481	0.292	0.337	1
LETM1	0.00540588	-0.0409978	0.135	0.169	1
ZBTB37	0.0054138	0.0515761	0.112	0.116	1
RBMXL1	0.00543672	-0.0010431	0.15	0.179	1
MEPCE	0.00550658	0.059738	0.152	0.134	1
GOLGA7	0.00553595	0.0758615	0.362	0.372	1
GNB5	0.00554714	0.0310618	0.154	0.17	1
PSMC1	0.00557475	-0.069457	0.572	0.619	1
MAP3K13	0.00558039	-0.0703011	0.177	0.214	1
GAPDH	0.00561745	0.12347	0.984	0.978	1
CHD8	0.00562132	-0.037584	0.41	0.455	1
AC093157.1	0.00562363	-0.0664006	0.156	0.192	1
ARFGEF1	0.00563317	0.0144561	0.368	0.403	1
TMEM50B	0.00563413	0.0820756	0.185	0.162	1
GNPDA1	0.0056377	0.0904001	0.244	0.211	1
MBD5	0.00568139	-0.0323945	0.155	0.187	1
C6orf89	0.00568798	0.0137269	0.317	0.349	1
TSPAN3	0.00572139	0.0257147	0.136	0.157	1
ANP32B	0.00579084	-0.0744309	0.846	0.857	1
RAB27A	0.00581861	-0.0991085	0.52	0.556	1
THYN1	0.00587428	-0.0449236	0.416	0.464	1
MFSD14B	0.00588637	-0.00257479	0.223	0.255	1
RAB7A	0.00590517	0.0137507	0.523	0.556	1
FAM49B	0.00592856	-0.0672501	0.604	0.645	1
GPBP1L1	0.00593157	-0.0332658	0.275	0.317	1
RBM12B	0.00593397	-0.0535159	0.142	0.176	1
AKR1B1	0.00597215	-0.0578844	0.357	0.402	1
HMGN1	0.00597804	-0.0821151	0.805	0.819	1
DHDDS	0.00598101	-0.000412091	0.161	0.189	1
DDHD1	0.00598615	-0.0643833	0.392	0.439	1
KMT2C	0.00598944	0.116162	0.361	0.336	1
RWDD4	0.00599342	-0.0499335	0.282	0.326	1
VIPAS39	0.00599694	-0.0295365	0.073	0.1	1
KIF14	0.00605535	-0.0828992	0.195	0.231	1
FUNDC2	0.00606596	0.0727871	0.408	0.413	1
ETFDH	0.00607482	-0.0202023	0.133	0.166	1
CCDC137	0.00608679	-0.0654274	0.304	0.346	1
CCT3	0.00608727	-0.0901111	0.622	0.652	1
BNIP3	0.00609119	0.0963131	0.333	0.308	1
SPG11	0.0061152	-0.0429783	0.205	0.244	1
PIF1	0.00613048	-0.0320754	0.101	0.131	1
ZNHIT1	0.00616594	-0.0889226	0.587	0.623	1
ELAVL1	0.00617753	-0.0308879	0.384	0.429	1
ATF2	0.00620338	0.0899343	0.25	0.218	1
AP1B1	0.00620553	-0.0330463	0.167	0.203	1
TRNAU1AP	0.00621885	-0.0725583	0.332	0.374	1
TOMM22	0.00623544	0.0654954	0.522	0.524	1
UPF2	0.00623902	0.0724151	0.494	0.504	1
IGBP1	0.00626528	-0.0268862	0.52	0.564	1
ATP5PF	0.00626599	-0.055662	0.791	0.797	1
RAB3GAP1	0.00628675	-0.10905	0.322	0.36	1
MFSD11	0.00628734	-0.00989774	0.138	0.168	1
PUS3	0.00628874	-0.0132013	0.106	0.134	1
TBC1D14	0.00630335	0.0147145	0.142	0.16	1
B9D2	0.00631115	0.0720638	0.157	0.151	1
ENY2	0.00631365	-0.0858264	0.627	0.659	1
ETFB	0.00631532	-0.0928675	0.578	0.618	1
CDK5RAP2	0.00632855	-0.0592775	0.263	0.306	1
COG2	0.00633871	-0.0527405	0.231	0.272	1
HIST1H2BF	0.00635187	-0.0653564	0.184	0.22	1
DOCK10	0.00635417	0.0726813	0.432	0.443	1
JAML	0.00637071	0.0681761	0.373	0.382	1
EHMT1	0.00637364	-0.0665592	0.334	0.377	1
SNRPB2	0.00637953	0.0773609	0.703	0.707	1
GBP5	0.00640551	0.0489128	0.444	0.472	1
CEP192	0.00641655	-0.0824542	0.209	0.242	1
ARF5	0.00645426	-0.0454535	0.357	0.403	1
DCAF7	0.00648322	-0.0575159	0.363	0.409	1
HIST1H3G	0.00649648	-0.12514	0.245	0.274	1
DDX18	0.00653404	0.117897	0.691	0.683	1
CEP57L1	0.00653742	-0.0490683	0.124	0.155	1
CMC2	0.00654648	-0.0895234	0.457	0.497	1
NDUFS6	0.00655132	-0.0832787	0.652	0.688	1
NFKBIZ	0.00656417	0.0756843	0.245	0.209	1
VEZF1	0.00657858	0.0724201	0.275	0.278	1
APOL3	0.00660479	-0.0429298	0.217	0.255	1
IQGAP2	0.00660985	-0.0797958	0.386	0.433	1
ZNF224	0.00661551	0.0277164	0.117	0.13	1
KIF11	0.00661844	-0.108214	0.3	0.331	1
TXNL1	0.00665631	0.0602423	0.563	0.563	1
PPP2R2A	0.00665893	0.0159571	0.387	0.415	1
FAM3C	0.00667813	-0.0590253	0.223	0.261	1
NFYB	0.00668698	-0.0308479	0.304	0.346	1
SMC1A	0.00672197	-0.103675	0.553	0.583	1
PAF1	0.00672286	-0.0304834	0.198	0.236	1
LEF1	0.00677844	-0.0479061	0.444	0.491	1
APOLD1	0.00678119	-0.054789	0.162	0.198	1
NUP210	0.00678862	-0.0544431	0.256	0.297	1
EHMT2	0.00679397	-0.0234905	0.166	0.2	1
FXR1	0.00679453	-0.0745266	0.575	0.621	1
UGDH	0.00679867	-0.00616479	0.095	0.118	1
CHCHD5	0.00681729	-0.0925014	0.483	0.518	1
FLT3LG	0.00683252	0.0907495	0.304	0.263	1
UBTF	0.00687777	0.100568	0.605	0.591	1
PRDX2	0.00688836	-0.0793073	0.745	0.773	1
TCEAL4	0.00691099	-0.00211741	0.134	0.163	1
BEX3	0.00693554	-0.0208929	0.181	0.217	1
KIF2C	0.00694073	-0.0751706	0.243	0.272	1
DECR1	0.00694258	-0.0774612	0.467	0.51	1
FARP1	0.00696595	0.0527508	0.116	0.117	1
RPS16	0.00697706	0.0431929	0.997	0.996	1
TXN2	0.00699244	-0.0484431	0.499	0.544	1
SNX17	0.00702347	-0.00498541	0.393	0.431	1
TUBB	0.00703579	-0.148335	0.649	0.678	1
IRF3	0.00703881	0.0403259	0.354	0.377	1
SNRNP27	0.00704041	-0.0421647	0.36	0.406	1
SNRNP25	0.00707474	-0.0728273	0.409	0.455	1
TRAC	0.0070816	-0.091689	0.878	0.89	1
MRPL49	0.00712876	0.0555318	0.177	0.182	1
MCM3	0.00713968	-0.099465	0.404	0.449	1
DHFR	0.00715287	-0.0907346	0.368	0.412	1
PNKD	0.00718198	-0.0910729	0.387	0.431	1
NEAT1	0.0072475	-0.119138	0.799	0.816	1
PRRC2B	0.00724925	-0.0844659	0.37	0.416	1
HNRNPR	0.00730589	-0.0924612	0.694	0.719	1
TM9SF3	0.00731363	0.0196085	0.481	0.517	1
DRAP1	0.00731694	0.000167706	0.739	0.764	1
SDF2	0.00735143	-0.0236155	0.294	0.332	1
CASP10	0.00735358	-0.0146158	0.081	0.107	1
TUBA1C	0.00738495	-0.108648	0.423	0.464	1
TUFM	0.00738549	-0.0784426	0.516	0.56	1
DNTTIP2	0.00739836	0.0767321	0.529	0.488	1
FADS1	0.0074031	-0.0227688	0.078	0.104	1
CARHSP1	0.0074068	-0.0724024	0.546	0.593	1
FGD3	0.00740813	-0.0256491	0.338	0.377	1
MAPK1	0.00742208	0.0668725	0.391	0.388	1
ACTN1	0.00744746	0.103767	0.274	0.254	1
SUPT20H	0.00744835	0.0111852	0.26	0.291	1
B3GNT2	0.0074509	0.0746112	0.235	0.22	1
VHL	0.00747656	-0.0407551	0.289	0.332	1
HIST1H4D	0.00752783	-0.0426086	0.105	0.133	1
SH3BP1	0.00755607	-0.0634669	0.182	0.209	1
ASRGL1	0.00758244	-0.0354144	0.084	0.11	1
TIMM8B	0.00759035	-0.0859015	0.553	0.586	1
CACUL1	0.00760319	-0.0573429	0.182	0.219	1
CENPE	0.00761374	-0.0715353	0.304	0.348	1
PPM1G	0.00761378	-0.0915116	0.669	0.696	1
ACOT9	0.00761469	-0.0443991	0.204	0.242	1
CHD3	0.00762859	-0.0684312	0.458	0.505	1
XPO4	0.00763809	0.0594753	0.13	0.126	1
NPAT	0.00764139	0.107203	0.353	0.331	1
DOCK11	0.00766625	-0.035684	0.309	0.351	1
ZNF830	0.0077048	0.0897918	0.316	0.298	1
SRSF11	0.00772132	-0.0819024	0.66	0.703	1
TOB1	0.00776659	-0.0299166	0.139	0.17	1
RNF145	0.007771	-0.0204248	0.375	0.417	1
NOP58	0.0077808	0.0758652	0.583	0.587	1
GCHFR	0.00781117	-0.0898543	0.491	0.535	1
DNAJB1	0.00787156	0.089686	0.357	0.352	1
IFI27L2	0.00789453	-0.0492238	0.524	0.57	1
BCL2L1	0.00790378	0.0633152	0.202	0.173	1
CNOT6	0.00791439	-0.0309089	0.195	0.231	1
SPNS3	0.00796126	-0.0634706	0.087	0.1	1
SPDL1	0.00796933	-0.0767341	0.269	0.302	1
ZNF708	0.00797015	-0.0112837	0.159	0.188	1
ATXN7L3B	0.00798566	0.0146675	0.5	0.537	1
ANP32A	0.00798609	-0.0562899	0.628	0.671	1
QTRT2	0.00801496	-0.0022348	0.147	0.174	1
PLK1	0.00803732	-0.0800458	0.185	0.211	1
CYCS	0.00803911	0.0810129	0.599	0.601	1
ECT2	0.00804241	-0.0562376	0.207	0.245	1
SAMD9	0.0080598	0.0107588	0.462	0.501	1
PHB	0.00806775	-0.00452663	0.532	0.567	1
ADAT2	0.00807341	-0.0464108	0.107	0.133	1
PSMD5	0.00809831	-0.0526249	0.185	0.218	1
C4orf3	0.00810812	0.0383563	0.722	0.729	1
SLC33A1	0.00816996	0.0237077	0.101	0.115	1
PPCS	0.00818345	0.0624644	0.42	0.43	1
RBMS1	0.00818896	0.0705979	0.448	0.403	1
DHX16	0.00821692	-0.0204782	0.246	0.283	1
SETD2	0.0082295	-0.00484861	0.424	0.464	1
F5	0.0082449	-0.0487396	0.216	0.255	1
DCTN6	0.00824579	0.0575137	0.321	0.336	1
ZNF880	0.00825422	0.0247476	0.145	0.117	1
INPP5D	0.0082644	0.03741	0.274	0.295	1
RPAP2	0.00827749	-0.0660099	0.341	0.386	1
CNOT1	0.00832536	-0.0547313	0.417	0.463	1
ACAT2	0.00833092	-0.0491288	0.419	0.464	1
RBM38	0.00834833	-0.0811428	0.419	0.461	1
NOL7	0.00837777	0.0684935	0.71	0.711	1
USB1	0.00837919	-0.0577786	0.172	0.204	1
UBXN1	0.00838127	-0.0234489	0.738	0.777	1
HIST1H3C	0.00838812	-0.0397392	0.094	0.12	1
RAD23B	0.00838828	-0.0547643	0.469	0.515	1
COX20	0.00840866	0.0481203	0.535	0.535	1
KBTBD2	0.00840924	0.0363296	0.185	0.195	1
GLA	0.00845294	-0.0362431	0.162	0.197	1
C21orf58	0.00845319	-0.0432208	0.183	0.219	1
HMG20B	0.00846907	-0.0588295	0.245	0.284	1
PDE4A	0.00848417	-0.0448244	0.11	0.139	1
EPS15L1	0.0085051	-0.0070832	0.107	0.132	1
TMED4	0.00850876	0.092395	0.412	0.393	1
PRPS2	0.00850934	-0.0389884	0.155	0.19	1
GTSE1	0.00851118	-0.0955214	0.27	0.307	1
TRIM52	0.00851397	-0.030096	0.188	0.222	1
CNOT9	0.00853877	-0.0579903	0.285	0.326	1
RIDA	0.00857878	-0.00278346	0.125	0.153	1
CCDC92	0.00859835	0.0665222	0.139	0.138	1
AC118549.1	0.00861372	0.0546309	0.213	0.217	1
DDB1	0.0086313	-0.0841551	0.312	0.346	1
RNF125	0.00864307	-0.0287737	0.357	0.4	1
SRPK2	0.00864599	-0.093194	0.474	0.501	1
MRPS18A	0.00865258	-0.0103478	0.284	0.321	1
MRPS25	0.00868113	-0.083626	0.298	0.339	1
RER1	0.00869674	-0.0523515	0.539	0.584	1
PCCB	0.00869794	-0.0457079	0.125	0.156	1
IDS	0.00872281	0.0851804	0.522	0.519	1
TPGS1	0.00879096	-0.00925981	0.258	0.293	1
TFDP2	0.00887324	-0.0638708	0.308	0.351	1
TATDN1	0.0088909	0.0853928	0.353	0.32	1
MTRR	0.0089043	-0.0238424	0.14	0.172	1
VPS45	0.00892049	-0.029721	0.09	0.116	1
SCAMP1	0.00897436	0.0430401	0.125	0.134	1
CCT8	0.00899561	0.025451	0.654	0.674	1
MID1IP1	0.00899841	-0.0700245	0.243	0.282	1
RAB8A	0.0090026	-0.0670568	0.508	0.552	1
MRPS26	0.00901757	-0.0547696	0.378	0.422	1
ATP6V0D1	0.00903566	-0.0234047	0.284	0.324	1
TMEM33	0.0090796	0.00562487	0.216	0.243	1
DDX54	0.00909316	-0.0651188	0.263	0.304	1
ZNF770	0.00910943	-0.0706991	0.284	0.325	1
RSU1	0.00913311	-0.0651656	0.261	0.3	1
SAR1B	0.00922562	-0.050637	0.347	0.391	1
MRPL2	0.00924584	0.0817309	0.301	0.287	1
DAAM1	0.00926471	-0.0648812	0.266	0.308	1
PLCL2	0.00929654	-0.00411943	0.167	0.194	1
ZC3H3	0.00932489	-0.0148203	0.09	0.116	1
COPB2	0.00933633	-0.00261617	0.455	0.492	1
CNIH4	0.00935062	-0.0336003	0.361	0.403	1
HACD3	0.00937275	-0.0431438	0.364	0.408	1
WDR48	0.0093791	-0.0630821	0.278	0.315	1
RPL17	0.00937922	0.0862433	0.492	0.469	1
ATAD2	0.00938227	-0.084892	0.378	0.42	1
RGPD4	0.00938886	0.00747261	0.153	0.176	1
PLRG1	0.00939469	-0.0200618	0.331	0.369	1
UPP1	0.0094045	0.107489	0.354	0.338	1
SF1	0.00945717	0.0910474	0.752	0.75	1
FAM172A	0.00947827	0.0611423	0.167	0.168	1
OAT	0.00948134	0.00771601	0.184	0.208	1
C9orf16	0.00950503	-0.0706325	0.68	0.722	1
KIF15	0.00955593	-0.0640684	0.223	0.252	1
IARS	0.00957395	-0.00664782	0.309	0.342	1
SCAMP1-AS1	0.00958763	-0.0594335	0.116	0.145	1
CTDSP2	0.00960887	0.000676629	0.297	0.328	1
ICAM2	0.0096856	0.0147913	0.33	0.36	1
POLA1	0.00968945	-0.0536033	0.158	0.19	1
CTR9	0.00971647	0.023428	0.435	0.466	1
UBR7	0.00972991	-0.0225641	0.194	0.228	1
HIST2H2BF	0.0097794	-0.0548451	0.131	0.155	1
NT5C	0.00980198	-0.0520674	0.427	0.472	1
WWOX	0.00987755	-0.0288096	0.104	0.133	1
VPS26A	0.0100018	0.0647645	0.363	0.364	1
TPP1	0.0100143	0.0602849	0.203	0.2	1
EXOG	0.0100616	-0.0248096	0.221	0.257	1
H2AFV	0.010081	-0.0905908	0.753	0.773	1
TRA2A	0.0100823	0.0547229	0.338	0.349	1
RPL27	0.010129	0.0551412	0.98	0.983	1
SCPEP1	0.0101672	-0.0218745	0.108	0.135	1
C3orf58	0.0101748	-0.0104648	0.084	0.107	1
RBBP5	0.010198	0.0326814	0.153	0.171	1
LINC01943	0.0102283	-0.118817	0.343	0.377	1
CYSTM1	0.0102512	0.0721517	0.151	0.143	1
ZNF322	0.0102515	0.000800281	0.109	0.131	1
NFX1	0.0102794	0.000900303	0.207	0.236	1
UQCC3	0.0104147	0.0257492	0.303	0.323	1
CCDC90B	0.0104267	-0.0705157	0.37	0.414	1
SLC25A45	0.0104551	-0.0499735	0.143	0.175	1
USP8	0.0105246	-0.0818977	0.46	0.504	1
ANKIB1	0.0105323	-0.0188626	0.226	0.259	1
DYRK2	0.01055	0.10091	0.253	0.25	1
SOX4	0.0105504	-0.125946	0.205	0.235	1
CAND1	0.0105532	-0.0714226	0.445	0.489	1
XAF1	0.0105536	-0.0366045	0.292	0.33	1
CBL	0.0105547	-0.0455705	0.353	0.395	1
GTF3A	0.0105626	-0.0858903	0.721	0.743	1
YME1L1	0.0106126	0.0314432	0.532	0.556	1
CCM2	0.0106157	-0.00915634	0.442	0.482	1
FAF1	0.0106321	-0.0397719	0.199	0.237	1
RPL37A	0.0106374	0.0595736	0.994	0.993	1
APPL1	0.0106407	-0.0612318	0.399	0.443	1
NMD3	0.0106575	0.0624791	0.207	0.207	1
AC245060.5	0.0106677	0.0163959	0.094	0.11	1
ITM2A	0.0107004	-0.130976	0.555	0.592	1
RBM5	0.0107028	0.0163595	0.358	0.391	1
TYMS	0.0107396	-0.106937	0.435	0.478	1
FLYWCH2	0.0107663	-0.0550526	0.223	0.261	1
DAPP1	0.0107693	-0.0345975	0.358	0.398	1
CDCA2	0.0107833	-0.0675773	0.217	0.247	1
CASP8	0.0108093	-0.00847367	0.379	0.415	1
DBNL	0.0108217	-0.0871917	0.439	0.478	1
STK17B	0.0108776	-0.0391593	0.735	0.774	1
NECAP2	0.0109121	-0.0491293	0.478	0.521	1
VPS29	0.0109234	-0.0643612	0.558	0.6	1
DERL1	0.0109288	-0.0506255	0.356	0.4	1
NET1	0.0109698	-0.0311385	0.174	0.209	1
CAST	0.011004	-0.0481798	0.705	0.745	1
PXN	0.0110296	-0.0347616	0.077	0.102	1
SSBP2	0.011032	0.0114012	0.129	0.152	1
RFC3	0.0110338	-0.0549497	0.257	0.297	1
MRPS16	0.0110828	-0.044651	0.453	0.496	1
MCRS1	0.0111007	-0.0707244	0.225	0.25	1
NDFIP1	0.0111278	0.0751002	0.6	0.605	1
ASAH1	0.0112163	-0.0385044	0.228	0.265	1
RPIA	0.0112242	-0.0414637	0.334	0.377	1
MT-ND3	0.0112425	0.0599039	0.997	0.997	1
ZNF131	0.0112631	0.0202559	0.351	0.377	1
VOPP1	0.0112701	-0.0836471	0.407	0.443	1
GGPS1	0.0112787	-0.021905	0.144	0.174	1
AKAP17A	0.0112975	0.081109	0.306	0.297	1
CNPY2	0.0113245	-0.00902414	0.467	0.504	1
VRK1	0.0113467	-0.0751443	0.41	0.449	1
DDRGK1	0.0113557	-0.0667423	0.347	0.39	1
SAE1	0.0113561	-0.0453728	0.379	0.423	1
SYNRG	0.0114163	-0.0405623	0.386	0.429	1
S1PR1	0.0114338	-0.0718859	0.434	0.478	1
NCR3	0.0114657	-0.0550424	0.2	0.236	1
MRPL14	0.0114801	-0.00846702	0.539	0.572	1
NAA10	0.0114935	0.0557262	0.448	0.456	1
CCDC167	0.0114942	-0.0755294	0.525	0.565	1
HIST1H3F	0.0115055	-0.0735173	0.187	0.214	1
MAGEF1	0.0115108	-0.0295225	0.158	0.191	1
ECI1	0.011515	-0.041747	0.342	0.383	1
SNRPA	0.0115475	-0.0673734	0.372	0.412	1
SLC35A4	0.0115559	-0.0444264	0.142	0.173	1
ZNF350	0.0115718	0.0769261	0.117	0.094	1
XRN1	0.0115755	-0.0640362	0.485	0.529	1
SEPHS1	0.0115806	-0.0336794	0.242	0.281	1
RNF141	0.0116244	-0.0688431	0.125	0.15	1
NFS1	0.0116434	-0.0433714	0.077	0.1	1
OGFR	0.0116646	-0.0630775	0.226	0.264	1
MRPL1	0.0116676	0.050585	0.406	0.417	1
RTCB	0.011689	-0.0455921	0.374	0.416	1
REEP5	0.0117424	0.0829376	0.616	0.613	1
CHP1	0.0117786	-0.038626	0.14	0.171	1
RRP36	0.0118514	0.00787001	0.379	0.412	1
RBM22	0.0118531	0.0204101	0.426	0.453	1
CXCR3	0.0118654	-0.0182681	0.197	0.225	1
STX7	0.0118741	0.00248703	0.212	0.236	1
STAT5B	0.0118776	0.0334788	0.299	0.323	1
CAPZA2	0.0118874	0.0453196	0.546	0.557	1
TTC3	0.01193	0.116788	0.55	0.539	1
AC004585.1	0.0119358	-0.0537349	0.147	0.18	1
PGP	0.0119928	-0.0463413	0.403	0.446	1
AC243960.1	0.0120189	-0.0904208	0.207	0.242	1
ZNF254	0.0120665	-0.0582721	0.092	0.113	1
RPS9	0.0121383	0.0536199	0.995	0.993	1
ST3GAL5	0.0121471	-0.00911632	0.162	0.187	1
KIAA0100	0.0121593	-0.0204173	0.163	0.196	1
KIF20B	0.0121858	-0.120548	0.406	0.437	1
FZD3	0.0121947	-0.020403	0.093	0.121	1
ZADH2	0.0122188	0.00279606	0.178	0.202	1
TRAPPC10	0.0122282	-0.0115794	0.412	0.45	1
NAE1	0.0122948	0.0507965	0.41	0.422	1
MT-ND1	0.0123019	-0.0289423	0.997	0.993	1
AP2B1	0.01233	-0.0682685	0.452	0.494	1
PEX2	0.0123612	-0.0671425	0.33	0.37	1
CD74	0.0123992	-0.0703909	0.727	0.764	1
TMEM106C	0.0124058	0.00253652	0.325	0.353	1
ANAPC1	0.0124327	-0.0238055	0.217	0.251	1
ACLY	0.0124903	-0.0335601	0.275	0.315	1
ZBTB25	0.0124967	-0.0418049	0.179	0.214	1
QRSL1	0.0125163	-0.0595487	0.215	0.251	1
ARHGAP10	0.0125199	-0.0658317	0.259	0.294	1
SLC44A2	0.01253	-0.0101188	0.188	0.218	1
FAM96B	0.0125519	-0.0187146	0.621	0.654	1
CTBP1	0.0126049	-0.0494523	0.289	0.329	1
SLC38A2	0.0126232	0.0926803	0.408	0.389	1
TOMM34	0.0126374	-0.0511049	0.145	0.163	1
FAF2	0.0126376	0.00126111	0.313	0.344	1
SACS	0.0126609	0.0844275	0.27	0.241	1
SERINC3	0.0126763	-0.0661997	0.371	0.414	1
RAB8B	0.0126917	0.042339	0.478	0.493	1
CEP290	0.0127107	0.0343826	0.24	0.26	1
TMEM218	0.0127442	-0.0214133	0.109	0.136	1
PRCC	0.0127734	-0.0621455	0.22	0.253	1
MSN	0.0128306	-0.0723836	0.712	0.739	1
GPR108	0.012936	-0.0349674	0.173	0.208	1
BPGM	0.0129697	0.0818207	0.176	0.161	1
CRIP1	0.0129896	0.0501527	0.408	0.418	1
EPM2AIP1	0.0130111	0.018096	0.217	0.247	1
THAP4	0.0130588	-0.020501	0.134	0.164	1
CCDC51	0.0130777	-0.0517638	0.138	0.164	1
POLR1A	0.013092	-0.0181206	0.095	0.121	1
TCF20	0.0131002	-0.000168299	0.217	0.242	1
PGD	0.0131198	-0.0623713	0.24	0.276	1
PAFAH1B3	0.0131362	-0.0527247	0.298	0.339	1
PIK3R1	0.0131713	-0.0779606	0.446	0.488	1
HUWE1	0.0132812	0.0293718	0.491	0.504	1
APLP2	0.0133741	0.0514851	0.301	0.305	1
CSNK1D	0.0134389	-0.0504039	0.329	0.371	1
TAOK3	0.013444	-0.0123794	0.51	0.549	1
PIK3R5	0.013445	-0.0224702	0.075	0.1	1
CLPTM1	0.0134782	-0.0540761	0.162	0.196	1
EXOC6	0.0134913	-0.0509681	0.202	0.238	1
CD2	0.0134942	-0.0775765	0.931	0.944	1
FNBP4	0.0135125	-0.0735293	0.477	0.521	1
PRRC2C	0.0135706	-0.0253258	0.829	0.827	1
NARF	0.0135789	-0.0167574	0.35	0.388	1
TMEM243	0.0135981	0.0269146	0.526	0.548	1
THUMPD1	0.0136148	-0.0225516	0.477	0.517	1
DYNLL1	0.0136576	0.0663945	0.763	0.76	1
PTPN12	0.0136773	-0.0545575	0.096	0.123	1
USP11	0.0137073	-0.028294	0.094	0.119	1
SLC38A1	0.0137938	-0.042384	0.634	0.676	1
MAPK3	0.0137974	0.00281901	0.14	0.165	1
C6orf48	0.0137977	0.0862764	0.526	0.532	1
SLIRP	0.0138015	-0.0482625	0.551	0.594	1
ESYT1	0.0138119	-0.0694256	0.394	0.431	1
TNRC6C	0.0138148	-0.00444872	0.218	0.245	1
PUS10	0.0138408	-0.0348633	0.088	0.114	1
OSBPL3	0.0138456	-0.0386829	0.147	0.18	1
OXCT1	0.013849	-0.0324237	0.394	0.436	1
WAS	0.0139526	-0.0540889	0.5	0.543	1
LSM14A	0.014048	0.0604867	0.552	0.568	1
CEP250	0.0140764	-0.0322505	0.127	0.157	1
HMGB3	0.0140882	-0.0558409	0.403	0.446	1
PITPNB	0.0141597	-0.0788162	0.457	0.497	1
ATF4	0.0141751	0.078122	0.54	0.536	1
KNSTRN	0.0141936	-0.0516666	0.179	0.211	1
RUNX2	0.0142223	-0.0108445	0.14	0.166	1
KIF5B	0.0142245	-0.0311533	0.578	0.616	1
UBXN4	0.0142521	-0.0585975	0.729	0.764	1
GTF3C5	0.0142631	0.0208991	0.171	0.186	1
LAMTOR5	0.014288	0.00500327	0.638	0.666	1
BACH2	0.014306	0.0132024	0.179	0.201	1
MYL6	0.0143133	-0.0659043	0.946	0.944	1
MED14	0.0143136	-0.0267553	0.186	0.219	1
ASF1A	0.0144048	-0.0332734	0.361	0.402	1
WTAP	0.0144342	0.00313287	0.543	0.579	1
PTPN18	0.0144469	-0.0752113	0.286	0.321	1
CLTB	0.0145004	-0.0495884	0.455	0.499	1
TTC32	0.0145176	0.0489014	0.208	0.174	1
IRF7	0.0145253	-0.0476777	0.131	0.161	1
RNF4	0.0145261	-0.0376019	0.325	0.365	1
YTHDC1	0.014541	0.074553	0.558	0.572	1
LRRFIP2	0.0145448	-0.0493654	0.295	0.335	1
HIVEP2	0.0146314	0.0753816	0.257	0.254	1
RILPL2	0.0146451	-0.01175	0.434	0.471	1
DDX19B	0.0146495	-0.0162874	0.156	0.187	1
TRAPPC2L	0.0146573	0.0552289	0.469	0.478	1
UBN1	0.0146738	-0.00238566	0.355	0.39	1
TSC2	0.0146745	0.0148405	0.099	0.119	1
CPD	0.0146824	-0.0592991	0.096	0.117	1
SEC63	0.0147074	-0.0350731	0.357	0.397	1
ZNF518A	0.0147086	-0.044676	0.223	0.261	1
NUSAP1	0.014715	-0.138074	0.402	0.436	1
SREK1IP1	0.0147154	-0.030516	0.418	0.46	1
ATXN10	0.0147743	-0.0446978	0.315	0.355	1
ZNF655	0.0147981	-0.0574502	0.324	0.365	1
EBAG9	0.0148155	0.0913796	0.292	0.29	1
FIBP	0.0148283	-0.0627554	0.462	0.505	1
MCM6	0.0148449	-0.0748626	0.414	0.444	1
CDK5	0.0148488	-0.00972068	0.121	0.146	1
PIP5K1A	0.0148557	0.0692112	0.183	0.164	1
TMEM203	0.0149116	-0.00367225	0.274	0.304	1
SNAP29	0.0149147	-0.0452801	0.306	0.347	1
SLC35E3	0.0149185	-0.0435538	0.136	0.167	1
NKAP	0.0149274	-0.0675605	0.381	0.422	1
LYPLA1	0.0149498	-0.0640542	0.465	0.508	1
MGST2	0.0149685	-0.0249803	0.088	0.114	1
RBPJ	0.0149836	0.0972124	0.61	0.588	1
TRMT1L	0.0150245	-0.0309424	0.135	0.166	1
CERS5	0.0150723	0.0147754	0.197	0.22	1
MSH6	0.0150934	-0.0564011	0.334	0.375	1
RAB4A	0.0150952	-0.0669831	0.286	0.322	1
TMED2	0.0151296	0.00582721	0.466	0.498	1
PDXDC1	0.0152767	0.065757	0.243	0.24	1
ARMC1	0.0153092	-0.0029113	0.333	0.369	1
CTBP1-DT	0.0153093	-0.0256689	0.09	0.115	1
MDH2	0.0153285	-0.0380942	0.574	0.614	1
AZI2	0.0153348	0.0232654	0.236	0.256	1
ATP13A3	0.0153771	-0.041585	0.264	0.303	1
HTRA2	0.015382	-0.0450312	0.25	0.288	1
LUC7L3	0.0153932	-0.075468	0.647	0.676	1
SHKBP1	0.015395	0.00802112	0.265	0.292	1
NR2C1	0.0153958	-0.0158313	0.137	0.165	1
TXLNG	0.0154206	0.0705651	0.311	0.318	1
MED1	0.0154486	0.033888	0.293	0.31	1
PSMD8	0.0154487	-0.0453517	0.685	0.724	1
ROMO1	0.0154612	-0.0519256	0.629	0.67	1
PLA2G16	0.0154826	0.0900419	0.351	0.356	1
UHRF1BP1L	0.0154981	0.0559106	0.228	0.213	1
MYB	0.0155576	-0.0661028	0.369	0.411	1
PDRG1	0.015625	-0.0487915	0.204	0.239	1
LANCL1	0.0156606	-0.0517692	0.118	0.147	1
NEK9	0.015723	-0.0325545	0.098	0.124	1
KATNBL1	0.0157446	-0.0619567	0.34	0.381	1
SERPINE2	0.0157781	-0.0544705	0.153	0.182	1
TXNDC11	0.0157809	-0.0497726	0.233	0.269	1
CUL3	0.0158033	-0.0183704	0.449	0.488	1
GSTK1	0.0159105	0.0391847	0.663	0.683	1
HTT	0.0159244	0.0425634	0.21	0.224	1
DNMT1	0.0159457	-0.0799511	0.531	0.572	1
PYM1	0.015982	-0.025353	0.407	0.448	1
TMEM230	0.0160232	0.00320645	0.501	0.534	1
TLE4	0.0160298	0.0300002	0.423	0.454	1
MTFR2	0.0160406	-0.0452527	0.174	0.202	1
TRAF3IP3	0.0160772	-0.0633913	0.72	0.755	1
CMTM7	0.0160808	-0.0698381	0.334	0.371	1
TMBIM4	0.0160836	-0.019819	0.67	0.705	1
UGCG	0.0160966	0.0680674	0.22	0.187	1
PRR3	0.0161075	-0.0319142	0.092	0.118	1
CAPNS1	0.0161247	-0.0692332	0.469	0.508	1
PDIA3	0.0161512	0.0780633	0.72	0.713	1
DTD1	0.0161536	-0.0290447	0.281	0.319	1
LGMN	0.0161622	-0.112344	0.122	0.148	1
SLC9A9	0.0162039	-0.00457958	0.087	0.108	1
2006-09-01	0.0162071	-0.0753753	0.798	0.825	1
CSNK2A1	0.0162237	-0.0458849	0.416	0.458	1
TCEANC2	0.0162383	-0.0391141	0.118	0.147	1
PPP1R10	0.0162435	0.0561465	0.398	0.413	1
UFC1	0.0162595	-0.0880723	0.639	0.674	1
PCYT2	0.0163236	0.0398646	0.13	0.133	1
EIF2A	0.0163317	0.0815387	0.526	0.507	1
CLNS1A	0.0164238	-0.0693699	0.5	0.542	1
FKBP5	0.0164242	-0.0119648	0.278	0.311	1
TRAPPC11	0.0164243	-0.0394543	0.132	0.162	1
ARF4	0.016505	0.0553215	0.439	0.447	1
VTI1A	0.0165116	-0.0548775	0.191	0.225	1
NDUFA9	0.0165933	-0.00709404	0.371	0.406	1
LSM10	0.0166244	-0.0187572	0.382	0.421	1
CCNF	0.0166926	-0.0556833	0.173	0.194	1
TMCO4	0.0166932	-0.04845	0.084	0.105	1
ARID3B	0.0167039	-0.0269076	0.095	0.121	1
KDM1A	0.0167151	-0.035147	0.273	0.312	1
SLC30A5	0.0167445	-0.0368791	0.176	0.21	1
CDIPT	0.0167936	0.0406149	0.212	0.224	1
NPM1	0.0168006	0.0741959	0.975	0.971	1
RNF115	0.0168008	-0.025494	0.391	0.43	1
ATAD5	0.0168161	-0.0416191	0.339	0.38	1
SAFB	0.0168214	-0.0414696	0.412	0.454	1
TSPYL2	0.0168389	0.0294161	0.149	0.121	1
PIEZO1	0.0168552	-0.00157201	0.143	0.166	1
C14orf119	0.0168559	0.0438068	0.358	0.372	1
RAB1B	0.0168813	-0.0164942	0.373	0.409	1
SEPHS2	0.0168916	-0.0570506	0.49	0.532	1
CYC1	0.0169159	0.011576	0.448	0.469	1
TSIX	0.0170106	-0.0132741	0.079	0.1	1
PNPT1	0.017039	-0.0764171	0.269	0.304	1
CDC123	0.0170579	-0.0548422	0.482	0.523	1
GXYLT1	0.0171008	-0.0131816	0.15	0.177	1
SYF2	0.0171117	0.0969507	0.742	0.726	1
CWF19L2	0.017173	0.00580172	0.332	0.363	1
MAN2B2	0.0171848	-0.0470778	0.133	0.163	1
OGDH	0.0171987	-0.00429797	0.235	0.267	1
NDUFAF3	0.0172049	0.038381	0.488	0.5	1
NIPSNAP2	0.0172079	0.0397306	0.389	0.402	1
KIF20A	0.0172407	-0.0388656	0.095	0.117	1
ZNF688	0.0172541	-0.00840729	0.22	0.249	1
SSRP1	0.0173317	-0.0644176	0.456	0.474	1
HMG20A	0.017332	-0.0451832	0.125	0.155	1
PARP14	0.0173323	-0.0124983	0.452	0.487	1
HIPK1	0.0173355	0.0692019	0.306	0.303	1
RRM2	0.0173469	-0.0685372	0.379	0.421	1
SHARPIN	0.0173673	-0.00103963	0.191	0.217	1
PNN	0.0173803	-0.0978977	0.643	0.675	1
SMARCA2	0.0173963	-0.0981144	0.444	0.484	1
PTPN6	0.0174327	-0.064261	0.367	0.406	1
TAF5	0.01745	0.00296066	0.095	0.118	1
ALKBH4	0.0174586	-0.0208856	0.112	0.138	1
TMEM161B	0.0174657	0.0178504	0.145	0.162	1
ZNF557	0.0174794	-0.00521432	0.097	0.118	1
NDUFV1	0.0174809	-0.0209443	0.387	0.421	1
FAM120AOS	0.0174961	0.028862	0.341	0.363	1
MRPS18B	0.017512	0.0547349	0.4	0.403	1
AGGF1	0.0175454	-0.0236405	0.16	0.19	1
MPRIP	0.0175684	-0.0360386	0.348	0.389	1
HIST1H2AB	0.0175759	-0.0126309	0.093	0.117	1
PBRM1	0.0175937	-0.0539183	0.471	0.513	1
NDUFS7	0.0175951	-0.0537014	0.497	0.539	1
E2F1	0.0176164	-0.0469087	0.199	0.232	1
WDYHV1	0.0176469	0.0494498	0.111	0.093	1
TIA1	0.0176681	-0.0349943	0.271	0.307	1
CDC20	0.0176694	-0.027175	0.215	0.248	1
SLC35B4	0.0176764	-0.0209379	0.098	0.123	1
C9orf78	0.0176791	0.0891153	0.67	0.683	1
GSTO1	0.0176853	-0.0659806	0.643	0.683	1
RPL5	0.0176934	0.0516297	0.997	0.995	1
TTC33	0.017699	-0.0536008	0.144	0.174	1
PPP1CC	0.0177094	-0.0575894	0.57	0.609	1
PHB2	0.0177442	-0.00733872	0.567	0.594	1
RCCD1	0.0178183	-0.0473782	0.11	0.131	1
GRAMD1B	0.0178198	-0.0102283	0.151	0.175	1
GNA13	0.0178222	0.0416706	0.296	0.31	1
CYTIP	0.0179299	-0.0163964	0.676	0.714	1
MAGOH	0.0179726	0.0633724	0.617	0.607	1
MRPL52	0.017997	-0.00545036	0.577	0.606	1
CASP6	0.0180811	-0.0480522	0.306	0.346	1
SNHG15	0.018082	0.0705804	0.32	0.31	1
FAM50A	0.0181022	-0.0113962	0.383	0.419	1
RAP2B	0.0181489	-0.0535926	0.285	0.324	1
NAIP	0.0181576	0.0537458	0.105	0.104	1
CD151	0.0181602	-0.0400387	0.257	0.295	1
GOLGA1	0.0181735	-0.0361166	0.087	0.113	1
ARRB2	0.018179	-0.0410747	0.372	0.413	1
OTULIN	0.0182128	0.0181638	0.405	0.431	1
CDK11B	0.0182224	-0.0356618	0.364	0.403	1
PAK2	0.0182317	-0.0623832	0.785	0.812	1
IWS1	0.018262	-0.0822694	0.341	0.376	1
AHI1	0.0182731	-0.0797477	0.303	0.339	1
GIMAP8	0.0182942	0.0642508	0.159	0.162	1
MDN1	0.0183473	0.0568958	0.212	0.209	1
THRAP3	0.0184265	-0.0790514	0.673	0.705	1
GZMA	0.0184657	0.212298	0.134	0.117	1
CYLD	0.0184664	0.0663602	0.656	0.657	1
ADAM19	0.0184691	0.0518678	0.24	0.205	1
CYFIP2	0.0185086	0.01977	0.369	0.394	1
ENOSF1	0.0185242	-0.0138202	0.223	0.253	1
SUPT7L	0.0185508	0.00797343	0.137	0.159	1
ZC3HC1	0.0186139	0.00876383	0.093	0.109	1
GTF2F2	0.0186665	-0.0306781	0.327	0.362	1
GLRX3	0.018702	-0.075094	0.408	0.448	1
TAX1BP1	0.0188155	0.088068	0.733	0.722	1
HECA	0.018828	0.032097	0.241	0.263	1
NACA	0.018832	0.0353745	0.991	0.993	1
SUCLG2	0.0188671	-0.079602	0.289	0.321	1
EEF1D	0.0189575	0.0402535	0.94	0.942	1
RASAL3	0.018968	-0.0525952	0.387	0.428	1
URI1	0.0189899	-0.0751807	0.576	0.615	1
ADAL	0.0189991	-0.0294019	0.125	0.154	1
NFE2L1	0.0190048	0.0253973	0.183	0.2	1
C19orf66	0.0190424	0.0777167	0.257	0.252	1
CPOX	0.0190429	0.0477471	0.23	0.216	1
ABCB10	0.0190433	-0.0109394	0.178	0.204	1
TIMM17B	0.0190497	0.0660433	0.292	0.283	1
EMB	0.0190769	-0.0514285	0.72	0.757	1
SPTBN1	0.019102	-0.0871419	0.431	0.452	1
MRPL55	0.0191645	-0.0633666	0.336	0.376	1
LCOR	0.0191647	0.0271441	0.269	0.297	1
MPC2	0.0191663	-0.068249	0.549	0.58	1
MGMT	0.0191682	-0.0671751	0.425	0.466	1
GEMIN2	0.0192278	-0.0417182	0.128	0.157	1
FMNL3	0.0192304	-0.0769852	0.145	0.174	1
SMU1	0.0192853	0.000555181	0.406	0.44	1
AGL	0.0193369	0.0556337	0.148	0.15	1
CARD8-AS1	0.0193623	-0.0354183	0.13	0.16	1
ZNF24	0.0194215	0.0514923	0.333	0.341	1
AC016831.5	0.0194234	0.0647376	0.149	0.131	1
SYNE1	0.0194551	-0.00929087	0.327	0.36	1
OSBPL9	0.0194584	-0.0264944	0.281	0.318	1
SSBP4	0.0195042	-0.0451061	0.259	0.297	1
RAP2C	0.0195193	0.0700757	0.227	0.212	1
SARS	0.0195434	0.0366687	0.429	0.456	1
TBC1D31	0.019551	-0.0280245	0.088	0.113	1
YAF2	0.0195544	-0.0136176	0.387	0.421	1
GCSH	0.0195599	-0.0552062	0.216	0.25	1
LRRC47	0.0196168	-0.0170026	0.167	0.195	1
HILPDA	0.0196277	-0.0834366	0.189	0.206	1
GSK3B	0.0196681	0.018088	0.21	0.227	1
TMEM138	0.0196714	0.030202	0.166	0.181	1
UCK2	0.0197066	0.0369053	0.142	0.133	1
F8A1	0.0197481	0.0146557	0.146	0.163	1
ERLEC1	0.0197635	0.00905409	0.422	0.453	1
CEBPB	0.0197711	0.0928864	0.267	0.267	1
YWHAG	0.0197717	-0.0366866	0.308	0.346	1
SNUPN	0.0197737	0.0253102	0.301	0.318	1
NOC3L	0.0197997	0.0355001	0.342	0.357	1
FANCI	0.0198859	-0.0683975	0.321	0.356	1
RNF113A	0.0199308	-0.00179398	0.234	0.261	1
RBM19	0.0199899	-0.0520543	0.171	0.203	1
UTP23	0.020098	0.0288672	0.327	0.344	1
CYB5B	0.0201452	-0.06829	0.389	0.427	1
UBR5	0.0202101	-0.0199778	0.318	0.354	1
MUS81	0.0202201	0.0238219	0.184	0.195	1
ATP1B1	0.0202529	0.0308975	0.104	0.08	1
PSMD4	0.0202947	-0.0514847	0.586	0.626	1
MED24	0.0202967	-0.0007213	0.127	0.15	1
C20orf27	0.0203551	-0.0196597	0.215	0.246	1
GIPC1	0.0204036	-0.026921	0.211	0.244	1
RPL10A	0.0204178	0.0470172	0.991	0.991	1
IRF2	0.0204181	-0.0459682	0.447	0.488	1
GMPS	0.0204674	0.00770717	0.405	0.433	1
PDCD6	0.0204896	-0.0389928	0.627	0.667	1
CTDSPL2	0.0204949	-0.0599652	0.343	0.383	1
BRCA2	0.020509	-0.0638907	0.301	0.319	1
APEX1	0.0205519	0.0507972	0.534	0.544	1
OXA1L	0.020555	-0.032706	0.368	0.406	1
COX6A1	0.0205909	-0.0679606	0.776	0.797	1
ZNF644	0.0205951	0.00678243	0.389	0.414	1
ANKRD36C	0.0206336	0.0338758	0.205	0.224	1
PRDX4	0.0206911	0.0901535	0.315	0.288	1
ATRAID	0.0206995	0.0549736	0.496	0.497	1
PCNT	0.020711	-0.0604194	0.275	0.309	1
PLEKHF1	0.0207423	-0.0568178	0.196	0.23	1
MTRF1L	0.0207943	-0.0169966	0.182	0.212	1
ORC2	0.0207946	-0.040547	0.213	0.247	1
EPG5	0.0208132	0.0681151	0.11	0.098	1
GTF2F1	0.0208172	-0.0533754	0.445	0.487	1
USP10	0.0208214	0.00715096	0.434	0.463	1
NOSIP	0.0208274	-0.0848333	0.502	0.536	1
PAFAH1B1	0.0209563	-0.0364831	0.581	0.62	1
CRNKL1	0.0209645	0.06374	0.279	0.285	1
DDX46	0.0210155	-0.0564126	0.683	0.718	1
AC013394.1	0.0211295	-0.0505551	0.106	0.131	1
ZC3H4	0.0211839	-0.0338249	0.216	0.251	1
NNT	0.0212219	-0.00689666	0.223	0.253	1
MLXIP	0.0212595	0.0608243	0.193	0.202	1
ICMT	0.0212695	-0.00164884	0.187	0.21	1
LHPP	0.0212891	-0.031135	0.09	0.116	1
MTAP	0.0212893	0.048048	0.219	0.219	1
SRP68	0.0213289	-0.0364963	0.327	0.365	1
MRPL41	0.0213873	-0.0805424	0.61	0.647	1
SRSF10	0.0213873	-0.0779971	0.614	0.649	1
AC009948.1	0.0214082	-0.0123332	0.097	0.12	1
WDFY1	0.0214082	0.0756331	0.254	0.238	1
CRCP	0.0215565	-0.0408865	0.275	0.312	1
IBTK	0.0215671	-0.058134	0.312	0.347	1
WBP11	0.0215769	-0.0253281	0.506	0.545	1
AZIN1-AS1	0.0215869	-0.0376722	0.083	0.107	1
WDR36	0.0215991	-0.0452186	0.235	0.271	1
NRAS	0.0216429	0.0153347	0.318	0.34	1
PHF10	0.0216467	-0.0340813	0.294	0.33	1
AP3M2	0.0216524	0.0931684	0.33	0.311	1
SASH3	0.0216672	-0.0429442	0.32	0.358	1
CHMP4B	0.0216683	-0.0803376	0.448	0.487	1
MYD88	0.0216984	0.054799	0.217	0.222	1
KCTD20	0.0217058	0.019128	0.296	0.318	1
FAM102A	0.0217419	0.0117458	0.445	0.481	1
ZBTB8OS	0.021782	0.00316356	0.462	0.493	1
NCBP3	0.0218107	-0.0153386	0.365	0.401	1
MSANTD4	0.0218232	-0.033781	0.119	0.147	1
CYB561A3	0.0218341	-0.0167824	0.133	0.159	1
UBE2G1	0.0218793	0.014648	0.324	0.351	1
SEC14L1	0.0219192	-0.0633492	0.359	0.395	1
MRPL9	0.0219248	-0.0463091	0.386	0.426	1
MED21	0.0219382	0.00715816	0.186	0.21	1
IRAK4	0.0219604	0.0079515	0.229	0.258	1
SMC6	0.0219778	-0.0267987	0.307	0.342	1
FAM111A	0.0219947	-0.00412848	0.371	0.405	1
RRM1	0.0219992	-0.0592777	0.402	0.443	1
TAF12	0.0220052	-0.0413852	0.332	0.371	1
COQ8A	0.0220086	-0.0439594	0.119	0.147	1
MED13	0.0220779	0.0576124	0.34	0.345	1
NFATC2IP	0.0220821	-0.060762	0.361	0.401	1
ADCY7	0.0221129	-0.0536215	0.099	0.124	1
VPS50	0.0221242	-0.0268956	0.112	0.139	1
TMEM14C	0.0221269	0.016599	0.548	0.565	1
PLCG2	0.0221741	0.0808708	0.397	0.407	1
POLR2F	0.0222556	-0.0518597	0.452	0.493	1
PIK3CA	0.0223254	0.0533531	0.269	0.275	1
NFATC3	0.0223601	-0.0402145	0.332	0.371	1
GBA	0.0224284	-0.00471397	0.098	0.12	1
CCDC18	0.02243	-0.0484028	0.214	0.248	1
ALDH3A2	0.0224573	-0.00772551	0.138	0.165	1
TMED9	0.0224622	-0.0172348	0.474	0.51	1
ZNF91	0.0225039	0.027028	0.18	0.195	1
TCHP	0.0225054	-0.0481996	0.25	0.286	1
THG1L	0.0225519	-0.018448	0.198	0.227	1
MSRB2	0.0226364	-0.0457364	0.231	0.266	1
REL	0.0227042	0.0150625	0.428	0.452	1
ZNF675	0.0227288	-0.000769278	0.168	0.191	1
ARMT1	0.022743	0.0123645	0.24	0.26	1
LAPTM4B	0.0228333	-0.0322008	0.219	0.253	1
CHST12	0.0228484	0.0202362	0.183	0.2	1
TMEM184C	0.0228725	-0.006258	0.084	0.105	1
HARS	0.022882	-0.0299373	0.311	0.348	1
EIF3D	0.0229164	-0.000780188	0.618	0.643	1
PSME4	0.0229252	0.00395426	0.252	0.28	1
PHF3	0.0229615	0.0922057	0.59	0.586	1
PPIB	0.0229744	0.0749615	0.85	0.844	1
ZMAT2	0.0230244	-0.0363578	0.572	0.612	1
ORMDL1	0.0230386	-0.0508945	0.595	0.633	1
DCTN3	0.0230597	-0.0337504	0.564	0.6	1
SEL1L3	0.0231378	0.0140612	0.138	0.152	1
HIST1H2BB	0.0231485	-0.0347542	0.109	0.133	1
PDE4B	0.0231654	0.0168656	0.217	0.239	1
CHAF1A	0.0231736	-0.025191	0.26	0.295	1
EMC9	0.023237	-0.00323109	0.225	0.253	1
CEMIP2	0.0233091	-0.0825355	0.399	0.436	1
GTF2H5	0.0233219	0.0289733	0.573	0.58	1
DLGAP4	0.0233261	-0.0408227	0.153	0.152	1
UHRF2	0.0233901	-0.0536957	0.271	0.308	1
TEX264	0.0233996	-0.0597074	0.343	0.382	1
TMEM263	0.0234575	0.0816186	0.254	0.241	1
ZCCHC17	0.0235064	-0.0749498	0.372	0.409	1
UBALD1	0.02351	-0.015973	0.099	0.124	1
AKAP10	0.0235312	0.0185256	0.114	0.13	1
UBE2L6	0.0235333	0.0566527	0.45	0.454	1
DUSP16	0.0235685	-0.0428041	0.243	0.279	1
TUBG1	0.023593	-0.0523369	0.197	0.226	1
CIR1	0.0235998	0.033802	0.56	0.592	1
ZFR	0.0236848	-0.0334711	0.399	0.434	1
RBM25	0.0236856	-0.0641282	0.663	0.697	1
RABEP1	0.0237348	0.0129814	0.38	0.409	1
RBM28	0.0237903	-0.0225615	0.283	0.32	1
ZMPSTE24	0.0237916	0.00261965	0.249	0.274	1
ZPR1	0.0238915	0.0176416	0.228	0.253	1
AP3B1	0.0239436	-0.00887408	0.318	0.351	1
POLR3GL	0.0239453	-0.0815633	0.418	0.456	1
LSM4	0.023984	-0.079179	0.555	0.593	1
AC109826.1	0.0240483	-0.0524137	0.096	0.122	1
PTGES2	0.0240763	-0.0574271	0.207	0.224	1
MPP5	0.0241197	0.00975792	0.104	0.124	1
MEF2D	0.0241531	0.0548745	0.105	0.091	1
SKA3	0.0241882	-0.0362529	0.19	0.223	1
SECISBP2	0.0241977	-0.100146	0.326	0.361	1
ANKRA2	0.0242149	0.00206762	0.137	0.158	1
PIAS1	0.0242626	0.0707316	0.332	0.333	1
LSM1	0.0242759	-0.0430743	0.424	0.464	1
TCOF1	0.0242903	0.028521	0.26	0.267	1
KLRB1	0.0243055	0.148836	0.257	0.232	1
WDR12	0.0243715	0.0400271	0.221	0.227	1
BAZ1A	0.0243865	0.0596081	0.571	0.578	1
WASF2	0.0244342	-0.0286524	0.578	0.616	1
GPR171	0.0244386	0.0383153	0.477	0.5	1
COPS5	0.0244536	0.00150788	0.415	0.444	1
RUVBL2	0.0245215	-0.0200284	0.251	0.283	1
PTPRJ	0.0245908	-0.0561711	0.239	0.27	1
TMEM199	0.0246044	-0.0526448	0.18	0.211	1
ARAP2	0.0246555	0.0779613	0.346	0.323	1
BUB1	0.0246813	-0.0613533	0.231	0.265	1
SCAND1	0.0247501	-0.0476335	0.598	0.637	1
LINC00909	0.0247531	0.00418229	0.162	0.183	1
CLEC2B	0.0247532	0.00848846	0.374	0.401	1
AP5S1	0.0248022	-0.0281922	0.095	0.12	1
N4BP2L2	0.024862	0.0991775	0.766	0.755	1
TMC6	0.0248916	-0.0747907	0.19	0.22	1
MKRN1	0.0249006	-0.0114112	0.305	0.34	1
PSMD3	0.0249064	-0.0093741	0.317	0.35	1
IFIT3	0.0249228	0.096963	0.103	0.08	1
BNIP2	0.0249434	0.024229	0.453	0.478	1
CTSS	0.0250087	-0.0720166	0.413	0.453	1
HSH2D	0.0250684	-0.0265445	0.126	0.153	1
PDPR	0.0251144	0.00195136	0.093	0.113	1
HSPB11	0.025169	-0.0648888	0.517	0.557	1
BUD23	0.0251803	-0.0784025	0.379	0.41	1
PUM3	0.025211	0.0463645	0.413	0.431	1
PRDX5	0.0252268	-0.0615521	0.692	0.728	1
LGALS1	0.0252654	-0.0929412	0.815	0.834	1
CBX6	0.0252761	-0.0197548	0.194	0.225	1
OAS1	0.0253082	0.00936736	0.121	0.141	1
GNPAT	0.0253767	-0.0551297	0.206	0.238	1
GPX7	0.0254021	-0.036064	0.231	0.265	1
TMEM30A	0.0254476	-0.057533	0.285	0.322	1
ZNF22	0.0254736	0.0820365	0.351	0.329	1
RFFL	0.025627	0.0818495	0.201	0.181	1
RAPGEF6	0.0256543	0.0556797	0.152	0.152	1
STOML2	0.0256682	-0.0053672	0.492	0.524	1
HSBP1	0.0257737	0.0189483	0.503	0.515	1
GNG5	0.0257885	-0.0690025	0.75	0.773	1
CHCHD10	0.0257893	0.047635	0.442	0.45	1
SPAG5	0.0258306	-0.0275721	0.147	0.177	1
ACADS	0.0259003	-0.0392596	0.132	0.16	1
SSBP1	0.0259501	-0.0207206	0.757	0.789	1
ADPRHL2	0.0260114	-0.0271118	0.222	0.254	1
ATF7	0.0260549	-0.069299	0.167	0.194	1
DERA	0.026108	-0.00668312	0.22	0.248	1
SRPK1	0.0261919	-0.0675503	0.484	0.522	1
CBLL1	0.0262206	0.00993999	0.289	0.313	1
NOL9	0.0262343	0.0127784	0.196	0.219	1
SYAP1	0.0262658	-0.0408348	0.452	0.493	1
NUTF2	0.0263217	0.0372093	0.464	0.478	1
TMBIM6	0.0264198	0.0335654	0.827	0.84	1
STK38	0.0265756	0.0567982	0.267	0.278	1
IFI27L1	0.0266252	-0.0435362	0.291	0.328	1
WASHC5	0.026636	-0.0132795	0.182	0.208	1
NDEL1	0.0266916	0.062877	0.172	0.161	1
POU2F1	0.0267172	-0.0611141	0.173	0.202	1
RRAGA	0.0267396	-0.037546	0.281	0.318	1
TADA2B	0.0268007	0.0314117	0.109	0.12	1
ILK	0.0268112	0.0280317	0.37	0.389	1
PFKL	0.0268272	-0.0554642	0.31	0.347	1
EMC3	0.0268727	-0.0398671	0.361	0.399	1
ACOT7	0.0268846	-0.0332693	0.24	0.274	1
VASP	0.0269012	-0.0454216	0.452	0.491	1
DNM1L	0.0269492	-0.0534454	0.356	0.394	1
SP140	0.0269813	0.00274467	0.272	0.297	1
KDM5C	0.026983	-0.0332548	0.198	0.231	1
EML4	0.0270123	0.105521	0.605	0.601	1
RIC3	0.0270584	-0.017438	0.09	0.112	1
ARPC5L	0.027085	0.034051	0.563	0.571	1
GTF2H2	0.027091	-0.0413972	0.127	0.155	1
DAXX	0.02711	0.0221343	0.325	0.342	1
ARID4A	0.0271726	0.0643173	0.405	0.407	1
CHIC2	0.027226	0.0740749	0.311	0.297	1
C1QBP	0.0272429	-0.0319605	0.658	0.693	1
ARPC3	0.0272757	-0.0510593	0.885	0.891	1
PFDN1	0.0272899	0.0513491	0.5	0.517	1
AP1M1	0.0273063	0.00674547	0.322	0.351	1
FBXO22	0.0274023	-0.0145206	0.266	0.299	1
JAKMIP1	0.0274238	-0.0416689	0.104	0.122	1
ATP5MC3	0.0274503	-0.0661616	0.79	0.803	1
INPP5K	0.0274667	-0.0603963	0.147	0.174	1
MRPS31	0.0275585	0.00136652	0.407	0.436	1
RNF2	0.0276385	-0.00270642	0.131	0.152	1
STAU1	0.0276531	0.0203778	0.517	0.533	1
SAP30BP	0.0276533	0.0487081	0.321	0.335	1
UBE2Q2	0.0276743	0.00942636	0.323	0.352	1
DAP3	0.0276891	-0.00454322	0.427	0.458	1
TERF2IP	0.0277853	-0.0354589	0.616	0.653	1
SPTLC2	0.0277914	0.0263729	0.309	0.324	1
INSIG1	0.0277951	-0.0883704	0.352	0.378	1
METTL5	0.0278333	-0.056712	0.488	0.528	1
TSN	0.0278429	0.0157062	0.364	0.384	1
NDUFB6	0.0278442	-0.0589705	0.473	0.512	1
NDUFA3	0.0278735	-0.0464025	0.526	0.564	1
RNASEH2C	0.0278881	-0.0332406	0.564	0.598	1
MIS18A	0.0279105	-0.0425892	0.255	0.291	1
MKNK1	0.0279734	0.0122937	0.146	0.16	1
SLFN11	0.027999	0.0088168	0.136	0.152	1
TXNRD1	0.0280483	-0.0805602	0.519	0.551	1
OSTF1	0.0280514	-0.0459021	0.537	0.576	1
SS18L2	0.0280657	0.0659473	0.539	0.54	1
LASP1	0.0280707	0.014673	0.305	0.329	1
TRIM13	0.0281483	0.0349772	0.186	0.197	1
SNHG8	0.0281716	0.0498487	0.7	0.709	1
SUN1	0.0282081	0.0513084	0.167	0.148	1
NUBP1	0.0282686	-0.0576278	0.235	0.269	1
PIP4K2B	0.0283569	0.0474496	0.109	0.097	1
ACTR1A	0.0283805	-0.0492833	0.212	0.244	1
TUBB4B	0.0284313	-0.0915575	0.487	0.525	1
FAHD1	0.0285108	-0.00583387	0.15	0.174	1
API5	0.0285578	-0.0303616	0.347	0.384	1
FIS1	0.0286997	-0.00553787	0.575	0.606	1
TMX2	0.0287228	0.0697701	0.223	0.203	1
SPTY2D1	0.0288993	0.0102886	0.336	0.362	1
TRMT61B	0.0289454	-0.0531977	0.123	0.149	1
GBP2	0.0289478	-0.0736948	0.592	0.629	1
NOA1	0.0289711	0.00353638	0.212	0.235	1
JMJD1C	0.0290955	0.0403726	0.39	0.406	1
GSKIP	0.0291424	0.0148524	0.168	0.188	1
GLMP	0.0291747	-0.0205183	0.086	0.109	1
PREP	0.0291849	0.0099524	0.14	0.158	1
FCGRT	0.0293405	-0.0102876	0.083	0.102	1
CSTF1	0.0293525	-0.0168321	0.241	0.273	1
NFKBID	0.0293611	0.0572788	0.127	0.107	1
HAUS1	0.0293646	-0.0598555	0.429	0.46	1
FDPS	0.029371	-0.0772247	0.52	0.554	1
APOL2	0.0294575	-0.00670723	0.174	0.201	1
GALM	0.0295487	-0.056723	0.434	0.473	1
GSR	0.0295769	-0.0382725	0.155	0.183	1
POLR2H	0.029598	-0.0531833	0.435	0.474	1
PPP1CA	0.0296428	-0.0535695	0.684	0.694	1
EIF2B1	0.0297084	-0.023568	0.292	0.327	1
CCT6A	0.0297369	-0.0402521	0.6	0.636	1
EMC7	0.0297862	-0.0599441	0.434	0.471	1
MYEF2	0.0298915	-0.0449819	0.116	0.142	1
TPP2	0.0298945	-0.0338185	0.33	0.368	1
FAM200B	0.0299212	0.0472105	0.275	0.29	1
PPP1R14B	0.0299876	0.0469991	0.578	0.593	1
NDUFAF7	0.029991	-0.0111812	0.092	0.114	1
PI4KB	0.0300474	-0.00232664	0.148	0.172	1
RAB30	0.0300507	-0.0357984	0.087	0.111	1
GPATCH4	0.030054	-0.0474222	0.374	0.412	1
NMT2	0.0300623	-0.0637707	0.163	0.192	1
ZC3H12D	0.0300709	-0.0363491	0.274	0.309	1
RRAGC	0.0301147	0.0720123	0.281	0.264	1
TAF10	0.0301513	-0.054002	0.546	0.585	1
TOMM70	0.0301537	0.0241599	0.281	0.303	1
VPS33A	0.0301655	-0.0124703	0.155	0.18	1
PELO	0.0301698	0.0426689	0.168	0.164	1
TPMT	0.0302354	-0.0167364	0.107	0.131	1
ISG20	0.0303417	-0.0302189	0.542	0.581	1
MIEF1	0.0303676	0.0154591	0.2	0.219	1
VPS36	0.030425	-0.0560107	0.359	0.398	1
ABHD13	0.0304462	0.0724278	0.181	0.155	1
PRCP	0.0304667	-0.0390341	0.125	0.152	1
RNF181	0.0305017	-0.0514243	0.52	0.559	1
POP5	0.0305834	-0.057582	0.406	0.445	1
MXD4	0.0305985	-0.0825189	0.347	0.383	1
ATG2B	0.0306431	0.0125286	0.109	0.123	1
EEF2	0.0307012	0.0645049	0.832	0.825	1
EDRF1	0.0307308	0.0135014	0.173	0.191	1
PEX1	0.0307922	-0.0110068	0.152	0.177	1
MON2	0.0308065	0.00274072	0.164	0.186	1
TMEM183A	0.0308214	-0.0358971	0.339	0.376	1
SH3BGRL	0.0308599	-0.0485589	0.578	0.617	1
DPP4	0.030868	0.071667	0.171	0.154	1
CDV3	0.0309104	-0.0385516	0.778	0.81	1
ZNF576	0.0309839	-0.00666683	0.095	0.116	1
METTL21A	0.0310082	-0.0582243	0.149	0.175	1
NDUFAF1	0.0311356	-0.0535947	0.147	0.174	1
TMEM131L	0.0311377	-0.0384375	0.235	0.269	1
CABIN1	0.0311595	-0.0214775	0.219	0.251	1
AIFM1	0.0311871	-0.0201202	0.318	0.353	1
PSMC5	0.0312248	-0.0494983	0.592	0.63	1
ARHGAP5	0.0312717	0.0580767	0.221	0.19	1
PCGF6	0.0312801	-0.00697006	0.117	0.139	1
MVB12A	0.0313555	-0.0207166	0.156	0.185	1
AKAP9	0.0314024	0.0547524	0.586	0.604	1
NUP37	0.0314041	-0.0212639	0.331	0.365	1
HIF1AN	0.0314105	-0.0222777	0.132	0.158	1
SYNE2	0.031437	0.100037	0.607	0.608	1
AURKB	0.0315315	-0.080018	0.256	0.283	1
GBP4	0.0315457	-0.0321263	0.499	0.536	1
PDE3B	0.0315944	-0.00303017	0.52	0.557	1
PRDX3	0.0316001	-0.0347826	0.552	0.587	1
ITGB1	0.0316077	0.098987	0.481	0.47	1
MRPS23	0.0316132	-0.00653114	0.436	0.463	1
APOBEC3H	0.0316448	-0.0189811	0.261	0.291	1
METRN	0.0316598	-0.0259198	0.091	0.115	1
NUDCD2	0.0316689	-0.0624905	0.475	0.507	1
SPCS3	0.0317118	-0.0481546	0.633	0.669	1
RPN1	0.0317167	-0.00625939	0.322	0.35	1
PGGT1B	0.0317427	-0.0555577	0.193	0.224	1
MCM4	0.031749	-0.068268	0.332	0.366	1
EXOSC7	0.0318392	-0.0445051	0.338	0.376	1
USP16	0.0318655	0.0184867	0.596	0.623	1
ABI2	0.0320023	-0.0440121	0.177	0.208	1
SF3A1	0.0320361	-0.00803945	0.329	0.356	1
RPP30	0.0320539	0.0176321	0.339	0.357	1
FKBP1A	0.0321212	-0.0630022	0.58	0.606	1
NDUFA6	0.0321249	-0.0408726	0.598	0.636	1
ZFAND5	0.0322479	0.0676384	0.464	0.451	1
MAZ	0.0322681	-0.0308742	0.433	0.471	1
TFCP2	0.0323343	0.00699641	0.172	0.196	1
CAPRIN1	0.0324528	-0.0544649	0.5	0.538	1
UBE2G2	0.0324895	-0.0382214	0.355	0.391	1
DNAJA2	0.032578	0.00140435	0.596	0.623	1
ID2	0.0325788	0.137776	0.479	0.46	1
ARHGAP25	0.032616	-0.0308048	0.204	0.235	1
ASNA1	0.0326589	-0.0381317	0.375	0.413	1
SEM1	0.0326965	-0.0631703	0.733	0.76	1
UBB	0.0327109	-0.0448132	0.869	0.863	1
USP25	0.0327419	0.0491583	0.19	0.188	1
ZNF207	0.0327827	-0.0672277	0.598	0.634	1
CAMTA1	0.0328427	-0.0147167	0.408	0.441	1
PPP2R3B	0.0330271	-0.0463132	0.092	0.116	1
BTG1	0.0330329	0.0787445	0.957	0.964	1
STRN3	0.0330899	-0.0398598	0.16	0.19	1
SYNCRIP	0.0331048	0.011271	0.622	0.64	1
PPIE	0.0331119	-0.0357906	0.314	0.351	1
RUVBL1	0.0331985	-0.0687683	0.395	0.427	1
INO80E	0.0332687	-0.0299324	0.21	0.242	1
TUBGCP2	0.0333155	-0.0523527	0.335	0.372	1
YTHDF1	0.03336	0.0469833	0.19	0.19	1
ESD	0.0333691	0.0484484	0.512	0.519	1
LRRC8C	0.0334561	-0.0142438	0.299	0.333	1
HIST1H4I	0.0335062	-0.0298546	0.085	0.105	1
IREB2	0.0335081	-0.0418091	0.293	0.328	1
DENND4A	0.0335776	0.0808271	0.312	0.294	1
SESN3	0.0336608	-0.0643798	0.269	0.304	1
CEACAM21	0.0336625	-0.029509	0.078	0.1	1
RIN3	0.0336859	-0.0392043	0.229	0.262	1
TCF3	0.033801	-0.024133	0.174	0.204	1
HSD17B7	0.0338317	-0.0233187	0.111	0.135	1
UBE2Q1	0.0339035	-0.00754492	0.264	0.292	1
SLU7	0.0339899	0.0745189	0.444	0.439	1
[truncated: 5,477 more rows]

## Sheet: aPD-1_LGvsHG
	p_val	avg_log2FC	pct.1	pct.2	p_val_adj
H3F3A	0	-0.724386	0.951	0.972	0
HSPA1A	0	1.26525	0.537	0.27	0
HSP90AA1	8.8516e-273	0.905384	0.966	0.963	1.97205e-268
HSPA1B	5.99317e-271	0.596281	0.362	0.087	1.33522e-266
HSPH1	2.90582e-234	0.9627	0.665	0.508	6.47389e-230
RAB11FIP1	3.82031e-226	0.713767	0.719	0.584	8.51127e-222
TXNIP	4.49589e-223	-0.725342	0.337	0.69	1.00164e-218
SLC25A6	6.36196e-209	0.368954	0.833	0.863	1.41738e-204
RPL22L1	6.46741e-206	0.699085	0.787	0.755	1.44087e-201
HSP90AB1	1.17309e-203	0.653622	0.933	0.928	2.61354e-199
RPL26	1.41753e-178	0.320509	0.991	0.998	3.15811e-174
RPL41	6.39835e-177	0.323028	0.998	1	1.42549e-172
RPS18	4.36038e-175	0.378133	0.998	1	9.71449e-171
HSPB1	8.92906e-175	0.696878	0.7	0.599	1.9893e-170
RBM3	3.41757e-174	0.379076	0.828	0.825	7.614e-170
HSPA8	1.2515e-173	0.478708	0.861	0.874	2.78821e-169
HSPD1	8.80321e-171	0.673163	0.853	0.817	1.96127e-166
RPL12	2.26694e-169	0.350904	0.992	0.997	5.05051e-165
LTA	1.76419e-167	1.00804	0.539	0.307	3.93043e-163
NPM1	4.82103e-167	0.459992	0.981	0.983	1.07408e-162
RPL11	6.09722e-163	0.294544	0.995	0.999	1.3584e-158
RPL36	1.05313e-155	0.306444	0.99	0.998	2.34627e-151
RGS16	7.06864e-152	0.542865	0.421	0.163	1.57482e-147
RPL14	3.46341e-150	0.295446	0.992	0.999	7.71613e-146
HSPE1	4.594e-150	0.565121	0.821	0.801	1.0235e-145
RPL29	1.91594e-145	0.295732	0.993	0.998	4.26852e-141
RPS5	4.40608e-137	0.323772	0.977	0.989	9.81632e-133
GNAI2	2.37081e-136	-0.462018	0.756	0.831	5.28193e-132
RPS12	8.24935e-136	0.324743	0.996	0.999	1.83787e-131
RPS13	2.10554e-134	0.307739	0.99	0.997	4.69093e-130
IGHM	1.04398e-133	-0.402469	0.244	0.446	2.32589e-129
MT2A	2.34067e-133	0.711332	0.844	0.793	5.21479e-129
GMFG	5.07558e-133	-0.396702	0.877	0.93	1.13079e-128
MT1G	3.02945e-129	0.546309	0.317	0.123	6.74931e-125
RPL7A	9.92783e-128	0.278974	0.993	0.998	2.21182e-123
RPS28	1.98885e-127	0.295427	0.992	0.999	4.43095e-123
EEF1B2	6.86406e-126	0.337341	0.967	0.979	1.52924e-121
RPL35A	4.55535e-125	0.274449	0.992	0.999	1.01489e-120
RPL18A	4.72779e-123	0.286582	0.992	0.999	1.0533e-118
CISH	1.70166e-122	0.186025	0.23	0.058	3.79114e-118
BNIP3	3.62415e-122	0.59927	0.642	0.501	8.07423e-118
AC007952.4	7.24994e-122	-0.363119	0.17	0.376	1.61522e-117
RPL13	9.39109e-119	0.240512	0.996	1	2.09224e-114
AES	1.50034e-118	-0.47322	0.781	0.858	3.34262e-114
TMSB4X	5.04034e-116	-0.438728	1	1	1.12294e-111
RPL37A	1.25348e-115	0.296925	0.983	0.994	2.79262e-111
COTL1	1.54579e-115	-0.436677	0.781	0.834	3.44387e-111
FYB1	1.37896e-110	-0.459417	0.801	0.87	3.07219e-106
RPL32	7.47465e-110	0.256569	0.996	1	1.66528e-105
RPL21	2.74957e-109	0.287025	0.992	0.999	6.12577e-105
LITAF	3.32248e-109	-0.524103	0.575	0.694	7.40215e-105
CORO1A	2.06656e-107	-0.379009	0.847	0.894	4.60408e-103
RPS14	4.58251e-107	0.230759	0.994	0.999	1.02094e-102
CARHSP1	3.16819e-106	-0.392951	0.647	0.712	7.0584e-102
RPS4X	6.76206e-106	0.246545	0.996	0.999	1.50652e-101
RPL24	2.25332e-105	0.223964	0.99	0.999	5.02017e-101
TNFSF14	2.53701e-105	0.222658	0.244	0.074	5.65221e-101
PPP2R5C	3.18078e-105	-0.406082	0.729	0.815	7.08646e-101
RPL18	9.95407e-105	0.222342	0.993	0.999	2.21767e-100
S1PR4	7.08129e-101	-0.504536	0.546	0.679	1.57764e-96
CD38	1.60914e-99	-0.503983	0.487	0.636	3.58501e-95
2006-09-01	3.96453e-98	-0.364285	0.834	0.88	8.83258e-94
LBR	8.52135e-98	-0.383569	0.658	0.728	1.89847e-93
RPL3	2.10044e-97	0.224004	0.99	0.999	4.67958e-93
HNRNPUL1	3.99075e-97	-0.358287	0.63	0.71	8.89099e-93
CYBA	4.30968e-97	-0.387851	0.841	0.898	9.60153e-93
RPL19	4.02137e-95	0.208767	0.993	0.999	8.95921e-91
RPL38	2.43175e-94	0.258536	0.984	0.992	5.4177e-90
RPL30	6.35661e-91	0.260678	0.994	0.999	1.41619e-86
RPL10	1.36899e-90	0.22006	0.996	1	3.04997e-86
RPS9	3.96502e-90	0.234074	0.986	0.994	8.83366e-86
EEF1A1	1.03132e-88	0.209776	0.998	1	2.29768e-84
MIF	1.03767e-85	0.292065	0.81	0.8	2.31184e-81
RPL9	1.08936e-85	0.227635	0.993	0.998	2.42698e-81
DNAJB1	7.22413e-85	0.653644	0.584	0.462	1.60946e-80
MRPL51	4.16355e-84	-0.291112	0.752	0.792	9.27598e-80
MIR155HG	4.62888e-84	0.343435	0.436	0.235	1.03127e-79
CD3G	1.13839e-81	-0.320365	0.831	0.887	2.53623e-77
ARHGDIB	1.44557e-81	-0.297992	0.927	0.943	3.22058e-77
RPS21	6.34098e-81	0.226771	0.982	0.992	1.41271e-76
LMNA	8.26732e-81	0.647975	0.464	0.292	1.84188e-76
RPL35	1.55664e-80	0.224963	0.986	0.993	3.46804e-76
RPL27A	2.5828e-80	0.229223	0.989	0.996	5.75422e-76
STMN1	9.35147e-80	-0.469991	0.735	0.768	2.08341e-75
TRA2B	1.41072e-79	-0.292342	0.702	0.756	3.14295e-75
TMEM160	1.98739e-79	-0.305709	0.656	0.721	4.4277e-75
RPS3A	2.38554e-78	0.206204	0.994	0.999	5.31475e-74
CD52	2.70918e-78	-0.54495	0.814	0.884	6.03578e-74
TRAC	3.78344e-78	-0.38942	0.879	0.902	8.42913e-74
RPL13A	1.07995e-77	0.207027	0.993	0.999	2.40602e-73
RPS23	1.57281e-77	0.189343	0.995	1	3.50406e-73
RPL8	2.05958e-77	0.209049	0.987	0.997	4.58853e-73
HDAC7	3.43803e-77	-0.344579	0.469	0.589	7.65958e-73
PPA1	6.47304e-77	0.272791	0.746	0.752	1.44213e-72
LIMD2	8.56356e-77	-0.359598	0.79	0.867	1.90788e-72
SELL	1.25722e-76	-0.531159	0.577	0.714	2.80095e-72
RPL27	2.95593e-76	0.216956	0.972	0.983	6.58551e-72
RPS19	1.65606e-74	0.191401	0.994	1	3.68953e-70
C1QBP	1.22181e-73	0.320318	0.767	0.751	2.72206e-69
IRF9	1.93399e-73	-0.396448	0.276	0.439	4.30873e-69
VDAC1	1.98266e-72	0.233913	0.812	0.812	4.41718e-68
CD3D	2.53475e-72	-0.299591	0.924	0.947	5.64718e-68
CDC25B	3.90738e-72	-0.363254	0.287	0.427	8.70525e-68
RPSA	6.64838e-72	0.223452	0.986	0.996	1.48119e-67
KLF2	1.38337e-71	-0.507555	0.285	0.474	3.08202e-67
RPS3	2.03502e-71	0.171765	0.991	0.999	4.53382e-67
RPL36A	1.14609e-70	0.244923	0.832	0.834	2.55337e-66
RPLP2	1.18543e-70	0.189207	0.994	0.999	2.64101e-66
CD79A	1.70362e-70	-0.241651	0.062	0.2	3.7955e-66
FGFR1	2.36889e-70	-0.356991	0.308	0.429	5.27764e-66
RASGRP1	2.5364e-70	-0.392061	0.561	0.682	5.65085e-66
PSMB8	8.76497e-70	-0.291169	0.828	0.873	1.95275e-65
RPS2	5.43555e-69	0.26598	0.998	0.999	1.21099e-64
RPL23A	7.44728e-69	0.16701	0.988	0.998	1.65918e-64
SIRPG	3.54222e-68	-0.346277	0.369	0.506	7.89172e-64
ITGA4	6.65101e-68	-0.394262	0.704	0.748	1.48178e-63
RABAC1	2.68134e-67	-0.319286	0.577	0.707	5.97377e-63
GNAS	3.47524e-67	-0.243692	0.905	0.932	7.74248e-63
EBI3	3.68434e-67	0.194829	0.287	0.132	8.20835e-63
GCHFR	4.92943e-67	-0.3176	0.559	0.663	1.09823e-62
MT1E	1.16108e-66	0.492434	0.471	0.34	2.58677e-62
RPS29	1.69119e-66	0.206843	0.994	0.999	3.76781e-62
RAB27A	2.96947e-66	-0.274711	0.653	0.694	6.61568e-62
PTTG1	4.22516e-66	-0.42591	0.628	0.68	9.41323e-62
TMSB10	4.62332e-66	-0.355564	1	1	1.03003e-61
TK1	5.63244e-66	-0.328029	0.536	0.591	1.25485e-61
RPL39	8.68255e-66	0.223295	0.993	0.998	1.93438e-61
SOCS2	9.57187e-66	0.188764	0.253	0.109	2.13252e-61
ACTB	1.56564e-65	-0.384156	0.992	0.995	3.48808e-61
RAB37	4.28145e-65	-0.212146	0.116	0.264	9.53865e-61
H2AFY	8.61421e-65	-0.272185	0.683	0.732	1.91916e-60
PHPT1	1.69339e-64	0.271303	0.708	0.683	3.77271e-60
CD40LG	9.50613e-64	0.322787	0.407	0.235	2.11787e-59
CD96	1.13891e-63	-0.375555	0.571	0.697	2.53739e-59
ADD3	1.33085e-63	-0.317782	0.454	0.621	2.96501e-59
NEAT1	1.82912e-63	-0.404832	0.887	0.918	4.07509e-59
S100A11	5.00211e-63	0.383425	0.922	0.902	1.11442e-58
HIST1H2AG	5.49097e-63	-0.361886	0.401	0.442	1.22333e-58
ASB2	5.57928e-63	-0.29459	0.38	0.482	1.24301e-58
RPL4	1.05453e-62	0.190457	0.922	0.946	2.34938e-58
NOSIP	3.04505e-62	-0.411466	0.533	0.634	6.78406e-58
RBBP7	4.88249e-62	-0.236246	0.605	0.638	1.08777e-57
YWHAQ	8.85273e-62	-0.278221	0.719	0.758	1.9723e-57
S100A4	1.32998e-61	-0.536819	0.838	0.889	2.96305e-57
RPL34	1.54965e-61	0.222357	0.992	0.999	3.45247e-57
HIST2H2AC	3.04657e-61	-0.535775	0.53	0.576	6.78746e-57
ARPC2	3.94923e-61	-0.268708	0.918	0.941	8.79849e-57
TNFAIP8	4.77547e-61	0.367879	0.869	0.832	1.06393e-56
HIST1H2AH	5.03662e-61	-0.349416	0.333	0.379	1.12211e-56
RPS15	9.46622e-61	0.155633	0.993	0.999	2.10898e-56
ITGAE	1.195e-60	-0.291243	0.603	0.658	2.66235e-56
PPP1R14B	5.59721e-60	0.344606	0.699	0.646	1.247e-55
NCL	8.49314e-60	0.312381	0.909	0.912	1.89219e-55
CCL3	1.17283e-59	1.31403	0.311	0.184	2.61295e-55
IER2	1.21476e-59	-0.392749	0.609	0.708	2.70637e-55
CAPZB	2.04336e-59	-0.255722	0.779	0.822	4.55241e-55
TRMT112	3.80313e-59	0.290117	0.816	0.783	8.47299e-55
AQP3	6.35783e-59	-0.379757	0.312	0.471	1.41646e-54
TNFRSF1B	7.71073e-59	-0.430945	0.622	0.671	1.71787e-54
CORO1B	1.2491e-58	0.318624	0.715	0.716	2.78287e-54
ISG20	1.78624e-58	-0.415802	0.51	0.66	3.97957e-54
RSL1D1	5.01388e-58	0.263438	0.778	0.747	1.11704e-53
ACTR2	6.12725e-58	-0.269733	0.789	0.831	1.36509e-53
2009-09-01	3.81007e-57	-0.277709	0.602	0.684	8.48845e-53
TNFSF4	4.74117e-57	0.144509	0.146	0.046	1.05629e-52
BCL2L1	6.89737e-57	0.164011	0.375	0.212	1.53666e-52
RPS26	1.97377e-56	0.176127	0.99	0.997	4.39737e-52
ITGAL	2.42971e-56	-0.303454	0.582	0.656	5.41314e-52
TPT1	2.5385e-56	0.198009	0.998	0.999	5.65553e-52
HIST1H1D	5.38697e-56	-0.692657	0.698	0.783	1.20016e-51
PTGES3	7.65255e-56	0.23245	0.864	0.86	1.70491e-51
INSIG1	8.13138e-56	-0.357266	0.469	0.555	1.81159e-51
NACA	9.80203e-56	0.155884	0.987	0.996	2.18379e-51
RPS6	1.07667e-55	0.177866	0.992	0.998	2.39871e-51
TRAPPC6A	1.31259e-55	-0.30139	0.39	0.515	2.92433e-51
MYO1G	1.77171e-55	-0.259885	0.567	0.626	3.94719e-51
CNN2	4.90146e-55	-0.291932	0.569	0.65	1.092e-50
SLC1A4	8.12459e-55	-0.24453	0.326	0.424	1.81008e-50
RPL5	8.53627e-55	0.185005	0.99	0.996	1.9018e-50
CD27	1.0171e-54	-0.362953	0.368	0.508	2.266e-50
CD28	5.53558e-54	-0.2896	0.465	0.588	1.23327e-49
RPS10	8.56732e-54	0.187625	0.937	0.95	1.90871e-49
RARRES3	8.71913e-54	-0.45045	0.655	0.769	1.94253e-49
EIF1AX	1.02598e-53	0.241795	0.823	0.812	2.28578e-49
LDHA	1.9962e-53	0.264579	0.924	0.928	4.44733e-49
RPS27A	5.79947e-53	0.140331	0.994	1	1.29206e-48
PGAM1	8.8582e-53	0.171207	0.773	0.8	1.97352e-48
ACADVL	1.07958e-52	-0.23815	0.492	0.566	2.4052e-48
VAMP5	1.61713e-52	-0.325727	0.617	0.71	3.6028e-48
FCGRT	1.84766e-52	-0.173717	0.055	0.167	4.1164e-48
UBA52	3.28814e-52	0.152259	0.986	0.995	7.32564e-48
LIMS1	3.59994e-52	-0.307518	0.686	0.742	8.02032e-48
AC245014.3	4.4488e-52	-0.1205	0.041	0.14	9.91149e-48
PHLDA2	4.78294e-52	0.180806	0.251	0.121	1.06559e-47
GBP2	5.63522e-52	-0.317367	0.715	0.783	1.25547e-47
RPS16	9.31911e-52	0.171928	0.989	0.997	2.0762e-47
NDUFC2	9.66811e-52	-0.220505	0.743	0.78	2.15396e-47
CELF2	9.99244e-52	-0.249547	0.672	0.735	2.22622e-47
C12orf75	1.2838e-51	-0.323208	0.699	0.756	2.86017e-47
TRAF3IP3	1.4255e-51	-0.301595	0.759	0.812	3.17587e-47
EVL	1.48438e-51	-0.255637	0.714	0.788	3.30704e-47
MIR222HG	1.71608e-51	0.0818358	0.143	0.048	3.82325e-47
RPL22	2.00164e-51	0.171052	0.987	0.992	4.45944e-47
GCNT1	2.53523e-51	0.13274	0.253	0.122	5.64823e-47
MT1X	7.9607e-51	0.345961	0.633	0.535	1.77357e-46
PTMS	8.66564e-51	-0.356977	0.589	0.662	1.93062e-46
ARPC5	9.6046e-51	-0.246243	0.873	0.894	2.13981e-46
AP2S1	1.53123e-50	-0.226828	0.709	0.749	3.41142e-46
RPL31	1.59279e-50	0.174457	0.977	0.985	3.54857e-46
UBC	1.70705e-50	-0.268788	0.922	0.938	3.80313e-46
XIST	1.78749e-50	-0.303615	0.714	0.792	3.98236e-46
RPS27	2.26267e-50	0.214649	0.998	0.999	5.04101e-46
WIPF1	2.82333e-50	-0.261789	0.72	0.787	6.29009e-46
GPR155	4.435e-50	-0.279333	0.125	0.256	9.88073e-46
RBM39	6.70008e-50	-0.191081	0.852	0.883	1.49271e-45
LCK	1.12924e-49	-0.231856	0.726	0.781	2.51583e-45
PYCARD	1.21705e-49	-0.292665	0.523	0.62	2.71148e-45
RPL37	2.25652e-49	0.152142	0.996	0.998	5.02731e-45
P2RX5	4.58746e-49	-0.224081	0.266	0.363	1.02204e-44
SRSF10	1.45724e-48	-0.246933	0.711	0.751	3.24658e-44
RALY	1.49794e-48	-0.221433	0.615	0.664	3.33727e-44
ARG2	1.87121e-48	0.22188	0.25	0.129	4.16888e-44
IKZF1	2.31616e-48	-0.226619	0.694	0.788	5.16016e-44
FKBP4	2.52857e-48	0.247674	0.426	0.284	5.63341e-44
HIST1H3G	3.66035e-48	-0.327959	0.345	0.368	8.15489e-44
FDPS	3.72476e-48	-0.264537	0.655	0.7	8.29839e-44
CIB1	7.36584e-48	-0.289544	0.804	0.856	1.64104e-43
PPIB	9.33309e-48	0.202376	0.873	0.882	2.07932e-43
CSRP2	1.93508e-47	0.144612	0.152	0.057	4.31117e-43
SFPQ	2.15449e-47	-0.268392	0.771	0.805	4.79998e-43
PIGX	2.23916e-47	-0.219132	0.456	0.529	4.98863e-43
NCAPD2	3.47121e-47	-0.217652	0.461	0.508	7.73351e-43
ITM2A	3.57519e-47	-0.340535	0.529	0.633	7.96518e-43
LAMTOR2	4.13219e-47	-0.237973	0.613	0.676	9.2061e-43
HIST1H2BH	5.7348e-47	-0.235136	0.243	0.316	1.27766e-42
SRSF11	8.14102e-47	-0.258208	0.74	0.797	1.81374e-42
RPS8	9.44113e-47	0.158314	0.996	0.999	2.10339e-42
BATF3	1.93991e-46	0.218547	0.348	0.204	4.32191e-42
KLF6	2.9664e-46	0.365626	0.712	0.602	6.60884e-42
MCTP2	4.58867e-46	-0.17853	0.132	0.25	1.02231e-41
MCM6	5.66536e-46	-0.234193	0.555	0.577	1.26219e-41
CDKN1B	7.35008e-46	-0.286724	0.544	0.65	1.63752e-41
HIST1H2AL	7.59302e-46	-0.352239	0.387	0.395	1.69165e-41
CCDC69	7.60253e-46	-0.229524	0.232	0.362	1.69377e-41
RASGRP2	1.16534e-45	-0.159317	0.204	0.352	2.59625e-41
HRH2	2.25487e-45	0.143315	0.232	0.114	5.02363e-41
PDCD5	2.36419e-45	0.200112	0.756	0.761	5.26719e-41
RPS11	2.54086e-45	0.158917	0.984	0.996	5.66078e-41
RPL10A	2.82681e-45	0.163465	0.981	0.991	6.29786e-41
NEK6	4.75343e-45	0.0610093	0.123	0.041	1.05902e-40
CDCA7	5.24955e-45	-0.195898	0.458	0.499	1.16955e-40
TXNDC11	7.85347e-45	-0.220659	0.294	0.4	1.74967e-40
ZC3HAV1	8.17333e-45	-0.252093	0.585	0.675	1.82094e-40
ID3	9.65845e-45	-0.254591	0.119	0.238	2.15181e-40
EEF1D	1.68374e-44	0.119875	0.935	0.962	3.75121e-40
SLC9A3R1	1.69732e-44	-0.259637	0.536	0.614	3.78146e-40
LINC00426	2.38031e-44	-0.15257	0.085	0.193	5.3031e-40
ENTPD1	3.14228e-44	-0.275896	0.226	0.351	7.00069e-40
LIF	3.75289e-44	0.132611	0.264	0.141	8.36106e-40
ABHD17A	5.92288e-44	-0.224477	0.586	0.651	1.31956e-39
IER3	8.38236e-44	0.3209	0.383	0.242	1.86751e-39
RNF213	8.62802e-44	-0.303393	0.747	0.822	1.92224e-39
ETS1	9.09771e-44	-0.23961	0.857	0.868	2.02688e-39
SPTBN1	9.13579e-44	-0.286925	0.486	0.558	2.03536e-39
CCDC6	1.24396e-43	0.282924	0.548	0.407	2.77142e-39
CCL5	1.65122e-43	0.151513	0.612	0.453	3.67876e-39
CALM3	1.89691e-43	-0.257499	0.783	0.824	4.22612e-39
TNF	1.95877e-43	0.172328	0.248	0.128	4.36393e-39
GIMAP4	2.68086e-43	-0.231172	0.398	0.557	5.97269e-39
NUDC	2.84274e-43	0.254744	0.733	0.709	6.33334e-39
ISYNA1	2.86183e-43	-0.125869	0.072	0.172	6.37588e-39
RPS24	2.8738e-43	0.162592	0.996	0.999	6.40254e-39
CEMIP2	5.1871e-43	-0.222064	0.407	0.498	1.15563e-38
TPGS2	1.34061e-42	-0.200274	0.499	0.552	2.98675e-38
SAE1	1.88265e-42	-0.184157	0.509	0.545	4.19435e-38
PPP1CA	2.90407e-42	-0.209329	0.743	0.774	6.46998e-38
MT-CO3	2.97355e-42	-0.207959	0.997	0.999	6.62477e-38
MYB	3.79258e-42	-0.26544	0.472	0.519	8.44949e-38
CCNL1	4.69955e-42	-0.258595	0.689	0.749	1.04701e-37
CALM1	5.26003e-42	-0.217148	0.964	0.972	1.17188e-37
RNF125	6.27145e-42	-0.248119	0.38	0.502	1.39722e-37
RCSD1	9.68907e-42	-0.237393	0.508	0.6	2.15863e-37
OSM	1.23949e-41	0.0757692	0.105	0.032	2.76147e-37
SEC61G	1.63206e-41	0.191985	0.829	0.832	3.63606e-37
MIIP	1.66522e-41	0.13351	0.303	0.173	3.70995e-37
CENPH	1.82839e-41	-0.169212	0.525	0.547	4.07346e-37
RAN	2.46165e-41	0.218827	0.883	0.879	5.4843e-37
H2AFV	2.73092e-41	-0.202964	0.824	0.83	6.08422e-37
HNRNPD	2.91682e-41	-0.236629	0.8	0.846	6.49839e-37
ESYT1	3.03488e-41	-0.188942	0.449	0.499	6.76141e-37
TMEM256	3.32798e-41	-0.225499	0.586	0.635	7.41442e-37
NDUFS5	3.43538e-41	-0.209027	0.865	0.889	7.65369e-37
TRABD	4.39331e-41	-0.211192	0.49	0.565	9.78786e-37
TALDO1	5.13966e-41	-0.226969	0.722	0.766	1.14507e-36
BIRC5	6.21366e-41	-0.259279	0.497	0.532	1.38434e-36
AAK1	7.715e-41	-0.18529	0.664	0.739	1.71882e-36
HLA-E	8.05253e-41	-0.278459	0.928	0.973	1.79402e-36
FNBP1L	9.08777e-41	0.0940332	0.162	0.068	2.02466e-36
ITGB2	1.55107e-40	-0.245092	0.424	0.522	3.45564e-36
RPS25	1.59491e-40	0.128973	0.991	0.998	3.5533e-36
CCM2	2.05739e-40	-0.218909	0.502	0.584	4.58365e-36
RPS15A	2.38133e-40	0.127009	0.995	0.999	5.30537e-36
CLEC2D	2.39437e-40	-0.126167	0.857	0.853	5.33442e-36
PDE4D	2.71318e-40	-0.231938	0.442	0.569	6.04469e-36
NAPRT	2.80187e-40	-0.15061	0.154	0.269	6.24228e-36
PTPRC	4.63268e-40	-0.191494	0.952	0.964	1.03211e-35
NME1	5.58087e-40	0.246042	0.651	0.629	1.24336e-35
HMGN3	6.54597e-40	-0.250707	0.592	0.671	1.45838e-35
IKZF4	8.57291e-40	0.130192	0.3	0.173	1.90996e-35
COX6C	1.15003e-39	-0.207369	0.877	0.907	2.56216e-35
RPA1	1.20974e-39	-0.204025	0.438	0.515	2.69518e-35
FABP5	2.09148e-39	0.33846	0.683	0.676	4.65961e-35
MACF1	2.13767e-39	-0.242403	0.629	0.692	4.76251e-35
CD53	2.50647e-39	-0.234224	0.707	0.762	5.58417e-35
TSTD1	3.03259e-39	-0.262905	0.72	0.786	6.7563e-35
IL32	3.06441e-39	-0.420167	0.882	0.916	6.82719e-35
RBM38	3.18782e-39	-0.242023	0.471	0.55	7.10214e-35
GIMAP7	3.31665e-39	-0.188737	0.716	0.834	7.38916e-35
AK4	4.30485e-39	0.122671	0.398	0.259	9.59078e-35
ZNHIT1	4.58529e-39	-0.218586	0.687	0.737	1.02156e-34
DNAJA1	5.26611e-39	0.211429	0.798	0.806	1.17324e-34
EEF2	5.96197e-39	0.142239	0.853	0.877	1.32827e-34
TSPAN14	6.22909e-39	-0.219278	0.361	0.49	1.38778e-34
GSDMD	1.41927e-38	-0.221764	0.44	0.532	3.16199e-34
ELOB	1.83042e-38	-0.207756	0.838	0.879	4.07799e-34
RPS7	2.48245e-38	0.146744	0.989	0.997	5.53066e-34
SRSF1	2.96602e-38	-0.231872	0.492	0.568	6.60799e-34
AURKB	3.76256e-38	-0.184295	0.369	0.404	8.3826e-34
YPEL3	7.13279e-38	-0.21289	0.441	0.586	1.58911e-33
SPN	7.89887e-38	-0.229115	0.523	0.581	1.75979e-33
TRAPPC1	8.69785e-38	-0.243876	0.727	0.788	1.93779e-33
DUSP4	9.00773e-38	-0.312252	0.677	0.701	2.00683e-33
ASPM	9.64738e-38	-0.419582	0.428	0.467	2.14934e-33
LRRFIP1	1.27433e-37	-0.240567	0.796	0.832	2.83909e-33
GGH	1.33731e-37	-0.150844	0.266	0.357	2.97939e-33
MT3	1.52258e-37	0.16457	0.181	0.084	3.39216e-33
CD69	1.88005e-37	0.262886	0.51	0.364	4.18855e-33
DDIT4	1.89138e-37	-0.42487	0.54	0.575	4.2138e-33
HIST1H2BF	2.01713e-37	-0.195688	0.217	0.27	4.49396e-33
SELPLG	2.25796e-37	-0.242562	0.413	0.525	5.03052e-33
ATP5F1A	2.56787e-37	-0.219578	0.737	0.783	5.72095e-33
PDE3B	3.1256e-37	-0.218708	0.523	0.624	6.96352e-33
GABPB1-AS1	4.46405e-37	-0.288839	0.57	0.658	9.94546e-33
KNL1	4.66655e-37	-0.235746	0.373	0.417	1.03966e-32
NAMPT	5.51996e-37	0.29408	0.612	0.506	1.22979e-32
NOL7	5.81112e-37	0.201724	0.806	0.795	1.29466e-32
DECR1	5.98558e-37	-0.188242	0.545	0.591	1.33353e-32
ATAD5	6.91959e-37	-0.225009	0.503	0.532	1.54161e-32
CCND2	7.50859e-37	0.240423	0.763	0.742	1.67284e-32
IDH2	8.65849e-37	-0.225491	0.546	0.605	1.92902e-32
PARP1	9.20697e-37	-0.226661	0.721	0.769	2.05122e-32
CAP1	9.56531e-37	-0.243609	0.773	0.812	2.13106e-32
MTRNR2L12	1.0136e-36	0.303265	0.889	0.883	2.25819e-32
BRI3	1.21202e-36	0.271837	0.768	0.665	2.70025e-32
ZFP36L2	1.7676e-36	-0.272415	0.637	0.725	3.93803e-32
NLRC3	2.22911e-36	-0.200232	0.18	0.293	4.96624e-32
CENPM	2.60118e-36	-0.195584	0.541	0.566	5.79518e-32
MTF2	5.20285e-36	-0.179907	0.507	0.558	1.15914e-31
ARL6IP5	7.23595e-36	-0.198199	0.873	0.911	1.6121e-31
SRSF3	8.00374e-36	-0.195207	0.861	0.869	1.78315e-31
EGR2	8.41904e-36	0.107696	0.15	0.065	1.87568e-31
HIST1H4C	8.74547e-36	-0.703044	0.813	0.875	1.9484e-31
UGCG	8.82688e-36	0.147106	0.311	0.189	1.96654e-31
NDUFA2	9.34146e-36	-0.188203	0.749	0.784	2.08118e-31
MCM5	1.02571e-35	-0.168869	0.529	0.537	2.28519e-31
QPCT	1.39533e-35	0.0883028	0.193	0.096	3.10866e-31
ARPC1B	1.39765e-35	-0.212016	0.762	0.805	3.11383e-31
PTGER4	1.53996e-35	0.152346	0.381	0.249	3.43088e-31
SGK1	1.56141e-35	0.129411	0.224	0.119	3.47866e-31
SPOCK2	1.65357e-35	-0.224451	0.65	0.741	3.68398e-31
GPR183	1.68191e-35	0.228316	0.544	0.401	3.74713e-31
NDFIP2	1.82444e-35	0.229511	0.562	0.435	4.06468e-31
NAP1L4	1.8875e-35	-0.199974	0.786	0.809	4.20517e-31
SRSF7	2.10777e-35	-0.219719	0.804	0.847	4.69591e-31
PFDN2	3.07674e-35	0.218914	0.722	0.681	6.85467e-31
ECI1	3.32521e-35	-0.171761	0.456	0.509	7.40824e-31
UQCRQ	3.95951e-35	0.145029	0.774	0.785	8.82138e-31
ASF1B	4.28875e-35	-0.159814	0.363	0.416	9.5549e-31
IL4I1	4.41715e-35	0.229547	0.289	0.171	9.84096e-31
TIPARP	6.8721e-35	-0.187842	0.322	0.416	1.53104e-30
PRELID1	8.69627e-35	0.170628	0.816	0.82	1.93744e-30
AL441992.1	1.39895e-34	-0.200261	0.345	0.427	3.11672e-30
CUTA	1.42246e-34	-0.223801	0.729	0.785	3.16911e-30
ANXA2	1.45384e-34	-0.245705	0.697	0.735	3.23902e-30
RPL28	2.30385e-34	0.0999995	0.995	1	5.13274e-30
BRCA2	2.54267e-34	-0.184855	0.419	0.462	5.66482e-30
FADS2	2.78819e-34	-0.126816	0.146	0.223	6.21181e-30
TBL1XR1	2.87533e-34	-0.212916	0.636	0.681	6.40595e-30
DENND6B	3.13602e-34	-0.128943	0.117	0.218	6.98674e-30
SLC30A1	3.45389e-34	0.0642968	0.182	0.09	7.69492e-30
CCR6	3.49602e-34	0.12568	0.127	0.051	7.78879e-30
ATP5F1D	3.68135e-34	-0.205788	0.791	0.848	8.20169e-30
VCP	3.70817e-34	-0.187676	0.636	0.665	8.26142e-30
HLA-A	4.20297e-34	-0.150687	0.976	0.994	9.36381e-30
BIN1	4.64773e-34	-0.221403	0.547	0.61	1.03547e-29
MMD	4.81447e-34	0.0708194	0.278	0.168	1.07262e-29
PNRC2	4.91001e-34	-0.205751	0.676	0.732	1.0939e-29
NFKBIA	5.00872e-34	0.325982	0.761	0.763	1.11589e-29
KRT7	6.52697e-34	0.0938575	0.187	0.093	1.45414e-29
MT-ND3	7.45956e-34	0.186196	0.998	0.998	1.66192e-29
HIST1H3B	7.69806e-34	-0.252838	0.374	0.382	1.71505e-29
HNRNPA2B1	7.7152e-34	-0.237366	0.914	0.937	1.71887e-29
VAMP8	7.99658e-34	-0.240387	0.735	0.788	1.78156e-29
HIST1H3F	8.05716e-34	-0.213063	0.243	0.294	1.79506e-29
ANKRD33B	8.23841e-34	0.0631862	0.161	0.076	1.83543e-29
CD80	1.00539e-33	0.0814159	0.137	0.058	2.23991e-29
HMGB1	1.15994e-33	-0.351201	0.961	0.973	2.58422e-29
SPRYD7	1.30321e-33	0.0741179	0.277	0.167	2.90343e-29
2001-09-01	1.33757e-33	-0.201042	0.61	0.659	2.97997e-29
NUDT1	1.38111e-33	-0.210624	0.656	0.689	3.07698e-29
KISS1R	2.21994e-33	0.0675544	0.114	0.043	4.9458e-29
HAUS1	2.50959e-33	-0.174441	0.546	0.598	5.59112e-29
SOCS1	2.65797e-33	0.0858435	0.491	0.359	5.9217e-29
SP100	3.15628e-33	-0.206004	0.758	0.811	7.03188e-29
HIST1H2BG	3.4264e-33	-0.110943	0.078	0.168	7.63368e-29
PGK1	3.43957e-33	0.170434	0.908	0.919	7.66301e-29
EIF1	3.96114e-33	0.130733	0.988	0.997	8.82501e-29
BCL2A1	5.909e-33	0.132086	0.291	0.177	1.31647e-28
FAM102A	5.97398e-33	-0.130142	0.312	0.447	1.33094e-28
APEX1	6.6228e-33	0.239906	0.691	0.621	1.47549e-28
CCNB2	6.90756e-33	-0.275314	0.39	0.453	1.53893e-28
BCL11B	9.087e-33	-0.151255	0.436	0.562	2.02449e-28
H2AFJ	9.42426e-33	-0.191229	0.593	0.645	2.09963e-28
HCLS1	1.0475e-32	-0.186336	0.74	0.783	2.33372e-28
ZC3H12D	1.09168e-32	-0.198676	0.287	0.384	2.43216e-28
PPP1CC	1.11736e-32	-0.193423	0.671	0.719	2.48938e-28
ADA	1.4365e-32	-0.18226	0.274	0.373	3.20037e-28
DDX46	1.67957e-32	-0.204711	0.731	0.785	3.74191e-28
RPA3	1.73096e-32	-0.179837	0.746	0.753	3.8564e-28
SRM	1.99566e-32	0.251484	0.554	0.508	4.44614e-28
FAU	2.44994e-32	0.121854	0.988	0.998	5.45822e-28
NEDD8	2.65567e-32	-0.197339	0.792	0.828	5.91656e-28
TUBA1A	3.76489e-32	-0.237372	0.577	0.643	8.38779e-28
LUC7L3	3.89832e-32	-0.21305	0.689	0.751	8.68506e-28
NFATC3	5.45556e-32	-0.180869	0.43	0.5	1.21544e-27
HDAC1	5.68174e-32	-0.173191	0.615	0.664	1.26583e-27
DDX21	1.09075e-31	0.252202	0.749	0.709	2.43008e-27
SUN2	1.09081e-31	-0.198813	0.379	0.472	2.43021e-27
COX4I1	1.13758e-31	-0.160799	0.946	0.969	2.53441e-27
FCMR	1.15599e-31	-0.144996	0.163	0.277	2.57544e-27
RECQL	1.19081e-31	-0.164584	0.624	0.654	2.65301e-27
HNRNPDL	1.20824e-31	-0.155604	0.828	0.861	2.69184e-27
MBP	1.2232e-31	-0.196828	0.568	0.682	2.72516e-27
WDR1	1.2426e-31	-0.173846	0.648	0.689	2.76839e-27
CENPN	1.3456e-31	-0.146418	0.404	0.445	2.99787e-27
IFI27L2	1.37043e-31	-0.214408	0.649	0.695	3.05319e-27
ARID5A	1.38979e-31	0.275658	0.598	0.471	3.09632e-27
FAM117A	2.53064e-31	-0.158786	0.208	0.316	5.63802e-27
SBDS	2.5452e-31	0.250892	0.625	0.508	5.67046e-27
GALM	2.64318e-31	-0.211522	0.606	0.644	5.88874e-27
PKM	2.65382e-31	0.103306	0.843	0.876	5.91244e-27
C17orf51	2.67115e-31	0.0304258	0.103	0.041	5.95105e-27
YWHAB	2.707e-31	-0.182437	0.872	0.897	6.03093e-27
HNRNPC	2.82358e-31	0.174556	0.902	0.894	6.29064e-27
PCLAF	2.98673e-31	-0.22655	0.678	0.712	6.65413e-27
AHR	3.02218e-31	0.130528	0.344	0.224	6.73312e-27
FKBP3	3.03006e-31	-0.177291	0.647	0.682	6.75068e-27
SMIM19	3.06816e-31	-0.190183	0.481	0.549	6.83555e-27
MYO1F	3.23997e-31	-0.144994	0.175	0.287	7.21833e-27
CXCR3	3.40428e-31	-0.204182	0.334	0.398	7.5844e-27
EZR	3.66481e-31	-0.232803	0.761	0.786	8.16483e-27
HBS1L	4.14209e-31	-0.166785	0.573	0.608	9.22816e-27
SAT1	4.22618e-31	-0.27052	0.629	0.721	9.4155e-27
APOLD1	4.51435e-31	-0.110933	0.133	0.236	1.00575e-26
CD4	7.85997e-31	-0.201432	0.549	0.611	1.75112e-26
TTC32	8.20774e-31	0.0721217	0.346	0.232	1.8286e-26
ACTN1	9.03954e-31	0.196921	0.398	0.277	2.01392e-26
AKR1B1	9.0669e-31	-0.167671	0.458	0.505	2.02001e-26
PRR11	9.16387e-31	-0.166565	0.305	0.357	2.04162e-26
C9orf16	1.18358e-30	-0.198061	0.727	0.77	2.6369e-26
WAC	1.22926e-30	-0.192374	0.677	0.721	2.73866e-26
ADAM19	1.30037e-30	0.149888	0.412	0.286	2.8971e-26
RBM19	1.49028e-30	0.130743	0.351	0.232	3.32019e-26
BRK1	1.9074e-30	-0.218855	0.747	0.796	4.2495e-26
TECR	1.91202e-30	-0.178692	0.58	0.633	4.2598e-26
COX7A2	1.99766e-30	0.122194	0.89	0.901	4.45058e-26
CD3EAP	2.13253e-30	0.108026	0.306	0.193	4.75107e-26
ATP2A3	3.35241e-30	-0.143576	0.233	0.336	7.46884e-26
USP7	3.42008e-30	-0.160319	0.508	0.548	7.6196e-26
RSRP1	4.31866e-30	-0.231108	0.513	0.608	9.62154e-26
TAGAP	4.54852e-30	0.0871671	0.185	0.099	1.01337e-25
RASA3	4.56042e-30	-0.155097	0.13	0.228	1.01602e-25
CCT8	4.75351e-30	0.169852	0.778	0.778	1.05903e-25
PRR34-AS1	5.13361e-30	0.098463	0.2	0.108	1.14372e-25
TRBC2	5.21474e-30	-0.26178	0.893	0.904	1.16179e-25
HAVCR2	7.08213e-30	-0.198752	0.263	0.33	1.57783e-25
ZNF714	8.16125e-30	-0.140191	0.228	0.291	1.81825e-25
P2RY8	8.93514e-30	-0.146939	0.216	0.33	1.99066e-25
MCUB	9.15264e-30	-0.170411	0.67	0.724	2.03912e-25
JUN	9.25932e-30	-0.34819	0.567	0.64	2.06288e-25
PPARG	9.76367e-30	0.0996224	0.181	0.094	2.17525e-25
ATP5F1E	1.43911e-29	-0.171686	0.961	0.969	3.20619e-25
CD83	1.4598e-29	0.108986	0.306	0.198	3.25228e-25
HIST1H2BC	1.59066e-29	-0.154283	0.309	0.339	3.54382e-25
CEP128	1.63239e-29	-0.131182	0.186	0.264	3.6368e-25
DUSP16	1.83315e-29	-0.160146	0.319	0.419	4.08408e-25
RPLP0	1.86006e-29	0.163199	0.978	0.99	4.14403e-25
AC084033.3	1.8846e-29	-0.192764	0.426	0.485	4.19871e-25
PMAIP1	1.89038e-29	0.275863	0.621	0.525	4.21158e-25
GRK2	2.11629e-29	-0.159811	0.6	0.629	4.71489e-25
CD63	3.24399e-29	-0.210872	0.687	0.729	7.22728e-25
EIF4A1	3.38945e-29	0.167341	0.528	0.399	7.55137e-25
GRK3	3.39532e-29	-0.135025	0.189	0.265	7.56444e-25
SBNO1	3.50814e-29	-0.169848	0.443	0.518	7.81579e-25
VIM	3.77317e-29	0.262299	0.976	0.984	8.40624e-25
MPC2	3.96492e-29	-0.203778	0.683	0.711	8.83346e-25
ATAD3B	4.33707e-29	0.0739369	0.284	0.178	9.66257e-25
PSTPIP2	4.62142e-29	0.0919438	0.247	0.147	1.02961e-24
RPLP1	5.76923e-29	0.112238	0.999	1	1.28533e-24
CCT3	6.10211e-29	0.187734	0.739	0.722	1.35949e-24
SH2D1A	6.18366e-29	-0.231493	0.587	0.634	1.37766e-24
BRIX1	6.47203e-29	0.212967	0.575	0.476	1.4419e-24
PFDN5	7.01049e-29	0.184987	0.964	0.973	1.56187e-24
MIF4GD	7.18654e-29	-0.133684	0.292	0.364	1.60109e-24
CD59	7.2185e-29	-0.188827	0.443	0.492	1.60821e-24
EIF3M	7.30529e-29	0.140646	0.774	0.775	1.62755e-24
EIF3E	7.46777e-29	0.123119	0.893	0.91	1.66374e-24
SLA	7.65943e-29	-0.231381	0.456	0.543	1.70645e-24
HIST1H1C	8.20016e-29	-0.470022	0.73	0.765	1.82691e-24
RSRC2	8.70623e-29	-0.170425	0.732	0.772	1.93966e-24
SLC12A6	1.04393e-28	-0.158136	0.177	0.277	2.32577e-24
DAZAP2	1.07715e-28	-0.152634	0.731	0.777	2.39979e-24
PIK3IP1	1.38185e-28	-0.105046	0.284	0.401	3.07862e-24
SLC38A1	1.6211e-28	-0.158925	0.746	0.772	3.61164e-24
AIDA	1.67215e-28	-0.175777	0.408	0.491	3.72538e-24
RACK1	1.84079e-28	0.099513	0.987	0.996	4.1011e-24
HIST1H4E	1.92958e-28	-0.146739	0.226	0.283	4.29892e-24
PTPN11	1.94266e-28	-0.172784	0.519	0.555	4.32805e-24
PRKCB	2.1401e-28	-0.196054	0.439	0.501	4.76793e-24
VMP1	2.18767e-28	-0.222351	0.656	0.707	4.8739e-24
C21orf58	2.46333e-28	-0.137959	0.262	0.318	5.48805e-24
ATP5MC2	2.53668e-28	0.113462	0.907	0.925	5.65146e-24
CCT6A	2.9912e-28	0.15664	0.708	0.717	6.6641e-24
BCL2L15	3.22313e-28	-0.112599	0.059	0.131	7.18082e-24
EMB	3.39462e-28	-0.216078	0.712	0.778	7.56288e-24
UBE2J1	3.61078e-28	-0.157601	0.399	0.464	8.04445e-24
CGAS	3.73786e-28	0.221046	0.568	0.473	8.32758e-24
ZNF652	4.11388e-28	-0.141843	0.147	0.249	9.16531e-24
HCST	4.3007e-28	-0.238905	0.709	0.775	9.58154e-24
RRS1	5.98289e-28	0.117135	0.349	0.234	1.33293e-23
TXNL1	6.1824e-28	0.226857	0.736	0.656	1.37738e-23
SH2D3C	6.83129e-28	-0.108115	0.098	0.185	1.52194e-23
FKBP8	8.09288e-28	-0.18963	0.664	0.704	1.80301e-23
RAB29	8.61914e-28	-0.185948	0.308	0.405	1.92026e-23
THG1L	8.71921e-28	0.111526	0.402	0.282	1.94255e-23
MCM8	8.76808e-28	-0.122204	0.264	0.303	1.95344e-23
DDIT3	9.0717e-28	0.228998	0.322	0.212	2.02108e-23
TXNRD1	9.59195e-28	-0.18594	0.615	0.647	2.13699e-23
COA1	1.03777e-27	-0.188079	0.517	0.581	2.31206e-23
RBL2	1.30434e-27	-0.173742	0.406	0.508	2.90595e-23
POLR3GL	1.33314e-27	-0.177211	0.468	0.537	2.97011e-23
MT-ND1	1.38915e-27	0.15362	0.983	0.994	3.09488e-23
TYMS	1.51004e-27	-0.199726	0.625	0.641	3.36421e-23
PLK3	1.56311e-27	0.0981401	0.237	0.142	3.48246e-23
FRMD4B	1.58378e-27	0.235595	0.438	0.322	3.52851e-23
RPL7	1.61469e-27	0.12449	0.981	0.991	3.59737e-23
RUNX3	1.62167e-27	-0.214063	0.609	0.658	3.61292e-23
SRSF5	1.7528e-27	-0.168652	0.914	0.953	3.90507e-23
SP140L	2.01723e-27	-0.189051	0.466	0.539	4.49419e-23
SPC25	2.48435e-27	-0.158724	0.309	0.363	5.53487e-23
CCDC167	2.92023e-27	-0.181522	0.619	0.666	6.50597e-23
MYBL2	2.93455e-27	-0.148531	0.403	0.443	6.53788e-23
CDCA7L	2.99307e-27	-0.150655	0.421	0.461	6.66825e-23
PPFIBP1	3.19651e-27	0.0868235	0.209	0.121	7.12151e-23
CEP68	3.20683e-27	-0.132043	0.123	0.215	7.1445e-23
VDAC2	3.44678e-27	0.137031	0.765	0.773	7.67908e-23
DDX18	3.48198e-27	0.281511	0.803	0.75	7.75751e-23
IFI27L1	3.50221e-27	-0.139004	0.456	0.488	7.80257e-23
NDUFB1	4.09796e-27	-0.179249	0.747	0.79	9.12983e-23
DERA	4.24063e-27	-0.136834	0.244	0.321	9.44771e-23
ABCB10	4.69818e-27	-0.116783	0.201	0.261	1.04671e-22
PUM3	4.80061e-27	0.227201	0.595	0.515	1.06953e-22
TFDP2	4.84985e-27	-0.175497	0.382	0.448	1.0805e-22
NUSAP1	5.19215e-27	-0.293006	0.555	0.582	1.15676e-22
IVNS1ABP	5.25939e-27	0.27252	0.513	0.405	1.17174e-22
CFL1	5.6092e-27	-0.220763	0.902	0.938	1.24967e-22
BTLA	5.78025e-27	-0.0872794	0.066	0.143	1.28778e-22
HIST1H1A	6.68081e-27	-0.235772	0.208	0.28	1.48842e-22
CYFIP2	7.07262e-27	-0.173627	0.441	0.525	1.57571e-22
GTSE1	7.12452e-27	-0.198487	0.385	0.409	1.58727e-22
ARHGAP30	7.64004e-27	-0.201846	0.608	0.653	1.70212e-22
H1FX	8.35909e-27	-0.262985	0.689	0.751	1.86232e-22
RCC2	8.54259e-27	-0.133904	0.469	0.49	1.9032e-22
ARL4C	8.74993e-27	-0.210827	0.613	0.71	1.9494e-22
MCM7	9.11868e-27	-0.163496	0.557	0.57	2.03155e-22
DCP2	9.69614e-27	-0.175873	0.555	0.608	2.1602e-22
ZNF706	9.77739e-27	-0.199171	0.751	0.787	2.17831e-22
OGA	1.1007e-26	-0.173339	0.5	0.583	2.45225e-22
RLN2	1.10508e-26	-0.0903644	0.047	0.116	2.462e-22
ECH1	1.17003e-26	-0.145827	0.648	0.671	2.60671e-22
KLF3	1.17522e-26	-0.195067	0.173	0.278	2.61828e-22
TP53BP2	1.18742e-26	0.093518	0.337	0.228	2.64546e-22
NAPSA	1.21908e-26	-0.114408	0.095	0.171	2.71599e-22
AL031777.3	1.25009e-26	-0.139092	0.15	0.215	2.78507e-22
EHD4	1.34597e-26	0.120228	0.397	0.281	2.99869e-22
BAK1	1.66549e-26	-0.146317	0.283	0.362	3.71054e-22
HSPB11	1.92782e-26	-0.177255	0.649	0.682	4.29499e-22
VDAC3	2.0692e-26	-0.167837	0.707	0.739	4.60997e-22
KIF15	2.54849e-26	-0.151245	0.317	0.354	5.67779e-22
ARL4A	2.93915e-26	0.128858	0.345	0.234	6.54814e-22
RAB33A	3.03459e-26	-0.182958	0.424	0.49	6.76077e-22
SRFBP1	3.17159e-26	0.11934	0.454	0.334	7.06599e-22
CLIC3	3.6341e-26	-0.263509	0.07	0.147	8.09641e-22
HENMT1	3.65447e-26	-0.0987133	0.125	0.216	8.14179e-22
CKB	3.92939e-26	-0.0860798	0.062	0.132	8.7543e-22
GIMAP1	4.06708e-26	-0.130767	0.338	0.455	9.06105e-22
UHRF1BP1L	4.44934e-26	0.108409	0.426	0.309	9.91269e-22
TAF7	4.52781e-26	0.186367	0.655	0.534	1.00875e-21
IFNG	5.56687e-26	0.643295	0.213	0.135	1.24024e-21
HNRNPH3	5.83361e-26	-0.152219	0.688	0.726	1.29967e-21
S1PR1	6.05375e-26	-0.197083	0.453	0.536	1.34872e-21
CEP152	6.35548e-26	-0.14286	0.327	0.37	1.41594e-21
DDX5	6.57793e-26	-0.172747	0.92	0.96	1.4655e-21
GNA15	7.10535e-26	0.0988768	0.296	0.193	1.583e-21
NDUFB10	7.14483e-26	-0.157507	0.767	0.798	1.5918e-21
CNBP	7.69903e-26	0.200419	0.879	0.864	1.71527e-21
SNHG8	1.08001e-25	0.197452	0.773	0.74	2.40615e-21
MZB1	1.23597e-25	-0.1628	0.197	0.269	2.75361e-21
DNAJA4	1.23907e-25	0.0825257	0.219	0.129	2.76053e-21
CUL3	1.28918e-25	-0.170233	0.487	0.557	2.87217e-21
HIST1H2AJ	1.36709e-25	-0.129994	0.212	0.256	3.04575e-21
CD7	1.49616e-25	-0.237216	0.62	0.693	3.33328e-21
TOX2	1.55349e-25	-0.161632	0.261	0.319	3.46102e-21
GLA	1.65026e-25	-0.121246	0.254	0.319	3.67661e-21
ORAI2	2.40738e-25	-0.142492	0.416	0.444	5.36341e-21
KRAS	2.5556e-25	-0.174319	0.635	0.675	5.69362e-21
ZNF292	3.00276e-25	-0.150171	0.679	0.708	6.68985e-21
RAB1B	3.12494e-25	-0.13649	0.488	0.523	6.96204e-21
FOXP3	3.23681e-25	0.0849389	0.262	0.175	7.21128e-21
TRMT6	3.59944e-25	0.188559	0.479	0.365	8.01919e-21
RPP40	3.96016e-25	0.0667292	0.206	0.12	8.82284e-21
SLAMF1	4.83288e-25	0.112103	0.437	0.325	1.07672e-20
SSBP1	4.99332e-25	0.120459	0.824	0.835	1.11246e-20
ODC1	5.20842e-25	0.189606	0.509	0.401	1.16038e-20
LRIF1	5.74918e-25	0.082146	0.371	0.264	1.28086e-20
SMAP2	6.15091e-25	-0.224356	0.782	0.817	1.37036e-20
KIF11	6.98607e-25	-0.202958	0.429	0.47	1.55643e-20
USP10	9.14651e-25	-0.158464	0.528	0.563	2.03775e-20
C2orf76	9.85382e-25	0.0766062	0.201	0.116	2.19533e-20
PNKD	9.92659e-25	-0.179365	0.46	0.519	2.21154e-20
PSMA4	1.00972e-24	-0.176114	0.763	0.799	2.24956e-20
ABLIM1	1.16792e-24	-0.108592	0.336	0.452	2.602e-20
TUBB2A	1.23986e-24	0.0586179	0.137	0.069	2.76228e-20
ARHGEF1	1.25087e-24	-0.161175	0.496	0.552	2.78682e-20
TOMM20	1.38906e-24	0.112557	0.858	0.871	3.0947e-20
CASP6	1.44642e-24	-0.150305	0.387	0.433	3.22247e-20
SLFN5	1.55133e-24	-0.152706	0.479	0.595	3.45622e-20
KIF3A	1.59896e-24	0.107649	0.434	0.32	3.56232e-20
CMSS1	1.6058e-24	0.163679	0.458	0.351	3.57757e-20
PRDX4	1.61739e-24	0.161264	0.526	0.409	3.60339e-20
AC090152.1	1.70061e-24	0.0431942	0.169	0.098	3.78878e-20
THYN1	1.70449e-24	-0.152759	0.505	0.559	3.79743e-20
RRM2	1.82679e-24	-0.230191	0.571	0.579	4.0699e-20
C6orf62	2.0797e-24	-0.163663	0.524	0.581	4.63337e-20
CCR7	2.2691e-24	-0.263202	0.639	0.655	5.05534e-20
CAVIN3	2.32964e-24	0.191269	0.289	0.191	5.19021e-20
ZBED2	2.34401e-24	0.188558	0.417	0.304	5.22222e-20
SET	2.44983e-24	0.0990672	0.862	0.894	5.45797e-20
CTSL	2.95551e-24	0.168842	0.283	0.192	6.58458e-20
DENND5A	2.96794e-24	0.0601373	0.143	0.074	6.61228e-20
HIST1H1E	3.16642e-24	-0.284102	0.694	0.684	7.05447e-20
ETFB	3.52919e-24	-0.180126	0.688	0.742	7.86269e-20
TOP1MT	3.56953e-24	0.0328007	0.173	0.1	7.95256e-20
PUS7	3.85216e-24	0.0908867	0.308	0.207	8.58222e-20
CKAP2	4.31408e-24	-0.20675	0.499	0.563	9.61135e-20
YME1L1	4.54388e-24	-0.163562	0.65	0.685	1.01233e-19
SERINC5	4.92906e-24	-0.066357	0.234	0.341	1.09814e-19
PTPN6	4.9637e-24	-0.153509	0.434	0.488	1.10586e-19
ETS2	6.08885e-24	0.0523262	0.173	0.098	1.35654e-19
RNF19B	6.24941e-24	0.0551798	0.263	0.174	1.39231e-19
PSPC1	7.74192e-24	-0.143089	0.51	0.545	1.72482e-19
AKNA	7.88412e-24	-0.151812	0.333	0.408	1.7565e-19
ID2	8.2635e-24	0.280696	0.6	0.505	1.84103e-19
RRAS2	8.27122e-24	0.0896885	0.326	0.223	1.84275e-19
ZNF217	8.86759e-24	-0.169078	0.434	0.489	1.97561e-19
STRIP2	9.01179e-24	0.0520732	0.307	0.213	2.00774e-19
ARHGAP31	9.59026e-24	0.0492247	0.15	0.081	2.13661e-19
TBC1D10C	1.01744e-23	-0.176422	0.451	0.516	2.26675e-19
AIFM1	1.22749e-23	-0.113929	0.397	0.429	2.73473e-19
SUMO2	1.25646e-23	0.0511531	0.888	0.924	2.79927e-19
PHLDA1	1.45944e-23	0.184255	0.412	0.305	3.25148e-19
TXNDC12	1.46739e-23	-0.140837	0.506	0.54	3.26919e-19
TLNRD1	1.59159e-23	0.088426	0.377	0.272	3.5459e-19
IRF1	1.60988e-23	-0.249168	0.728	0.79	3.58665e-19
WDFY2	1.65759e-23	0.115897	0.329	0.226	3.69294e-19
HLA-C	1.91804e-23	-0.134271	0.972	0.99	4.2732e-19
NCAPD3	1.99904e-23	-0.13494	0.479	0.491	4.45366e-19
ATXN1	2.01452e-23	-0.18295	0.483	0.542	4.48814e-19
SLC25A1	2.2015e-23	-0.130062	0.396	0.426	4.90471e-19
HIST1H1B	2.30679e-23	-0.48221	0.521	0.531	5.13929e-19
ANKRD36C	2.42344e-23	-0.128363	0.277	0.347	5.39917e-19
MARCH9	2.45774e-23	-0.0706526	0.082	0.158	5.4756e-19
H2AFX	2.52323e-23	-0.149866	0.488	0.492	5.62151e-19
WDR7	2.7582e-23	-0.106603	0.144	0.211	6.14499e-19
UBALD2	2.86335e-23	-0.200147	0.635	0.682	6.37926e-19
ICAM1	2.91115e-23	0.070456	0.188	0.109	6.48575e-19
CCL4	2.91967e-23	1.08122	0.168	0.113	6.50474e-19
APOL3	2.98849e-23	-0.171225	0.248	0.346	6.65806e-19
ATF7IP	3.57313e-23	-0.160076	0.446	0.52	7.96058e-19
RNF157	3.66243e-23	-0.107986	0.1	0.182	8.15953e-19
PPM1N	3.7403e-23	-0.0869282	0.085	0.158	8.33301e-19
CEP57	3.88722e-23	-0.148937	0.624	0.645	8.66033e-19
JAK1	4.00563e-23	-0.119902	0.851	0.876	8.92414e-19
EDEM3	4.01605e-23	-0.140483	0.216	0.306	8.94735e-19
SRSF2	4.07947e-23	-0.189644	0.74	0.778	9.08864e-19
CORO7	4.13085e-23	-0.116314	0.198	0.282	9.20312e-19
CUEDC2	4.7349e-23	-0.145363	0.459	0.499	1.05489e-18
LINC01480	4.79955e-23	0.0726866	0.195	0.117	1.06929e-18
COX7B	4.80299e-23	-0.151459	0.826	0.847	1.07006e-18
WDR43	4.88533e-23	0.228037	0.605	0.516	1.0884e-18
BLM	4.88666e-23	-0.13301	0.428	0.461	1.0887e-18
TST	4.96929e-23	-0.0928914	0.177	0.241	1.10711e-18
CTSB	5.23643e-23	-0.149301	0.571	0.644	1.16662e-18
CCT4	5.42761e-23	0.13417	0.734	0.729	1.20922e-18
PABPC1	5.97165e-23	-0.172784	0.884	0.935	1.33042e-18
CDKN3	6.34442e-23	-0.170527	0.494	0.51	1.41347e-18
FEN1	7.4138e-23	-0.12304	0.522	0.519	1.65172e-18
FLOT2	7.522e-23	-0.141904	0.352	0.406	1.67583e-18
SYS1	7.63202e-23	0.0976752	0.432	0.323	1.70034e-18
ZNF274	7.77863e-23	0.0462151	0.174	0.106	1.733e-18
ITM2B	9.24097e-23	-0.152551	0.896	0.926	2.05879e-18
UTRN	9.50214e-23	-0.192995	0.443	0.514	2.11698e-18
BAX	1.05546e-22	-0.166329	0.678	0.697	2.35147e-18
NCS1	1.05567e-22	0.0657824	0.164	0.09	2.35192e-18
ZRANB2	1.11264e-22	-0.161992	0.7	0.747	2.47884e-18
C16orf72	1.12774e-22	-0.140284	0.41	0.451	2.5125e-18
MIS18BP1	1.13703e-22	-0.155329	0.629	0.657	2.53319e-18
TSR1	1.1773e-22	0.142764	0.463	0.354	2.62292e-18
SARAF	1.18718e-22	-0.142664	0.911	0.938	2.64492e-18
TOMM22	1.22277e-22	0.163756	0.65	0.6	2.7242e-18
E2F2	1.46574e-22	-0.101948	0.108	0.164	3.26552e-18
COA5	1.56279e-22	-0.148902	0.341	0.416	3.48174e-18
RIPOR2	1.61502e-22	-0.164619	0.484	0.586	3.59811e-18
CSF2	1.76834e-22	0.29714	0.169	0.095	3.93968e-18
PSMB2	1.79337e-22	-0.140326	0.679	0.709	3.99545e-18
DCTN2	1.8549e-22	-0.144679	0.524	0.566	4.13254e-18
RPS17	1.85698e-22	0.185836	0.698	0.652	4.13716e-18
HIST1H2AB	1.93484e-22	-0.0861921	0.113	0.162	4.31063e-18
TNFRSF11A	2.12484e-22	0.0299577	0.106	0.052	4.73394e-18
GNL3	2.14567e-22	0.220046	0.644	0.569	4.78034e-18
CD47	2.21192e-22	-0.175289	0.623	0.675	4.92794e-18
NSD2	2.25333e-22	-0.123163	0.461	0.484	5.0202e-18
FGD3	2.34042e-22	-0.15136	0.328	0.43	5.21422e-18
KIF14	2.42019e-22	-0.154836	0.283	0.309	5.39194e-18
BTF3	2.44753e-22	0.0659237	0.943	0.965	5.45285e-18
PLIN3	2.48483e-22	-0.132352	0.322	0.368	5.53596e-18
IL27RA	2.51925e-22	-0.188069	0.477	0.513	5.61265e-18
RDH10	2.64203e-22	-0.131424	0.195	0.248	5.88618e-18
AC006329.1	2.80044e-22	0.0332809	0.133	0.07	6.2391e-18
MMS22L	2.87862e-22	-0.119604	0.344	0.361	6.41328e-18
CIT	3.12891e-22	-0.0737135	0.208	0.254	6.97091e-18
CHAF1A	3.15734e-22	-0.10071	0.414	0.413	7.03425e-18
PARP4	3.19003e-22	-0.142835	0.388	0.446	7.10706e-18
ETHE1	3.23051e-22	-0.135579	0.496	0.52	7.19726e-18
LRRN3	3.38284e-22	-0.239713	0.307	0.367	7.53663e-18
CHCHD10	3.41472e-22	0.193867	0.628	0.561	7.60765e-18
TOP2B	3.78712e-22	-0.140229	0.567	0.606	8.43732e-18
GNPDA1	4.03469e-22	0.104227	0.352	0.253	8.98888e-18
STAG2	4.10253e-22	-0.135705	0.7	0.727	9.14002e-18
SRSF6	4.13358e-22	-0.133209	0.513	0.546	9.2092e-18
UPF3B	4.1354e-22	-0.128876	0.48	0.518	9.21326e-18
DHFR	4.17733e-22	-0.140613	0.543	0.56	9.30666e-18
POLR3D	4.23815e-22	0.0408665	0.331	0.241	9.44218e-18
SHKBP1	4.30306e-22	-0.135519	0.329	0.391	9.58678e-18
TNFSF12	4.41356e-22	0.0975725	0.356	0.256	9.83298e-18
COX20	4.44698e-22	0.203714	0.689	0.622	9.90743e-18
HSH2D	4.6667e-22	-0.130819	0.185	0.272	1.03969e-17
BAZ1A	5.20717e-22	0.202329	0.702	0.659	1.16011e-17
BPTF	5.2289e-22	-0.177997	0.711	0.75	1.16495e-17
FAM206A	5.81837e-22	0.0319221	0.175	0.107	1.29628e-17
DCAF6	5.82188e-22	-0.118515	0.215	0.291	1.29706e-17
FAM162A	6.14939e-22	0.199925	0.765	0.733	1.37002e-17
IFIH1	7.90935e-22	0.106054	0.392	0.289	1.76212e-17
HIST1H2BN	8.71497e-22	-0.118456	0.154	0.224	1.94161e-17
SEPHS2	8.87162e-22	-0.17923	0.575	0.629	1.97651e-17
MRTO4	8.91194e-22	0.188839	0.572	0.485	1.98549e-17
ILK	9.19171e-22	-0.14291	0.447	0.502	2.04782e-17
APRT	9.54191e-22	0.100796	0.81	0.831	2.12584e-17
HMG20B	9.84466e-22	-0.119621	0.327	0.38	2.19329e-17
MPRIP	1.02836e-21	-0.160572	0.397	0.45	2.29108e-17
DOK2	1.0984e-21	-0.141927	0.501	0.544	2.44712e-17
ATP5MF	1.22911e-21	-0.164445	0.802	0.834	2.73834e-17
PCBD1	1.28093e-21	0.163213	0.577	0.492	2.85379e-17
EIF3C	1.32993e-21	0.0241289	0.141	0.081	2.96294e-17
RARA	1.33984e-21	0.0661476	0.152	0.084	2.98504e-17
IQGAP2	1.39726e-21	-0.162396	0.455	0.539	3.11295e-17
RGCC	1.62286e-21	0.320125	0.597	0.529	3.61556e-17
GPR171	1.65901e-21	-0.232303	0.567	0.624	3.69612e-17
DDHD1	1.8226e-21	-0.180911	0.477	0.53	4.06057e-17
SNHG15	1.907e-21	0.18378	0.55	0.443	4.2486e-17
UBA1	1.95186e-21	-0.10964	0.479	0.499	4.34855e-17
SDC4	2.06541e-21	0.0880021	0.273	0.182	4.60152e-17
UPP1	2.10345e-21	0.175144	0.559	0.448	4.68628e-17
ZAP70	2.30473e-21	-0.142933	0.355	0.416	5.13471e-17
CABLES1	2.41859e-21	-0.0663092	0.054	0.109	5.38838e-17
PPDPF	2.44845e-21	0.139514	0.81	0.813	5.45491e-17
RBPJ	2.65319e-21	0.255809	0.733	0.682	5.91103e-17
TBC1D4	2.82063e-21	0.11899	0.288	0.195	6.28407e-17
TEN1	2.8969e-21	0.0467891	0.31	0.222	6.454e-17
AFAP1	3.07022e-21	0.0397051	0.134	0.074	6.84015e-17
IL1RAP	3.1124e-21	0.0503322	0.157	0.088	6.93412e-17
KIAA0319L	3.39736e-21	-0.233333	0.266	0.307	7.56898e-17
CACYBP	3.76122e-21	0.166073	0.816	0.811	8.37963e-17
TNFRSF12A	4.04306e-21	0.0497477	0.133	0.069	9.00754e-17
TUBA4A	4.14824e-21	-0.166056	0.602	0.623	9.24187e-17
CASP2	4.77339e-21	-0.10861	0.37	0.391	1.06346e-16
MGMT	4.81315e-21	-0.140472	0.514	0.553	1.07232e-16
CEP192	5.53047e-21	-0.121667	0.255	0.306	1.23213e-16
METTL1	6.09004e-21	0.0732473	0.227	0.144	1.3568e-16
NSA2	6.11864e-21	0.140915	0.85	0.854	1.36317e-16
ERN1	6.19233e-21	0.183108	0.34	0.242	1.37959e-16
MUC20-OT1	6.25857e-21	-0.164461	0.422	0.48	1.39435e-16
AC092683.1	6.78411e-21	-0.109792	0.192	0.273	1.51143e-16
AIF1	6.9009e-21	-0.206175	0.333	0.409	1.53745e-16
BEX3	6.99679e-21	-0.162628	0.183	0.266	1.55881e-16
SRP9	7.0377e-21	-0.170459	0.732	0.775	1.56793e-16
WASHC3	7.26924e-21	-0.144799	0.534	0.572	1.61951e-16
PPP2CA	7.57338e-21	-0.117858	0.573	0.6	1.68727e-16
PCNA	7.7975e-21	-0.201102	0.645	0.64	1.73721e-16
AC147651.4	8.00851e-21	0.0604909	0.228	0.148	1.78422e-16
OGDH	8.75123e-21	-0.110522	0.319	0.362	1.94969e-16
GADD45GIP1	9.45866e-21	0.12745	0.745	0.745	2.10729e-16
KLHL5	1.11279e-20	-0.136445	0.308	0.346	2.47919e-16
CEP295	1.11447e-20	-0.111311	0.382	0.412	2.48293e-16
CENPF	1.13036e-20	-0.310157	0.569	0.628	2.51832e-16
CCNA2	1.14824e-20	-0.153502	0.405	0.434	2.55817e-16
EVI5	1.3843e-20	0.0330285	0.22	0.15	3.08408e-16
P4HA2	1.39357e-20	0.0708112	0.197	0.12	3.10474e-16
TOPBP1	1.43417e-20	-0.11973	0.532	0.542	3.19519e-16
GBP5	1.43661e-20	-0.294814	0.524	0.615	3.20061e-16
SNRPA	1.46641e-20	-0.135195	0.513	0.532	3.26701e-16
FMNL1	1.47422e-20	-0.140022	0.596	0.634	3.2844e-16
SLIRP	1.54886e-20	0.174341	0.71	0.693	3.4507e-16
MRPL28	1.62432e-20	-0.135644	0.541	0.574	3.61882e-16
CENPK	1.6553e-20	-0.135522	0.541	0.568	3.68785e-16
LRRC8C	1.75399e-20	-0.130018	0.4	0.458	3.90771e-16
HINT2	1.76925e-20	-0.132207	0.558	0.58	3.94171e-16
BLVRB	2.08106e-20	-0.129298	0.262	0.333	4.63638e-16
ITGB7	2.19608e-20	-0.129423	0.179	0.248	4.89264e-16
GLRX	2.27046e-20	-0.12411	0.607	0.64	5.05837e-16
ICAM3	2.30399e-20	-0.15888	0.551	0.584	5.13306e-16
OLA1	2.54612e-20	0.166796	0.642	0.598	5.67249e-16
KIF20B	2.72763e-20	-0.181733	0.566	0.57	6.07689e-16
RPL23	2.95554e-20	0.102933	0.97	0.986	6.58466e-16
FIBP	3.1094e-20	-0.124095	0.592	0.615	6.92743e-16
RNASEH2B	3.11612e-20	-0.164612	0.622	0.658	6.94241e-16
NCOA7	3.2403e-20	0.214044	0.564	0.464	7.21906e-16
PRMT3	3.30224e-20	0.0249606	0.241	0.17	7.35706e-16
NLN	3.44901e-20	0.0394328	0.188	0.116	7.68404e-16
DPH6	3.48651e-20	0.0264131	0.22	0.147	7.7676e-16
APEH	3.51987e-20	-0.108217	0.286	0.329	7.84192e-16
TACC3	3.56817e-20	-0.155336	0.477	0.525	7.94953e-16
ZFAS1	3.74896e-20	0.160094	0.89	0.892	8.35231e-16
GRK6	4.33926e-20	-0.114282	0.395	0.416	9.66744e-16
MAP3K14	4.45924e-20	-0.10546	0.179	0.247	9.93474e-16
HMGB3	4.9113e-20	-0.136501	0.522	0.543	1.09419e-15
GPRIN3	4.92565e-20	-0.124105	0.598	0.645	1.09739e-15
TP53INP1	4.9753e-20	-0.108483	0.145	0.227	1.10845e-15
FAM120A	5.11523e-20	-0.129441	0.529	0.548	1.13962e-15
ACOT13	5.11882e-20	-0.11881	0.458	0.498	1.14042e-15
RPS6KA3	5.12238e-20	-0.159502	0.514	0.571	1.14122e-15
SORL1	5.13384e-20	-0.12926	0.215	0.311	1.14377e-15
CCDC18	5.32665e-20	-0.127762	0.282	0.337	1.18672e-15
SERPINB8	5.54837e-20	0.0591294	0.197	0.122	1.23612e-15
RORA	5.62613e-20	-0.169804	0.655	0.691	1.25345e-15
CMTM7	5.91079e-20	-0.133154	0.432	0.486	1.31686e-15
S100PBP	6.00334e-20	-0.114706	0.277	0.354	1.33748e-15
CARD16	6.38551e-20	-0.164163	0.304	0.392	1.42263e-15
TNIP2	6.46769e-20	0.199262	0.615	0.539	1.44094e-15
MT-ND5	6.4916e-20	-0.147157	0.969	0.983	1.44626e-15
DERL1	6.81935e-20	-0.125618	0.496	0.521	1.51928e-15
HIST1H2BB	7.99323e-20	-0.100937	0.132	0.194	1.78081e-15
AC144652.1	8.15162e-20	-0.0727923	0.057	0.113	1.8161e-15
YRDC	8.5086e-20	0.077129	0.37	0.273	1.89563e-15
SNRK	8.72688e-20	-0.153811	0.281	0.366	1.94426e-15
PRKAR1B	8.76635e-20	0.0534762	0.222	0.145	1.95306e-15
SPC24	8.91012e-20	-0.0891629	0.184	0.238	1.98509e-15
GLIPR1	8.98934e-20	-0.175414	0.458	0.516	2.00273e-15
GTF2I	9.07878e-20	-0.146321	0.611	0.66	2.02266e-15
STAT3	9.64414e-20	0.243353	0.724	0.648	2.14862e-15
CCNQ	9.83523e-20	0.0403805	0.367	0.279	2.19119e-15
TGFBR1	1.00588e-19	0.0546191	0.199	0.125	2.24101e-15
LMNB1	1.04514e-19	-0.13129	0.606	0.613	2.32847e-15
ICOS	1.07344e-19	-0.232971	0.569	0.587	2.39152e-15
PPP1R7	1.08728e-19	-0.131284	0.654	0.682	2.42234e-15
DTX3L	1.1428e-19	0.0611435	0.467	0.374	2.54605e-15
EEF1AKMT1	1.16011e-19	0.0542438	0.251	0.169	2.58462e-15
MYL6B	1.18455e-19	-0.118316	0.558	0.586	2.63907e-15
C19orf24	1.24023e-19	0.198458	0.642	0.563	2.76312e-15
ZC3H6	1.26096e-19	-0.208388	0.139	0.212	2.80929e-15
FANCL	1.29625e-19	0.0405455	0.184	0.114	2.88792e-15
CENPJ	1.40436e-19	-0.0931684	0.322	0.34	3.12878e-15
GZMK	1.41758e-19	-0.208881	0.092	0.163	3.15822e-15
GYPC	1.45359e-19	-0.194296	0.787	0.855	3.23846e-15
NDUFB8	1.51896e-19	-0.148865	0.814	0.851	3.3841e-15
CDC26	1.53612e-19	-0.148777	0.528	0.58	3.42231e-15
JPT1	1.6098e-19	-0.209617	0.732	0.762	3.58648e-15
IRF5	1.71832e-19	0.0289665	0.132	0.076	3.82824e-15
CD226	1.82476e-19	-0.132296	0.414	0.437	4.06539e-15
RNPEPL1	1.82602e-19	-0.141162	0.348	0.413	4.0682e-15
SUSD3	1.87023e-19	-0.161614	0.361	0.419	4.16669e-15
SLC35E4	1.92397e-19	0.0730759	0.217	0.138	4.2864e-15
NCOR2	1.93735e-19	0.0239763	0.255	0.183	4.31623e-15
KNTC1	2.29433e-19	-0.0883116	0.31	0.335	5.11153e-15
USP48	2.32719e-19	-0.14521	0.538	0.583	5.18474e-15
MELTF	2.34885e-19	0.0175602	0.107	0.055	5.23301e-15
SYTL1	2.47849e-19	-0.12604	0.138	0.2	5.52183e-15
POU2F2	2.5857e-19	-0.174809	0.38	0.418	5.76069e-15
ERP29	2.62752e-19	-0.125505	0.805	0.849	5.85385e-15
FAM107B	2.62908e-19	-0.190263	0.935	0.931	5.85732e-15
TROAP	2.69844e-19	-0.102413	0.26	0.295	6.01185e-15
SSR4	2.7332e-19	0.157003	0.861	0.847	6.0893e-15
GALK1	2.84418e-19	-0.097534	0.372	0.404	6.33655e-15
AGPAT5	2.89142e-19	-0.0923601	0.302	0.329	6.4418e-15
AC005224.3	2.91643e-19	-0.0931324	0.056	0.116	6.4975e-15
AP1M1	2.95891e-19	-0.110434	0.429	0.465	6.59216e-15
GPR174	3.03985e-19	-0.15329	0.306	0.371	6.77249e-15
ACADS	3.12562e-19	-0.107732	0.208	0.259	6.96357e-15
MTRNR2L8	3.17335e-19	0.204859	0.434	0.333	7.0699e-15
PSMB5	3.52605e-19	0.166555	0.624	0.559	7.85568e-15
DCAF7	3.68215e-19	-0.120756	0.481	0.529	8.20345e-15
FLNA	3.71695e-19	-0.188524	0.651	0.677	8.28099e-15
HAT1	3.77978e-19	-0.108394	0.499	0.514	8.42098e-15
MCM2	4.01275e-19	-0.0782023	0.405	0.398	8.94001e-15
PDE7A	4.07502e-19	-0.156142	0.379	0.44	9.07875e-15
CCNF	4.12803e-19	-0.10368	0.228	0.266	9.19683e-15
UTP25	4.35465e-19	0.106984	0.306	0.216	9.70171e-15
SERBP1	4.69749e-19	0.135715	0.888	0.896	1.04655e-14
MAPKAP1	4.81135e-19	-0.126345	0.339	0.4	1.07192e-14
SEC63	4.917e-19	-0.123722	0.479	0.508	1.09546e-14
ITPRIPL2	5.35e-19	0.0444919	0.179	0.109	1.19193e-14
SNAPC4	5.53446e-19	0.0368385	0.183	0.116	1.23302e-14
BYSL	5.7605e-19	0.0441966	0.241	0.163	1.28338e-14
PDIA6	5.89417e-19	0.130083	0.768	0.778	1.31316e-14
MMP24OS	6.10516e-19	0.114165	0.456	0.355	1.36017e-14
HIST1H2AC	6.25443e-19	-0.123376	0.382	0.405	1.39343e-14
NT5C2	6.29069e-19	-0.112736	0.21	0.268	1.4015e-14
KIAA0232	6.29964e-19	-0.143229	0.371	0.416	1.4035e-14
RHOU	6.73755e-19	0.0288012	0.123	0.069	1.50106e-14
C17orf58	7.49434e-19	0.0557434	0.244	0.163	1.66966e-14
GK5	7.72437e-19	-0.0934455	0.139	0.195	1.72091e-14
SNHG7	8.33855e-19	0.153811	0.616	0.515	1.85774e-14
PIM3	8.36335e-19	0.195345	0.522	0.429	1.86327e-14
CFLAR	8.53131e-19	-0.158627	0.751	0.776	1.90069e-14
IL18R1	8.74158e-19	0.0307393	0.212	0.145	1.94754e-14
FXYD5	8.91502e-19	-0.18658	0.828	0.861	1.98618e-14
RNASET2	8.93986e-19	-0.191614	0.443	0.517	1.99171e-14
CHAC2	9.34634e-19	0.0540548	0.367	0.278	2.08227e-14
AC008105.3	9.5499e-19	-0.116038	0.272	0.348	2.12762e-14
IRF2	9.75561e-19	-0.16001	0.56	0.604	2.17345e-14
FAM32A	9.77002e-19	-0.122025	0.534	0.572	2.17666e-14
DGLUCY	9.86596e-19	-0.108222	0.164	0.244	2.19804e-14
RCN1	9.96552e-19	-0.00214954	0.239	0.185	2.22022e-14
CHST12	1.03576e-18	-0.125907	0.226	0.308	2.30757e-14
SF3B6	1.0457e-18	0.130039	0.78	0.774	2.32972e-14
HAPLN3	1.06545e-18	0.0103984	0.324	0.253	2.37371e-14
ENO1	1.12077e-18	0.105327	0.946	0.957	2.49696e-14
BRI3BP	1.14543e-18	-0.0835097	0.351	0.371	2.55191e-14
PNRC1	1.29532e-18	-0.219545	0.753	0.809	2.88584e-14
TPI1	1.30326e-18	0.0189796	0.868	0.912	2.90354e-14
MRPL52	1.3568e-18	0.134052	0.713	0.699	3.02281e-14
C19orf53	1.40826e-18	0.117934	0.846	0.849	3.13747e-14
STX10	1.46204e-18	-0.11652	0.366	0.422	3.25729e-14
PPP4R3B	1.46763e-18	-0.153974	0.486	0.525	3.26974e-14
MORN2	1.54188e-18	0.036893	0.221	0.15	3.43516e-14
KLHDC3	1.585e-18	-0.119313	0.251	0.317	3.53122e-14
PTGES2	1.59721e-18	0.0436922	0.322	0.238	3.55841e-14
FIGNL1	1.65308e-18	0.0553579	0.366	0.276	3.68291e-14
IKBKE	1.73491e-18	-0.111097	0.243	0.308	3.86521e-14
MKI67	1.79139e-18	-0.302158	0.576	0.623	3.99105e-14
EEF2KMT	1.8779e-18	0.0579761	0.206	0.132	4.18376e-14
CD55	1.91642e-18	-0.151195	0.407	0.488	4.26959e-14
PLK1	2.01246e-18	-0.155947	0.256	0.3	4.48357e-14
SURF4	2.0209e-18	-0.0905564	0.573	0.565	4.50236e-14
TRIP6	2.02707e-18	0.0226391	0.203	0.139	4.5161e-14
ATF7IP2	2.06606e-18	-0.157189	0.428	0.494	4.60298e-14
MPHOSPH10	2.08243e-18	0.190682	0.605	0.523	4.63945e-14
ESF1	2.11894e-18	0.179828	0.581	0.484	4.72078e-14
MTHFD1L	2.24324e-18	0.0871945	0.368	0.274	4.9977e-14
PTBP3	2.2545e-18	-0.150941	0.661	0.696	5.02281e-14
IL2RG	2.31833e-18	-0.15647	0.787	0.817	5.16501e-14
UQCRC1	2.50978e-18	-0.111555	0.539	0.548	5.59153e-14
RRP15	2.6251e-18	0.116333	0.483	0.383	5.84845e-14
NDE1	2.70149e-18	-0.129458	0.298	0.351	6.01866e-14
CYTH4	2.76828e-18	-0.105763	0.112	0.18	6.16746e-14
GRN	2.85894e-18	-0.112402	0.203	0.271	6.36944e-14
PSMD13	2.92034e-18	-0.107576	0.65	0.662	6.50622e-14
EPOP	2.94008e-18	0.0504954	0.12	0.063	6.5502e-14
MYC	3.07161e-18	0.110422	0.366	0.273	6.84324e-14
HERC3	3.15395e-18	0.0496818	0.238	0.165	7.02668e-14
HK2	3.20333e-18	0.0612159	0.157	0.092	7.13669e-14
GANAB	3.39029e-18	-0.113519	0.425	0.458	7.55324e-14
NUCB2	3.39384e-18	-0.188761	0.59	0.631	7.56114e-14
TMEM123	3.39789e-18	-0.125325	0.766	0.809	7.57017e-14
MXD3	3.52739e-18	-0.108275	0.172	0.234	7.85867e-14
UBE2Q2	3.68105e-18	-0.125192	0.419	0.473	8.201e-14
ZBTB8OS	3.68287e-18	-0.127448	0.591	0.619	8.20506e-14
FAM126A	3.68301e-18	-0.122249	0.374	0.411	8.20539e-14
RHOB	3.70271e-18	0.050791	0.134	0.074	8.24927e-14
GLO1	3.73364e-18	-0.118396	0.631	0.639	8.31817e-14
EIF2S1	3.82992e-18	0.165329	0.653	0.591	8.53267e-14
SDHA	3.88557e-18	-0.108105	0.501	0.531	8.65665e-14
IFFO2	3.93519e-18	0.0184053	0.124	0.071	8.76721e-14
C17orf67	4.00869e-18	0.0860778	0.174	0.105	8.93097e-14
CSK	4.05602e-18	-0.150575	0.576	0.61	9.03642e-14
CAMTA2	4.1713e-18	0.0612831	0.264	0.184	9.29325e-14
WDR75	4.42479e-18	0.125803	0.404	0.308	9.858e-14
RIOX2	4.4511e-18	0.0641385	0.354	0.264	9.91661e-14
KIF22	4.53181e-18	-0.0972869	0.42	0.435	1.00964e-13
CHORDC1	4.55832e-18	0.172	0.524	0.431	1.01555e-13
BCL2L12	4.64183e-18	-0.0914661	0.403	0.414	1.03415e-13
R3HDM1	5.08109e-18	-0.0962631	0.396	0.408	1.13202e-13
NDUFA13	5.27286e-18	-0.126082	0.659	0.694	1.17474e-13
GINS2	5.61059e-18	-0.0581854	0.492	0.456	1.24998e-13
PAK2	5.67374e-18	-0.133446	0.83	0.855	1.26405e-13
SYNRG	5.71062e-18	-0.136574	0.445	0.528	1.27227e-13
PHACTR4	5.72113e-18	-0.130833	0.395	0.441	1.27461e-13
SP110	5.75408e-18	-0.158557	0.634	0.691	1.28195e-13
MPHOSPH9	5.7724e-18	-0.0970511	0.347	0.397	1.28603e-13
BRCA1	5.97508e-18	-0.117867	0.475	0.486	1.33119e-13
SLC39A14	6.05241e-18	0.0345411	0.178	0.112	1.34842e-13
ANXA11	6.11443e-18	-0.139104	0.658	0.694	1.36223e-13
ECI2	6.17805e-18	-0.130717	0.378	0.43	1.37641e-13
DEPDC1B	6.28051e-18	-0.0828299	0.204	0.24	1.39923e-13
ARF5	6.3051e-18	-0.118806	0.436	0.466	1.40471e-13
MXRA7	6.55959e-18	-0.08508	0.104	0.164	1.46141e-13
RNPEP	6.79154e-18	-0.0981779	0.258	0.296	1.51309e-13
SFXN4	8.66976e-18	0.0559167	0.311	0.227	1.93154e-13
NUP88	8.72004e-18	-0.105964	0.351	0.407	1.94274e-13
CDT1	8.96372e-18	-0.0594116	0.47	0.442	1.99703e-13
VHL	9.16328e-18	-0.130277	0.363	0.405	2.04149e-13
PPP2R1A	9.42405e-18	-0.087163	0.494	0.496	2.09958e-13
CD70	9.43291e-18	0.175963	0.349	0.261	2.10156e-13
HMSD	9.97416e-18	0.0494679	0.133	0.074	2.22214e-13
SLC7A5	1.02948e-17	0.0650576	0.352	0.267	2.29358e-13
HIST1H3I	1.03757e-17	-0.074136	0.114	0.156	2.3116e-13
NUP210	1.03881e-17	-0.0932026	0.361	0.393	2.31436e-13
ANXA6	1.07556e-17	-0.127756	0.666	0.685	2.39624e-13
MZT2B	1.08135e-17	-0.147421	0.845	0.89	2.40915e-13
NLE1	1.0941e-17	0.0333457	0.166	0.103	2.43755e-13
PRMT1	1.11987e-17	0.156184	0.653	0.636	2.49496e-13
ATAD2	1.15232e-17	-0.155638	0.55	0.563	2.56725e-13
EIF4EBP2	1.17261e-17	-0.128269	0.385	0.446	2.61246e-13
NMB	1.17272e-17	0.179283	0.218	0.142	2.61271e-13
NEDD9	1.17567e-17	0.10738	0.363	0.27	2.61928e-13
TPR	1.22553e-17	-0.138263	0.827	0.849	2.73035e-13
RERE	1.22869e-17	-0.10571	0.439	0.468	2.73741e-13
TADA3	1.24831e-17	-0.116668	0.492	0.524	2.78111e-13
ELP6	1.29552e-17	-0.0973806	0.418	0.439	2.88629e-13
FOXM1	1.33089e-17	-0.0864729	0.314	0.335	2.96509e-13
MYCBP	1.4245e-17	-0.0762243	0.353	0.363	3.17365e-13
CALR	1.42847e-17	0.121057	0.79	0.802	3.18248e-13
CDCA8	1.70464e-17	-0.153781	0.36	0.384	3.79778e-13
HIST1H2AE	1.84154e-17	-0.0943113	0.18	0.223	4.10277e-13
LYST	1.84389e-17	-0.135268	0.487	0.503	4.10801e-13
PTS	1.94227e-17	0.0840866	0.377	0.285	4.32718e-13
HUS1	1.94538e-17	0.0319077	0.245	0.178	4.33412e-13
UROD	1.95104e-17	-0.110954	0.295	0.348	4.34671e-13
SLC25A46	1.95135e-17	-0.11042	0.417	0.442	4.34741e-13
SUMO3	2.18075e-17	-0.144549	0.649	0.675	4.85849e-13
DBNL	2.19737e-17	-0.127504	0.544	0.574	4.89551e-13
LTV1	2.23545e-17	0.138683	0.483	0.389	4.98036e-13
BLMH	2.25696e-17	-0.107247	0.327	0.359	5.02828e-13
AL109741.1	2.27004e-17	-0.0799906	0.062	0.118	5.05742e-13
IMPDH2	2.27934e-17	0.154895	0.603	0.571	5.07814e-13
HACD3	2.30904e-17	-0.106793	0.486	0.506	5.14431e-13
COMMD10	2.34371e-17	0.0421913	0.348	0.271	5.22156e-13
KIF2C	2.47336e-17	-0.120286	0.365	0.381	5.5104e-13
BLOC1S1	2.53673e-17	-0.142618	0.725	0.755	5.65158e-13
MBNL1	2.54749e-17	-0.104276	0.818	0.834	5.67556e-13
PDCD6	2.55502e-17	-0.122152	0.666	0.694	5.69233e-13
BCAT1	2.65281e-17	-2.554e-05	0.169	0.122	5.9102e-13
ZNF24	2.70863e-17	0.103484	0.488	0.391	6.03456e-13
NUDT22	2.80996e-17	-0.117566	0.435	0.453	6.26031e-13
MINOS1	2.81292e-17	0.163475	0.733	0.709	6.26691e-13
POLA1	2.95858e-17	-0.0682993	0.265	0.28	6.59143e-13
BABAM1	2.98698e-17	-0.0864554	0.442	0.449	6.65469e-13
CMC1	3.02864e-17	0.0661839	0.453	0.358	6.74751e-13
PRR5L	3.05848e-17	0.0390216	0.144	0.086	6.81398e-13
GTF3C6	3.0612e-17	0.108543	0.714	0.717	6.82004e-13
ZFAND2A	3.11341e-17	0.128123	0.331	0.243	6.93637e-13
PPIA	3.25147e-17	-0.156603	0.94	0.961	7.24395e-13
TERF1	3.27e-17	-0.117032	0.451	0.475	7.28524e-13
CD320	3.30951e-17	0.1188	0.483	0.386	7.37325e-13
TMEM273	3.31672e-17	0.108716	0.177	0.109	7.38932e-13
ARL6IP1	3.45738e-17	-0.188717	0.6	0.633	7.7027e-13
NQO1	3.46061e-17	-0.0948865	0.304	0.34	7.70989e-13
MAML2	3.68193e-17	0.131999	0.301	0.218	8.20297e-13
NSG1	3.81539e-17	0.112295	0.102	0.053	8.5003e-13
SPTAN1	3.97007e-17	-0.116409	0.611	0.628	8.84492e-13
SLC9B2	4.04788e-17	0.0521719	0.221	0.149	9.01827e-13
CAMTA1	4.10721e-17	-0.107631	0.506	0.524	9.15045e-13
AC007240.1	4.2924e-17	-0.0609656	0.104	0.145	9.56303e-13
TNIP1	4.44709e-17	-0.136393	0.577	0.606	9.90768e-13
HNRNPLL	4.60633e-17	-0.116233	0.375	0.423	1.02624e-12
TTF1	4.72726e-17	-0.120729	0.482	0.511	1.05319e-12
GINS4	4.84763e-17	-0.0726931	0.226	0.253	1.08e-12
TCEA2	4.99534e-17	-0.0986775	0.22	0.283	1.11291e-12
EHD1	5.22657e-17	-0.131669	0.4	0.454	1.16443e-12
AHCYL1	5.28304e-17	-0.112527	0.43	0.471	1.17701e-12
LINC00324	5.30616e-17	-0.0695121	0.056	0.11	1.18216e-12
SRGN	5.37758e-17	-0.229492	0.895	0.919	1.19807e-12
PPP4C	5.7368e-17	-0.101533	0.648	0.662	1.2781e-12
SREBF1	5.78061e-17	-0.0979663	0.231	0.303	1.28786e-12
PIGBOS1	6.02419e-17	-0.125421	0.314	0.365	1.34213e-12
SUGP2	6.5108e-17	-0.0816798	0.413	0.432	1.45054e-12
SLC38A2	6.80204e-17	-0.105192	0.564	0.577	1.51543e-12
RRM1	7.26495e-17	-0.0999845	0.571	0.574	1.61856e-12
SLC1A5	8.17922e-17	0.0383732	0.443	0.36	1.82225e-12
LEPROT	8.53149e-17	0.0702472	0.398	0.309	1.90073e-12
TLE4	9.15356e-17	-0.146946	0.48	0.551	2.03932e-12
ADAP1	9.42176e-17	0.0240422	0.124	0.074	2.09907e-12
CBLB	9.60866e-17	-0.147146	0.3	0.356	2.14071e-12
CCDC58	9.66543e-17	0.109054	0.448	0.353	2.15336e-12
APOBEC3C	1.03352e-16	-0.116511	0.567	0.586	2.30259e-12
SH2B3	1.06006e-16	0.0544128	0.192	0.124	2.36171e-12
ARHGEF6	1.06663e-16	-0.13699	0.473	0.509	2.37635e-12
CHD4	1.10573e-16	-0.151419	0.649	0.691	2.46346e-12
CXorf21	1.12895e-16	-0.0942474	0.164	0.2	2.51518e-12
AFDN	1.14698e-16	0.0872005	0.237	0.162	2.55536e-12
STK10	1.15215e-16	-0.131425	0.373	0.443	2.56687e-12
KIF1C	1.17461e-16	0.0242544	0.185	0.128	2.61691e-12
PARVB	1.18471e-16	0.0159103	0.363	0.296	2.63942e-12
HIST1H2BO	1.25242e-16	-0.0632976	0.119	0.16	2.79026e-12
SEC61B	1.25881e-16	0.0534778	0.845	0.877	2.80451e-12
ZPR1	1.28204e-16	0.0801866	0.416	0.324	2.85626e-12
HSD17B8	1.2914e-16	-0.0925548	0.125	0.178	2.87711e-12
COMMD4	1.29849e-16	-0.09932	0.554	0.559	2.8929e-12
NPM3	1.33767e-16	0.0710607	0.347	0.259	2.9802e-12
SASH3	1.36183e-16	-0.120934	0.417	0.451	3.03402e-12
PLD6	1.36999e-16	0.0340737	0.1	0.054	3.0522e-12
ACOT8	1.46861e-16	-0.0960056	0.222	0.264	3.27191e-12
RHOG	1.48073e-16	-0.114129	0.64	0.659	3.29891e-12
NAF1	1.54612e-16	0.0512792	0.26	0.184	3.4446e-12
G6PD	1.54977e-16	-0.0799706	0.225	0.258	3.45272e-12
GRINA	1.56362e-16	0.058862	0.307	0.226	3.4836e-12
GSTK1	1.56734e-16	-0.167425	0.743	0.77	3.49187e-12
PIH1D1	1.60145e-16	-0.12059	0.583	0.603	3.56788e-12
RAD51AP1	1.64625e-16	-0.0744397	0.387	0.392	3.66768e-12
SLC29A1	1.68813e-16	0.0357883	0.2	0.134	3.76099e-12
NDUFS7	1.70978e-16	-0.116946	0.64	0.655	3.80923e-12
ZWILCH	1.7305e-16	-0.0828444	0.245	0.28	3.85538e-12
CCDC57	1.78538e-16	0.111326	0.443	0.349	3.97765e-12
UBXN4	1.78682e-16	-0.128688	0.804	0.829	3.98085e-12
DNMT3A	1.80447e-16	0.0523918	0.367	0.284	4.02018e-12
RACGAP1	1.83723e-16	-0.108311	0.3	0.336	4.09316e-12
RDX	1.85878e-16	0.158665	0.664	0.651	4.14119e-12
DYNLT3	1.86609e-16	0.0759327	0.336	0.253	4.15747e-12
LTA4H	1.92223e-16	-0.105958	0.37	0.399	4.28253e-12
EPS8L2	1.9805e-16	0.013016	0.267	0.202	4.41235e-12
POC1A	1.99792e-16	-0.0622937	0.247	0.253	4.45116e-12
GALNT1	2.03958e-16	-0.106721	0.497	0.514	4.54398e-12
DBI	2.17674e-16	-0.166831	0.816	0.865	4.84956e-12
CSF1	2.18233e-16	0.112853	0.157	0.095	4.86201e-12
UTP20	2.27901e-16	0.0606796	0.334	0.25	5.0774e-12
NCKAP1L	2.28303e-16	-0.114797	0.468	0.514	5.08636e-12
UCK2	2.39895e-16	0.0650085	0.298	0.218	5.34462e-12
PDLIM2	2.49683e-16	-0.00105227	0.214	0.164	5.56268e-12
SOCS3	2.5353e-16	-0.123452	0.169	0.148	5.64838e-12
AGK	2.60719e-16	-0.0817364	0.295	0.305	5.80855e-12
ADO	2.6564e-16	0.0279521	0.218	0.155	5.9182e-12
SPDL1	2.66002e-16	-0.0956834	0.374	0.386	5.92625e-12
CTDSP1	2.7149e-16	-0.113039	0.327	0.377	6.04853e-12
SLCO4A1	2.92705e-16	-0.0613159	0.161	0.182	6.52117e-12
LINC01588	2.93969e-16	0.0361045	0.242	0.174	6.54935e-12
SNHG19	2.94166e-16	0.050341	0.251	0.177	6.55372e-12
STARD10	2.94522e-16	0.000655568	0.198	0.146	6.56165e-12
WDR45B	2.95485e-16	0.0432764	0.399	0.318	6.58311e-12
PARVG	3.01129e-16	-0.10991	0.26	0.325	6.70884e-12
EBP	3.04918e-16	-0.10993	0.605	0.615	6.79326e-12
IFNAR2	3.23099e-16	-0.102785	0.293	0.362	7.19832e-12
FANCD2	3.24358e-16	-0.0854829	0.306	0.333	7.22638e-12
TIMM8A	3.4229e-16	0.0637812	0.364	0.278	7.62588e-12
TWF2	3.43993e-16	-0.104188	0.547	0.572	7.66382e-12
STK32C	3.51721e-16	-0.103371	0.224	0.277	7.836e-12
RRP12	3.62986e-16	0.000701357	0.13	0.088	8.08696e-12
MSRB2	3.63716e-16	-0.105171	0.363	0.407	8.10323e-12
KRT10	3.6935e-16	0.16729	0.779	0.744	8.22874e-12
GCFC2	3.73568e-16	0.0275489	0.238	0.173	8.32273e-12
COX11	3.7929e-16	-0.115529	0.432	0.45	8.4502e-12
SLC16A3	3.80288e-16	0.0407566	0.304	0.231	8.47245e-12
GNB5	3.90901e-16	-0.0871855	0.171	0.247	8.70888e-12
RTN4IP1	4.00205e-16	-0.0586869	0.086	0.14	8.91616e-12
TUT4	4.0037e-16	-0.13116	0.588	0.654	8.91985e-12
HDAC3	4.08379e-16	-0.0975239	0.34	0.382	9.09827e-12
LCP2	4.0872e-16	0.209297	0.669	0.608	9.10588e-12
JUND	4.09523e-16	0.087799	0.816	0.843	9.12376e-12
PCSK7	4.10107e-16	-0.138261	0.388	0.426	9.13678e-12
LEF1	4.10188e-16	-0.099816	0.435	0.523	9.13857e-12
MLEC	4.18646e-16	-0.150601	0.611	0.641	9.32701e-12
DEF8	4.38024e-16	0.0396791	0.333	0.256	9.75873e-12
PIN1	4.52318e-16	-0.111648	0.631	0.645	1.00772e-11
NFE2L3	4.75748e-16	0.118171	0.477	0.385	1.05992e-11
CHML	4.88202e-16	0.0123414	0.26	0.199	1.08767e-11
COPE	4.9528e-16	-0.11847	0.762	0.787	1.10343e-11
POLQ	5.04096e-16	-0.0666754	0.289	0.299	1.12308e-11
NFIL3	5.08913e-16	0.0668238	0.318	0.239	1.13381e-11
C16orf91	5.24845e-16	0.0558655	0.396	0.312	1.1693e-11
DARS	5.32058e-16	0.157225	0.703	0.666	1.18537e-11
CD5	5.34044e-16	-0.14452	0.383	0.429	1.1898e-11
RIOK1	5.35073e-16	0.124288	0.463	0.37	1.19209e-11
ACAP1	5.50292e-16	-0.124949	0.608	0.639	1.226e-11
SMYD4	5.56848e-16	-0.0778533	0.13	0.194	1.2406e-11
STX16	5.58674e-16	-0.117393	0.337	0.375	1.24467e-11
AVEN	5.61304e-16	0.045163	0.347	0.266	1.25053e-11
PPRC1	5.7036e-16	0.0541616	0.256	0.182	1.27071e-11
DNAJA2	5.96428e-16	0.137387	0.725	0.715	1.32878e-11
GUSB	5.99232e-16	-0.105834	0.327	0.36	1.33503e-11
KCNN4	6.05531e-16	0.0583729	0.313	0.233	1.34906e-11
HIST1H3C	6.09214e-16	-0.070822	0.126	0.166	1.35727e-11
EPC2	6.3871e-16	0.107695	0.298	0.217	1.42298e-11
ELL2	6.42646e-16	0.107729	0.4	0.31	1.43175e-11
PRKCD	6.50269e-16	0.047488	0.192	0.128	1.44873e-11
NELFB	6.67781e-16	-0.0526049	0.329	0.321	1.48775e-11
BIRC6	7.32854e-16	-0.104407	0.537	0.569	1.63272e-11
TOP2A	7.40561e-16	-0.363545	0.545	0.6	1.6499e-11
CD86	7.43291e-16	-0.0512617	0.064	0.119	1.65598e-11
NCR3	7.66394e-16	-0.121966	0.236	0.293	1.70745e-11
PLEKHA2	7.81065e-16	-0.120617	0.333	0.396	1.74013e-11
MSRA	8.05347e-16	0.0234228	0.223	0.162	1.79423e-11
PSIP1	8.25936e-16	-0.110585	0.798	0.805	1.8401e-11
TNFRSF9	8.35236e-16	0.059912	0.183	0.119	1.86082e-11
NUDCD2	8.88983e-16	-0.1135	0.61	0.628	1.98057e-11
KSR1	8.90931e-16	0.011504	0.156	0.104	1.98491e-11
TBC1D1	8.96756e-16	-0.118224	0.282	0.324	1.99788e-11
NOP56	9.07777e-16	0.186626	0.681	0.632	2.02244e-11
PRDX1	9.17573e-16	0.0751874	0.823	0.867	2.04426e-11
TCERG1	9.55469e-16	-0.0990577	0.541	0.556	2.12869e-11
NIPAL3	9.57198e-16	-0.0999696	0.196	0.264	2.13254e-11
AP3M1	9.71792e-16	-0.099452	0.249	0.274	2.16506e-11
FAM241A	1.04008e-15	0.0651573	0.377	0.293	2.31719e-11
NSMCE2	1.04128e-15	-0.11305	0.45	0.469	2.31986e-11
SMC6	1.10373e-15	-0.113305	0.417	0.434	2.45899e-11
RNF10	1.10836e-15	-0.100301	0.376	0.407	2.46932e-11
RRP1	1.11469e-15	0.0634662	0.418	0.331	2.48341e-11
P4HA1	1.15138e-15	0.180993	0.499	0.408	2.56515e-11
MOB4	1.2023e-15	0.115978	0.48	0.387	2.6786e-11
MANF	1.20453e-15	0.179568	0.64	0.586	2.68357e-11
VPS29	1.23604e-15	-0.130165	0.676	0.692	2.75377e-11
BUB1B	1.23833e-15	-0.0955912	0.359	0.369	2.75887e-11
AC114760.2	1.26846e-15	-0.00918202	0.177	0.132	2.82601e-11
CENPE	1.28605e-15	-0.272389	0.437	0.466	2.8652e-11
EIF4E2	1.3321e-15	-0.110975	0.557	0.575	2.96778e-11
CRYBG1	1.35168e-15	-0.129266	0.339	0.396	3.0114e-11
AC103591.3	1.38489e-15	-0.068921	0.074	0.13	3.0854e-11
CYP1B1	1.42798e-15	-0.247555	0.133	0.173	3.18141e-11
CAPNS1	1.47012e-15	-0.137959	0.583	0.611	3.27528e-11
IMMP1L	1.4796e-15	-0.0929212	0.256	0.273	3.2964e-11
POMGNT1	1.52945e-15	0.0238608	0.163	0.106	3.40746e-11
CCDC25	1.58392e-15	-0.124036	0.595	0.623	3.52881e-11
AKT1	1.5979e-15	-0.0842394	0.369	0.385	3.55996e-11
SDHAF3	1.63933e-15	-0.0784131	0.336	0.335	3.65227e-11
PRPSAP1	1.70631e-15	-0.0954892	0.335	0.376	3.80149e-11
CLTC	1.71929e-15	-0.109881	0.613	0.638	3.83041e-11
COPS2	1.7284e-15	0.177505	0.638	0.561	3.8507e-11
TRMT11	1.73071e-15	0.0618397	0.324	0.244	3.85584e-11
CERK	1.76664e-15	-0.127738	0.342	0.389	3.93591e-11
AKR7A2	1.81141e-15	-0.111268	0.479	0.507	4.03563e-11
VEGFA	1.84412e-15	0.101516	0.167	0.104	4.10852e-11
PUM1	1.96102e-15	-0.117487	0.51	0.544	4.36897e-11
HSPA14.1	1.97044e-15	-0.0756139	0.376	0.395	4.38993e-11
ACAT1	1.98525e-15	-0.086257	0.532	0.532	4.42294e-11
CTCF	2.01239e-15	-0.123538	0.629	0.643	4.48341e-11
ZBTB17	2.13107e-15	0.0332273	0.191	0.132	4.74782e-11
TRNAU1AP	2.24593e-15	-0.103205	0.447	0.468	5.00372e-11
INPP5D	2.28217e-15	-0.103297	0.347	0.404	5.08444e-11
ANKRD11	2.43209e-15	-0.101172	0.758	0.773	5.41845e-11
RFC2	2.44704e-15	-0.0681458	0.465	0.454	5.45175e-11
ZNF562	2.48082e-15	0.0353638	0.182	0.123	5.52702e-11
CAPN2	2.49416e-15	-0.0966856	0.432	0.427	5.55673e-11
ATP1B1	2.53965e-15	0.0725946	0.122	0.069	5.65808e-11
TRIM56	2.60425e-15	-0.145741	0.407	0.458	5.802e-11
CENPU	2.61619e-15	-0.120373	0.508	0.521	5.82861e-11
DAAM1	2.64919e-15	-0.105165	0.301	0.339	5.90214e-11
SH3GLB2	2.66235e-15	-0.0839896	0.292	0.311	5.93144e-11
NLRP1	2.66306e-15	-0.0795547	0.157	0.231	5.93303e-11
EIF3K	2.74926e-15	-0.134424	0.865	0.904	6.12507e-11
PRKCSH	2.76585e-15	-0.0908888	0.46	0.472	6.16204e-11
ATP5MG	2.84762e-15	-0.124708	0.917	0.933	6.34421e-11
HNF1B	2.8969e-15	-0.0717883	0.075	0.109	6.454e-11
MAP9	3.01464e-15	0.0394473	0.208	0.143	6.71632e-11
AC017002.3	3.1885e-15	-0.148137	0.184	0.24	7.10365e-11
RFXANK	3.23858e-15	-0.0959418	0.419	0.44	7.21523e-11
JARID2	3.24848e-15	-0.0991925	0.379	0.406	7.23729e-11
ZMYND19	3.35301e-15	0.0285413	0.252	0.188	7.47017e-11
LRRC57	3.41417e-15	-0.00788544	0.257	0.206	7.60642e-11
OIP5	3.4392e-15	-0.0475255	0.174	0.183	7.6622e-11
C20orf204	3.47557e-15	-0.133775	0.154	0.194	7.74322e-11
LIG1	3.52766e-15	-0.0956824	0.426	0.452	7.85927e-11
TC2N	3.61531e-15	-0.0250153	0.201	0.274	8.05455e-11
JOSD1	3.71468e-15	-0.100425	0.483	0.505	8.27593e-11
ZNF593	3.77024e-15	0.131164	0.523	0.435	8.39973e-11
ZNF431	3.82663e-15	-0.117656	0.249	0.295	8.52534e-11
TRIB1	3.92443e-15	-0.0418349	0.294	0.261	8.74325e-11
RAC3	3.94934e-15	-0.0550673	0.115	0.14	8.79872e-11
ARMC10	3.95383e-15	0.022057	0.387	0.314	8.80874e-11
SYCE1L	4.04568e-15	-0.0857947	0.068	0.115	9.01336e-11
ALG8	4.12165e-15	-0.069928	0.303	0.312	9.18262e-11
C1orf122	4.2087e-15	-0.110142	0.456	0.477	9.37656e-11
AC091271.1	4.22388e-15	-0.0958653	0.092	0.148	9.41038e-11
C18orf25	4.25298e-15	0.0643545	0.33	0.251	9.47521e-11
ORMDL1	4.27037e-15	-0.162538	0.662	0.703	9.51396e-11
ZNF622	4.29244e-15	0.138461	0.524	0.432	9.56312e-11
PIM2	4.32922e-15	-0.135631	0.479	0.507	9.64508e-11
HP1BP3	4.36532e-15	-0.144965	0.763	0.79	9.72551e-11
CKAP5	4.47717e-15	-0.104699	0.421	0.434	9.97468e-11
AL021453.1	4.71172e-15	-0.0816975	0.058	0.106	1.04972e-10
LONRF1	4.84919e-15	0.0254827	0.1	0.055	1.08035e-10
ABRACL	4.86225e-15	-0.109561	0.832	0.838	1.08326e-10
GMNN	4.87963e-15	-0.122829	0.565	0.569	1.08713e-10
LAIR2	4.88952e-15	0.112794	0.265	0.19	1.08934e-10
NCOA1	4.89449e-15	0.0888643	0.421	0.333	1.09044e-10
AC004148.2	5.0556e-15	0.0226074	0.131	0.08	1.12634e-10
DOCK8	5.3684e-15	-0.123934	0.64	0.68	1.19603e-10
CD44	5.55381e-15	0.143359	0.733	0.649	1.23733e-10
SPATS2L	5.60829e-15	0.0820564	0.404	0.318	1.24947e-10
PPHLN1	5.62876e-15	-0.106569	0.609	0.647	1.25403e-10
RFC4	5.65533e-15	-0.0845131	0.492	0.489	1.25995e-10
SLC25A19	5.72192e-15	-0.0205558	0.32	0.281	1.27479e-10
NCAPG2	5.83015e-15	-0.088845	0.427	0.431	1.2989e-10
MT-CO2	6.15002e-15	-0.0901388	0.999	0.999	1.37016e-10
TIA1	6.15196e-15	-0.101352	0.339	0.384	1.3706e-10
MPST	6.16886e-15	-0.0936312	0.366	0.392	1.37436e-10
PPP1R35	6.19327e-15	-0.120489	0.48	0.512	1.3798e-10
COL9A2	6.22639e-15	0.027484	0.146	0.095	1.38718e-10
NEMF	6.24473e-15	-0.101741	0.516	0.553	1.39126e-10
USP8	6.47212e-15	-0.0979423	0.563	0.582	1.44192e-10
TRIP10	6.51519e-15	0.0462497	0.133	0.079	1.45152e-10
BCKDK	6.62623e-15	-0.0101312	0.312	0.271	1.47626e-10
MRPL24	6.64916e-15	0.033679	0.339	0.266	1.48137e-10
WDYHV1	6.74865e-15	0.00481629	0.209	0.159	1.50353e-10
SLC15A4	6.9608e-15	-0.0750426	0.24	0.252	1.5508e-10
YLPM1	7.27543e-15	-0.0756877	0.376	0.38	1.62089e-10
UBE2D2	7.42432e-15	-0.123661	0.811	0.844	1.65407e-10
RGPD4	7.63653e-15	-0.106836	0.133	0.202	1.70134e-10
SH3BP1	7.67347e-15	-0.0771484	0.278	0.286	1.70957e-10
TRA2A	7.91515e-15	-0.0886696	0.386	0.463	1.76342e-10
FKBP1A	8.02568e-15	-0.119346	0.683	0.711	1.78804e-10
AC243960.1	8.20843e-15	-0.182281	0.281	0.325	1.82876e-10
BACH2	8.27177e-15	-0.0603462	0.189	0.266	1.84287e-10
DRAP1	8.31176e-15	-0.137218	0.789	0.83	1.85178e-10
EMP3	8.47868e-15	0.108194	0.858	0.876	1.88897e-10
ZNF638	8.5e-15	-0.118982	0.506	0.549	1.89371e-10
HMGB2	8.67152e-15	-0.288905	0.812	0.817	1.93193e-10
SNAP29	9.28144e-15	-0.0939082	0.39	0.416	2.06781e-10
SEC14L1	9.31704e-15	-0.0957511	0.476	0.474	2.07574e-10
HEBP2	9.37273e-15	-0.151308	0.735	0.776	2.08815e-10
VTI1B	9.53162e-15	-0.119193	0.54	0.574	2.12355e-10
EIF5A	9.70765e-15	0.0586295	0.779	0.81	2.16277e-10
CCDC43	1.01372e-14	-0.0830704	0.409	0.406	2.25847e-10
GPBP1	1.03554e-14	-0.104399	0.733	0.761	2.30707e-10
UQCRFS1	1.04126e-14	-0.119925	0.686	0.717	2.31982e-10
TCTEX1D2	1.0867e-14	-0.0850841	0.357	0.37	2.42105e-10
TRAF6	1.08747e-14	0.0364113	0.121	0.072	2.42278e-10
GBE1	1.1118e-14	0.00730994	0.221	0.169	2.47698e-10
CDC42	1.11386e-14	-0.10777	0.894	0.913	2.48157e-10
KCTD9	1.12304e-14	-0.0733902	0.283	0.287	2.50203e-10
NUCB1	1.13385e-14	-0.116684	0.439	0.479	2.52611e-10
CMPK2	1.15517e-14	0.0103134	0.106	0.068	2.5736e-10
MIAT	1.17716e-14	-0.109838	0.177	0.242	2.62259e-10
USB1	1.18266e-14	-0.0662109	0.249	0.255	2.63485e-10
ALDOA	1.19562e-14	0.0489275	0.319	0.244	2.66373e-10
MYNN	1.20545e-14	0.0167752	0.232	0.173	2.68563e-10
TMUB1	1.22004e-14	-0.0995805	0.389	0.414	2.71813e-10
URI1	1.25131e-14	-0.118566	0.674	0.705	2.7878e-10
RBFA	1.28635e-14	0.0537804	0.368	0.287	2.86587e-10
MRPL13	1.30371e-14	-0.0994608	0.63	0.646	2.90453e-10
PPP2R5E	1.3058e-14	-0.117739	0.469	0.493	2.90919e-10
FAM89A	1.32189e-14	0.0364306	0.231	0.166	2.94504e-10
EPRS	1.36031e-14	0.145372	0.667	0.645	3.03063e-10
SUB1	1.36493e-14	-0.156801	0.903	0.927	3.04092e-10
NDUFAF4	1.39149e-14	0.0659265	0.367	0.287	3.1001e-10
USP11	1.40506e-14	-0.0567073	0.107	0.17	3.13033e-10
PDE6G	1.42562e-14	-0.0571908	0.07	0.114	3.17613e-10
NRM	1.46362e-14	-0.0808698	0.239	0.272	3.2608e-10
RTCA	1.46745e-14	0.10987	0.53	0.44	3.26933e-10
NCF2	1.49582e-14	-0.0863797	0.144	0.198	3.33254e-10
VPS36	1.52429e-14	-0.125218	0.461	0.493	3.39597e-10
ELK3	1.52591e-14	-0.122061	0.566	0.594	3.39957e-10
METAP2	1.53978e-14	0.146691	0.751	0.734	3.43048e-10
ALPK1	1.54035e-14	-0.0691093	0.084	0.142	3.43175e-10
HIST2H2BF	1.5544e-14	-0.0745293	0.173	0.199	3.46305e-10
YIF1B	1.56561e-14	-0.0841095	0.316	0.341	3.48803e-10
URB2	1.56866e-14	0.0343178	0.157	0.101	3.49482e-10
RPAP2	1.56909e-14	-0.124889	0.425	0.461	3.49577e-10
MFSD14C	1.57064e-14	-0.0955632	0.237	0.29	3.49924e-10
ARL6IP4	1.65928e-14	-0.141245	0.797	0.851	3.69672e-10
GCSH	1.71686e-14	-0.0793118	0.305	0.31	3.82499e-10
BCAP31	1.73909e-14	-0.0827244	0.566	0.553	3.87452e-10
HEG1	1.75904e-14	0.0178541	0.134	0.088	3.91897e-10
MZT2A	1.79388e-14	-0.150444	0.797	0.838	3.99658e-10
DDX59	1.80184e-14	0.0544168	0.349	0.273	4.01431e-10
UBE2H	1.80349e-14	-0.117483	0.35	0.409	4.01799e-10
SERPINB6	1.83556e-14	-0.129904	0.346	0.378	4.08944e-10
RAD23B	1.83702e-14	-0.1205	0.568	0.6	4.0927e-10
AL138724.1	1.86935e-14	0.0467524	0.239	0.173	4.16473e-10
RRP9	1.87253e-14	0.0546317	0.243	0.172	4.1718e-10
HIST1H4D	1.9771e-14	-0.0703579	0.104	0.153	4.40477e-10
SLC39A4	2.01817e-14	0.0231459	0.292	0.225	4.49627e-10
HIST1H2BK	2.01847e-14	-0.066278	0.174	0.197	4.49694e-10
FAM216A	2.0585e-14	0.0515063	0.317	0.243	4.58614e-10
C11orf1	2.06679e-14	0.0179128	0.34	0.272	4.6046e-10
DYNC2LI1	2.21995e-14	0.0340573	0.164	0.107	4.94582e-10
CCDC14	2.22234e-14	-0.0915866	0.32	0.331	4.95115e-10
SNRPF	2.26198e-14	0.069179	0.801	0.82	5.03946e-10
FSD1L	2.29568e-14	0.0450729	0.13	0.077	5.11454e-10
POLE2	2.34e-14	0.0347471	0.311	0.245	5.21328e-10
MAD2L2	2.39736e-14	-0.0791488	0.395	0.404	5.34107e-10
DEF6	2.43289e-14	-0.120048	0.431	0.466	5.42024e-10
TRIM21	2.46242e-14	0.0486716	0.363	0.288	5.48603e-10
TIPIN	2.55382e-14	0.0908434	0.481	0.392	5.68966e-10
LRPPRC	2.59285e-14	0.153444	0.589	0.526	5.77661e-10
MYO1E	2.6732e-14	0.0621247	0.299	0.225	5.95562e-10
PFKFB3	2.6749e-14	-0.113156	0.268	0.335	5.95942e-10
ABCD2	2.72e-14	-0.0680371	0.062	0.109	6.0599e-10
KLHL42	2.75366e-14	-0.0314238	0.228	0.2	6.13489e-10
TBPL1	2.76387e-14	0.0237659	0.338	0.269	6.15764e-10
PXMP2	2.78276e-14	-0.0761559	0.313	0.333	6.1997e-10
RANBP1	2.83473e-14	0.124621	0.758	0.759	6.3155e-10
TRUB1	2.97893e-14	0.0391682	0.237	0.173	6.63677e-10
PSMC3IP	3.08859e-14	0.031294	0.291	0.224	6.88108e-10
HADH	3.26589e-14	-0.0896267	0.367	0.401	7.27607e-10
OCIAD2	3.30972e-14	-0.154204	0.814	0.851	7.37373e-10
UBE2R2	3.32039e-14	-0.104311	0.542	0.56	7.3975e-10
POGZ	3.32546e-14	-0.103504	0.291	0.341	7.4088e-10
STX11	3.42764e-14	0.0549285	0.34	0.261	7.63643e-10
BEX4	3.46922e-14	-0.109509	0.186	0.256	7.72907e-10
UBXN10-AS1	3.52737e-14	0.0625459	0.184	0.121	7.85862e-10
DMAC2	3.56962e-14	-0.048992	0.317	0.294	7.95275e-10
NXT1	3.63196e-14	0.108928	0.512	0.423	8.09163e-10
PECR	3.72057e-14	-0.0766339	0.192	0.218	8.28905e-10
NFYB	3.74238e-14	-0.115003	0.389	0.419	8.33765e-10
CPSF6	3.7481e-14	-0.0933169	0.549	0.562	8.35039e-10
COIL	3.85454e-14	0.115773	0.48	0.392	8.58752e-10
ROMO1	3.92158e-14	-0.121057	0.747	0.763	8.73689e-10
GRB2	3.93161e-14	-0.100199	0.729	0.753	8.75924e-10
H2AFZ	3.99252e-14	-0.241265	0.874	0.903	8.89494e-10
ATOX1	4.03603e-14	0.161256	0.708	0.669	8.99188e-10
MHENCR	4.06753e-14	-0.113293	0.11	0.167	9.06205e-10
P2RY10	4.15584e-14	-0.111233	0.42	0.469	9.25879e-10
LINC01184	4.2154e-14	-0.00133726	0.257	0.203	9.39149e-10
PPAN	4.22032e-14	0.0663168	0.363	0.281	9.40246e-10
PIM1	4.26305e-14	0.171179	0.596	0.513	9.49764e-10
WDR76	4.31749e-14	-0.0722788	0.438	0.427	9.61894e-10
PNO1	4.35132e-14	0.07988	0.424	0.339	9.69431e-10
POLR1E	4.52375e-14	0.0399156	0.371	0.296	1.00785e-09
KLF16	4.76233e-14	0.0392827	0.13	0.08	1.061e-09
NMD3	4.80146e-14	0.0758753	0.372	0.29	1.06972e-09
DDB2	4.83628e-14	-0.0617394	0.462	0.46	1.07748e-09
SLC25A44	4.96552e-14	0.0243036	0.219	0.159	1.10627e-09
GSTM3	5.01933e-14	-0.105089	0.216	0.282	1.11826e-09
UBE2E1	5.13187e-14	-0.00758986	0.427	0.378	1.14333e-09
AC015802.6	5.28493e-14	0.0455025	0.132	0.081	1.17743e-09
HPDL	5.29114e-14	0.0199364	0.103	0.06	1.17881e-09
SMAD7	5.35406e-14	0.0820912	0.205	0.141	1.19283e-09
REST	5.38343e-14	-0.115373	0.624	0.642	1.19937e-09
BTN3A2	5.50444e-14	-0.100379	0.389	0.473	1.22634e-09
PRRC2A	5.52553e-14	-0.0692392	0.383	0.378	1.23103e-09
CAMK1	5.7696e-14	0.0595236	0.326	0.248	1.28541e-09
PRDX2	5.7716e-14	-0.127815	0.803	0.864	1.28585e-09
PPAT	5.98363e-14	0.0459866	0.338	0.265	1.33309e-09
TMX1	6.36231e-14	-0.0892641	0.521	0.529	1.41746e-09
PPP2R3C	6.50504e-14	-0.0908938	0.553	0.558	1.44926e-09
SLC52A2	6.71597e-14	-0.000431143	0.295	0.242	1.49625e-09
TMEM251	6.71737e-14	0.027987	0.198	0.141	1.49656e-09
PYCR1	6.72711e-14	0.0491384	0.216	0.15	1.49873e-09
LST1	6.72927e-14	0.103885	0.358	0.276	1.49921e-09
GALNT7	6.78159e-14	0.0118008	0.23	0.172	1.51087e-09
PDCD1	7.00195e-14	0.0398844	0.228	0.165	1.55997e-09
TAF4B	7.05716e-14	0.0358687	0.161	0.106	1.57226e-09
POLR3G	7.06445e-14	0.0351895	0.163	0.105	1.57389e-09
TPP2	7.08073e-14	-0.0771268	0.432	0.454	1.57752e-09
SPPL2A	7.13256e-14	-0.108455	0.519	0.543	1.58906e-09
DUSP10	7.15441e-14	0.00777721	0.292	0.236	1.59393e-09
LETM1	7.32007e-14	0.0375752	0.273	0.208	1.63084e-09
MVB12A	7.3407e-14	-0.0799053	0.235	0.265	1.63544e-09
CCDC9	7.411e-14	0.01455	0.165	0.114	1.6511e-09
SELENOW	7.53674e-14	0.161711	0.663	0.597	1.67911e-09
PABPC4	7.68478e-14	0.108541	0.571	0.483	1.71209e-09
SUPV3L1	7.94838e-14	0.0748475	0.286	0.213	1.77082e-09
ZNF207	8.32883e-14	-0.112032	0.689	0.727	1.85558e-09
NTHL1	8.34304e-14	-0.0753566	0.286	0.319	1.85875e-09
TOE1	8.38725e-14	0.0251828	0.333	0.267	1.8686e-09
ACAA1	8.39972e-14	-0.0834879	0.526	0.532	1.87137e-09
ZNF598	8.54056e-14	0.0178179	0.231	0.176	1.90275e-09
SUPT16H	8.69039e-14	-0.123835	0.718	0.746	1.93613e-09
C3orf14	8.73654e-14	0.0570493	0.199	0.135	1.94641e-09
CDC6	8.88779e-14	0.0182478	0.376	0.314	1.98011e-09
BEX2	8.97979e-14	-0.114294	0.2	0.27	2.00061e-09
SHMT1	9.63852e-14	-0.0528651	0.276	0.277	2.14737e-09
GK	9.71321e-14	-0.0397885	0.41	0.387	2.16401e-09
ELOVL5	9.71393e-14	-0.113976	0.523	0.551	2.16417e-09
MYEF2	9.95471e-14	-0.0629704	0.188	0.191	2.21781e-09
CASP8AP2	1.02881e-13	-0.102022	0.497	0.521	2.2921e-09
ARL8B	1.04138e-13	0.130459	0.525	0.437	2.3201e-09
CCDC59	1.05623e-13	0.183238	0.706	0.646	2.35317e-09
TAF1B	1.07076e-13	-0.0788894	0.404	0.406	2.38554e-09
DCPS	1.08571e-13	-0.0368058	0.432	0.412	2.41886e-09
NDEL1	1.09708e-13	0.0667358	0.289	0.217	2.44418e-09
ACSL1	1.10691e-13	0.0112457	0.18	0.131	2.46609e-09
ALKBH7	1.13538e-13	-0.126661	0.627	0.639	2.52952e-09
INF2	1.14285e-13	-0.0554644	0.179	0.186	2.54615e-09
DHRS4	1.16109e-13	-0.0526172	0.197	0.208	2.5868e-09
NOP16	1.1846e-13	0.0852357	0.39	0.307	2.63916e-09
PINX1.1	1.20791e-13	0.0374807	0.31	0.24	2.69111e-09
ELAVL1	1.2174e-13	-0.0743218	0.506	0.513	2.71225e-09
ABHD8	1.22836e-13	-0.0632952	0.074	0.122	2.73667e-09
STAMBPL1	1.23342e-13	0.0630589	0.232	0.167	2.74794e-09
POLE	1.23484e-13	-0.0424573	0.243	0.236	2.75111e-09
FAHD1	1.24765e-13	-0.0240129	0.249	0.209	2.77964e-09
DGUOK	1.26715e-13	-0.113986	0.655	0.68	2.82308e-09
PRDM1	1.30266e-13	-0.147237	0.496	0.527	2.9022e-09
ANKRD39	1.3177e-13	-0.0800307	0.436	0.432	2.9357e-09
TIGD5	1.37302e-13	-0.00302061	0.137	0.1	3.05895e-09
DAP	1.39101e-13	0.0620004	0.337	0.263	3.09902e-09
HACD4	1.40552e-13	-0.0982646	0.278	0.307	3.13136e-09
MARCKSL1	1.42188e-13	-0.110447	0.268	0.332	3.16781e-09
ATP5MD	1.42584e-13	0.119428	0.845	0.839	3.17662e-09
PGM2	1.43232e-13	0.0206849	0.377	0.313	3.19106e-09
PDS5B	1.43456e-13	-0.101352	0.506	0.523	3.19605e-09
CSRP1	1.44847e-13	-0.0786276	0.356	0.375	3.22705e-09
SNX9	1.44867e-13	-0.130704	0.546	0.572	3.2275e-09
NUDT5	1.49257e-13	-0.103486	0.568	0.593	3.3253e-09
COX17	1.50938e-13	0.101069	0.756	0.759	3.36275e-09
SERPINE2	1.50977e-13	-0.11097	0.209	0.263	3.36361e-09
C6orf106	1.56435e-13	-0.0998442	0.305	0.344	3.48521e-09
WDR26	1.58701e-13	-0.0903455	0.329	0.39	3.5357e-09
SCRN2	1.6009e-13	-0.0688664	0.087	0.136	3.56664e-09
ATP2B1	1.62808e-13	0.187439	0.441	0.363	3.62721e-09
DCAF12	1.63331e-13	-0.0492382	0.228	0.221	3.63886e-09
CD2	1.64911e-13	-0.141553	0.943	0.953	3.67405e-09
HSP90B1	1.65756e-13	0.0878934	0.813	0.836	3.69288e-09
KTI12	1.66084e-13	0.0243611	0.224	0.167	3.70019e-09
ARID5B	1.66543e-13	-0.124646	0.567	0.619	3.71041e-09
CDK13	1.70241e-13	-0.122888	0.482	0.528	3.7928e-09
PRKDC	1.71586e-13	-0.138114	0.706	0.729	3.82277e-09
PPCDC	1.73514e-13	-0.0622521	0.221	0.22	3.86571e-09
PLAGL2	1.74175e-13	0.0382793	0.319	0.25	3.88044e-09
TUBA1B	1.78187e-13	-0.279998	0.813	0.82	3.96982e-09
STAU2	1.78439e-13	-0.0925722	0.277	0.319	3.97545e-09
CSNK1A1	1.79375e-13	-0.105978	0.723	0.752	3.9963e-09
NASP	1.80882e-13	-0.173138	0.744	0.775	4.02988e-09
TMEM219	1.81293e-13	-0.134853	0.559	0.571	4.03902e-09
TTC7A	1.85363e-13	-0.0863971	0.302	0.335	4.12971e-09
PGAM5	1.86992e-13	0.0171808	0.262	0.202	4.16599e-09
SMC4	1.91021e-13	-0.1692	0.66	0.668	4.25576e-09
MPP6	1.91563e-13	0.0232957	0.239	0.181	4.26783e-09
ZNF787	1.94477e-13	0.0377008	0.329	0.26	4.33275e-09
ELF1	1.95608e-13	-0.0506487	0.725	0.757	4.35795e-09
SMIM27	1.96428e-13	-0.150285	0.301	0.354	4.37621e-09
NUDT15	2.02435e-13	0.046763	0.361	0.285	4.51005e-09
ESCO2	2.04996e-13	-0.0968892	0.354	0.36	4.5671e-09
TRAF1	2.04996e-13	-0.130744	0.432	0.48	4.56711e-09
CSNK1G2	2.13548e-13	-0.0977967	0.408	0.457	4.75764e-09
CDK5	2.20451e-13	-0.0611043	0.17	0.197	4.91143e-09
MAPRE1	2.25791e-13	-0.0764685	0.579	0.581	5.03041e-09
CCND3	2.27708e-13	-0.0870599	0.534	0.534	5.07311e-09
ZFPM1	2.29052e-13	0.0152584	0.242	0.185	5.10306e-09
TP53RK	2.31791e-13	0.0556751	0.295	0.227	5.16407e-09
COA7	2.42967e-13	0.0202129	0.198	0.145	5.41305e-09
PEX13	2.49058e-13	0.0142156	0.275	0.216	5.54876e-09
PANK2	2.51638e-13	-0.0926478	0.43	0.465	5.60625e-09
LYPLA2	2.52529e-13	-0.0906802	0.357	0.375	5.6261e-09
OMA1	2.53809e-13	-0.010547	0.267	0.219	5.6546e-09
PGM1	2.54797e-13	0.0485307	0.3	0.229	5.67662e-09
MED17	2.55681e-13	-0.0378867	0.26	0.231	5.69631e-09
FKBP11	2.55848e-13	-0.0654943	0.394	0.354	5.70004e-09
UBE2G1	2.58481e-13	-0.108823	0.432	0.467	5.75871e-09
NSD1	2.64163e-13	-0.108613	0.573	0.599	5.8853e-09
KCNK6	2.68483e-13	-0.090154	0.191	0.231	5.98152e-09
TBC1D7	2.68914e-13	-0.0712119	0.128	0.174	5.99112e-09
ASPSCR1	2.70322e-13	-0.0587392	0.244	0.229	6.02251e-09
HOPX	2.70582e-13	-0.205206	0.187	0.254	6.0283e-09
TMEM99	2.7525e-13	0.046966	0.195	0.136	6.1323e-09
LINC01943	2.81117e-13	-0.207148	0.475	0.506	6.26299e-09
OCEL1	2.82512e-13	-0.0768076	0.11	0.168	6.29408e-09
NBEAL1	2.83964e-13	0.0272419	0.297	0.233	6.32643e-09
ARHGAP5	2.84556e-13	0.0859607	0.33	0.253	6.33962e-09
ARRDC3	2.86575e-13	-0.0367474	0.161	0.13	6.3846e-09
DPM3	2.88694e-13	-0.109566	0.43	0.437	6.4318e-09
DNM2	2.92005e-13	-0.0889873	0.412	0.446	6.50559e-09
RIPK1	2.95202e-13	-0.00170144	0.346	0.29	6.57682e-09
TMEM167B	2.99236e-13	0.060096	0.332	0.26	6.66667e-09
ACOT9	3.02381e-13	-0.0568296	0.328	0.338	6.73675e-09
NCF1	3.0774e-13	-0.138111	0.223	0.293	6.85613e-09
PPIE	3.09866e-13	-0.0956694	0.458	0.477	6.9035e-09
PTPN18	3.10957e-13	-0.0850416	0.398	0.41	6.92782e-09
EPB41L4A-AS1	3.12083e-13	0.181337	0.503	0.417	6.9529e-09
CHD2	3.14809e-13	-0.151527	0.48	0.512	7.01364e-09
QTRT1	3.15724e-13	0.0195738	0.231	0.174	7.03401e-09
ACYP1	3.2129e-13	-0.00561822	0.429	0.374	7.15802e-09
AHSA1	3.23938e-13	0.141395	0.569	0.489	7.21701e-09
ECHDC2	3.33117e-13	-0.0828116	0.28	0.302	7.42152e-09
HIST1H2AK	3.33359e-13	-0.0778291	0.179	0.202	7.4269e-09
RGS10	3.36128e-13	-0.141015	0.852	0.898	7.48859e-09
H3F3B	3.38922e-13	0.0410873	0.951	0.975	7.55084e-09
DRAM2	3.41582e-13	-0.114479	0.228	0.277	7.6101e-09
DCTD	3.45195e-13	0.0382417	0.388	0.316	7.69061e-09
CDKN2AIPNL	3.50569e-13	-0.0705999	0.403	0.4	7.81034e-09
ATF1	3.54823e-13	0.0744656	0.421	0.342	7.9051e-09
MRPS33	3.58486e-13	0.117472	0.669	0.638	7.98671e-09
POLE3	3.61254e-13	-0.0898435	0.623	0.631	8.04838e-09
ARRDC2	3.61617e-13	-0.0972298	0.185	0.252	8.05647e-09
KDM2A	3.73009e-13	-0.114146	0.485	0.517	8.31026e-09
TXK	3.93049e-13	0.00299614	0.125	0.176	8.75674e-09
ZNF121	3.94634e-13	0.0119975	0.211	0.161	8.79205e-09
TNPO3	4.02541e-13	-0.0790142	0.365	0.385	8.9682e-09
NOL3	4.07151e-13	0.0224928	0.121	0.077	9.07092e-09
TRMT61A	4.08896e-13	0.023342	0.14	0.092	9.1098e-09
SLA2	4.08945e-13	-0.0811312	0.185	0.21	9.11088e-09
TATDN1	4.29359e-13	0.046586	0.487	0.408	9.56568e-09
ACTR3	4.37849e-13	-0.123213	0.826	0.854	9.75483e-09
ISOC2	4.44816e-13	-0.0365866	0.379	0.349	9.91006e-09
AGMAT	4.58223e-13	-0.044108	0.219	0.207	1.02087e-08
HERPUD1	4.7453e-13	-0.116231	0.647	0.647	1.05721e-08
CHD8	4.79591e-13	-0.0985257	0.522	0.549	1.06848e-08
GTF3C5	4.81819e-13	-0.0516161	0.291	0.286	1.07345e-08
PNN	4.87483e-13	-0.137678	0.735	0.776	1.08606e-08
BRIP1	4.91643e-13	-0.0619784	0.179	0.21	1.09533e-08
RALB	4.94488e-13	0.113775	0.423	0.342	1.10167e-08
DNAJC12	4.99669e-13	0.107566	0.211	0.15	1.11321e-08
BRD8	5.05998e-13	-0.0923813	0.313	0.357	1.12731e-08
EXOSC5	5.06869e-13	0.0731062	0.343	0.266	1.12925e-08
TOX	5.07428e-13	0.0445669	0.219	0.16	1.1305e-08
SELENOO	5.10275e-13	-0.0588067	0.084	0.131	1.13684e-08
CDC42SE1	5.20041e-13	-0.0980605	0.553	0.583	1.1586e-08
HYOU1	5.24555e-13	0.0519547	0.313	0.243	1.16866e-08
FHOD1	5.45843e-13	0.0352849	0.222	0.161	1.21608e-08
COPRS	5.46126e-13	0.120015	0.523	0.441	1.21671e-08
SLC9A7	5.50173e-13	0.0133823	0.185	0.137	1.22573e-08
YWHAZ	5.51855e-13	-0.126685	0.879	0.901	1.22948e-08
OGFOD3	5.55676e-13	-0.0332703	0.26	0.228	1.23799e-08
SNRPN	5.85881e-13	-0.135766	0.327	0.364	1.30528e-08
KDM5A	5.85899e-13	-0.101369	0.609	0.639	1.30533e-08
AC133644.2	6.17024e-13	-0.0907666	0.087	0.142	1.37467e-08
PSMC5	6.29741e-13	-0.11397	0.686	0.711	1.403e-08
AC058791.1	6.392e-13	0.10087	0.27	0.199	1.42407e-08
STK38	6.4456e-13	-0.0712212	0.284	0.363	1.43601e-08
CLUH	6.57567e-13	-0.0111744	0.15	0.12	1.46499e-08
IARS2	6.6632e-13	-0.0814569	0.508	0.514	1.48449e-08
PPP1R12A	6.71318e-13	-0.133698	0.725	0.756	1.49563e-08
CERS2	6.76002e-13	-0.0755498	0.332	0.329	1.50606e-08
EED	6.77793e-13	0.166608	0.523	0.462	1.51005e-08
MPI	6.77982e-13	-0.0699703	0.202	0.233	1.51048e-08
CBR4	6.85294e-13	-0.074211	0.172	0.216	1.52677e-08
NDUFB9	6.93066e-13	-0.127047	0.699	0.737	1.54408e-08
DONSON	6.94755e-13	-0.051837	0.191	0.207	1.54784e-08
PER2	6.99501e-13	0.0679238	0.145	0.091	1.55842e-08
NFKBID	6.99533e-13	0.0254961	0.19	0.14	1.55849e-08
EHBP1L1	7.14027e-13	-0.0792929	0.264	0.266	1.59078e-08
CD79B	7.168e-13	-0.100719	0.275	0.297	1.59696e-08
STK16	7.28813e-13	-0.084531	0.295	0.337	1.62372e-08
TMEM65	7.29183e-13	0.0249146	0.21	0.156	1.62455e-08
YWHAG	7.36518e-13	-0.0287757	0.497	0.472	1.64089e-08
LDLR	7.45938e-13	0.018681	0.263	0.204	1.66188e-08
IER5	7.58329e-13	0.1019	0.485	0.403	1.68948e-08
ATF3	7.70027e-13	0.0636802	0.151	0.096	1.71554e-08
TP53TG1	7.70977e-13	-0.107783	0.197	0.252	1.71766e-08
PCNX4	7.85676e-13	-0.0978287	0.302	0.362	1.75041e-08
CCSAP	8.02972e-13	0.0311384	0.252	0.191	1.78894e-08
RNF169	8.04109e-13	0.0624739	0.338	0.266	1.79147e-08
TSSC4	8.04517e-13	0.0551505	0.425	0.348	1.79238e-08
KIF4A	8.12951e-13	-0.0746871	0.298	0.306	1.81117e-08
HNRNPU	8.17846e-13	0.110932	0.884	0.889	1.82208e-08
KBTBD8	8.24633e-13	0.0238185	0.104	0.061	1.8372e-08
ENTR1	8.34413e-13	0.0496147	0.277	0.21	1.85899e-08
CHCHD3	8.39821e-13	0.052831	0.468	0.391	1.87104e-08
SPATS2	8.56171e-13	-0.0648767	0.224	0.227	1.90746e-08
ZFP36	8.66813e-13	-0.0652901	0.166	0.234	1.93117e-08
NOLC1	8.82938e-13	0.148791	0.489	0.413	1.9671e-08
FAM118A	8.8674e-13	-0.109041	0.456	0.497	1.97557e-08
MLST8	8.87557e-13	0.0469045	0.282	0.213	1.97739e-08
KNSTRN	9.00618e-13	-0.0411165	0.296	0.287	2.00649e-08
PPP1R16B	9.18149e-13	-0.0883549	0.329	0.356	2.04554e-08
TFRC	9.18667e-13	0.123987	0.667	0.649	2.0467e-08
CCNC	9.26646e-13	-0.079274	0.423	0.442	2.06447e-08
BOP1	9.31118e-13	0.0377916	0.262	0.199	2.07444e-08
ING5	9.328e-13	-0.00401021	0.384	0.328	2.07819e-08
GADD45B	9.65737e-13	-0.123796	0.342	0.32	2.15157e-08
KIAA1147	9.70069e-13	-0.00709004	0.216	0.17	2.16122e-08
ARHGEF12	9.80096e-13	0.0348395	0.177	0.123	2.18356e-08
ETV7	9.92269e-13	0.0905194	0.123	0.074	2.21068e-08
GSTZ1	9.94222e-13	-0.0663311	0.324	0.351	2.21503e-08
BIN2	1.00159e-12	-0.129186	0.392	0.455	2.23144e-08
CDC25C	1.00623e-12	-0.0503054	0.118	0.147	2.24177e-08
PSME1	1.01863e-12	-0.0878931	0.86	0.912	2.26942e-08
SMIM20	1.02252e-12	-0.0325013	0.331	0.286	2.27808e-08
U2SURP	1.04477e-12	0.139431	0.794	0.775	2.32765e-08
TARS2	1.06811e-12	-0.0707057	0.202	0.22	2.37965e-08
PAIP1	1.08369e-12	0.09317	0.443	0.362	2.41435e-08
MIS18A	1.10279e-12	-0.0637794	0.403	0.401	2.4569e-08
NDUFA1	1.10961e-12	-0.114721	0.83	0.854	2.47209e-08
PES1	1.11361e-12	0.0375927	0.293	0.227	2.48101e-08
SLC2A4RG	1.11579e-12	-0.105826	0.337	0.357	2.48586e-08
TTC27	1.11944e-12	0.0141427	0.211	0.163	2.49401e-08
TXNRD2	1.12226e-12	0.0166603	0.195	0.142	2.50028e-08
ATP5IF1	1.12516e-12	-0.114868	0.845	0.863	2.50675e-08
OCIAD1	1.13169e-12	-0.0907222	0.725	0.738	2.52129e-08
SMYD3	1.13984e-12	-0.067454	0.212	0.211	2.53945e-08
NINJ1	1.15528e-12	-0.0969114	0.514	0.526	2.57384e-08
THAP2	1.15605e-12	-0.0392506	0.15	0.123	2.57557e-08
RIDA	1.16896e-12	-0.0664739	0.213	0.239	2.60434e-08
FAAP20	1.17723e-12	-0.0845049	0.568	0.573	2.62276e-08
TAF1D	1.18076e-12	0.224739	0.828	0.797	2.63061e-08
NEIL3	1.18623e-12	-0.0545132	0.231	0.24	2.64279e-08
SLC44A2	1.18804e-12	-0.0812537	0.2	0.266	2.64684e-08
DDX3X	1.21708e-12	-0.11195	0.767	0.804	2.71154e-08
THOC7	1.21887e-12	-0.114696	0.701	0.728	2.71551e-08
TCP1	1.22903e-12	0.149329	0.702	0.66	2.73815e-08
NCK1-DT	1.23993e-12	-0.0684246	0.074	0.118	2.76244e-08
IPO4	1.24271e-12	0.0353433	0.119	0.071	2.76863e-08
NOC2L	1.24449e-12	0.0436593	0.402	0.327	2.7726e-08
AURKA	1.25851e-12	-0.134003	0.392	0.405	2.80383e-08
RMI2	1.32782e-12	-0.0649266	0.327	0.337	2.95824e-08
CHMP1A	1.34031e-12	-0.0784472	0.342	0.374	2.98609e-08
CEP78	1.34399e-12	-0.10748	0.313	0.344	2.99427e-08
TDP1	1.35309e-12	-0.0696775	0.291	0.31	3.01455e-08
CRYBG3	1.36214e-12	0.0330177	0.108	0.065	3.0347e-08
DLG1	1.36767e-12	-0.084099	0.302	0.325	3.04704e-08
EML2	1.38797e-12	0.0422116	0.32	0.251	3.09225e-08
CYTH2	1.39737e-12	0.0367245	0.291	0.225	3.11321e-08
OXLD1	1.41723e-12	-0.0947563	0.385	0.416	3.15745e-08
NSD3	1.419e-12	-0.0798932	0.777	0.791	3.16139e-08
SNAPC2	1.44824e-12	-0.00628518	0.236	0.191	3.22653e-08
C19orf12	1.47541e-12	-0.080851	0.348	0.369	3.28706e-08
SLCO3A1	1.49648e-12	-0.0910937	0.262	0.292	3.334e-08
HARS	1.52558e-12	-0.0692383	0.458	0.455	3.39884e-08
MBIP	1.54221e-12	0.0667787	0.378	0.303	3.43588e-08
UBB	1.54244e-12	-0.0625919	0.903	0.901	3.43641e-08
SAMD9	1.56194e-12	-0.139354	0.554	0.61	3.47985e-08
SRSF4	1.58505e-12	-0.116851	0.678	0.709	3.53133e-08
KLF13	1.58836e-12	-0.105062	0.666	0.694	3.5387e-08
LYRM4	1.59044e-12	0.0292448	0.422	0.358	3.54333e-08
TNFRSF25	1.60286e-12	-0.120933	0.491	0.524	3.57102e-08
ZKSCAN1	1.6051e-12	-0.114248	0.359	0.392	3.57601e-08
CCDC86	1.6179e-12	0.0301551	0.206	0.149	3.60453e-08
LZIC	1.64902e-12	0.0797123	0.458	0.377	3.67385e-08
NIFK	1.69246e-12	0.151433	0.672	0.613	3.77063e-08
SIRT1	1.69411e-12	0.0836955	0.31	0.236	3.7743e-08
FHL3	1.70392e-12	-0.0172068	0.171	0.14	3.79616e-08
SLC43A3	1.71197e-12	0.0379452	0.325	0.257	3.81409e-08
FAM102B	1.71223e-12	0.0595854	0.19	0.132	3.81468e-08
HNRNPL	1.72475e-12	-0.0801564	0.518	0.526	3.84258e-08
NUP50	1.72508e-12	-0.0973597	0.544	0.558	3.84331e-08
FLI1	1.73183e-12	-0.0794087	0.293	0.362	3.85834e-08
GABARAPL2	1.7435e-12	-0.118116	0.698	0.72	3.88435e-08
RUFY1	1.75516e-12	0.052264	0.373	0.301	3.91032e-08
TEX261	1.75828e-12	0.0186642	0.237	0.183	3.91726e-08
LGMN	1.84429e-12	-0.217113	0.157	0.207	4.10889e-08
EIF4E	1.84746e-12	-0.0704091	0.509	0.518	4.11595e-08
UBE2A	1.85716e-12	-0.0599334	0.607	0.603	4.13756e-08
UFL1	1.88318e-12	-0.125728	0.461	0.505	4.19555e-08
DHRSX	1.88465e-12	0.0314591	0.266	0.206	4.19882e-08
THOC3	1.93043e-12	-0.0661432	0.498	0.498	4.3008e-08
SLC25A37	1.97042e-12	-0.014917	0.21	0.168	4.3899e-08
PUS1	1.99049e-12	0.0144969	0.255	0.202	4.43462e-08
IRF3	2.00576e-12	-0.117025	0.439	0.473	4.46863e-08
HLA-B	2.01437e-12	-0.0323715	0.991	0.998	4.48781e-08
MTPAP	2.01812e-12	0.00783452	0.24	0.193	4.49617e-08
IMPA1	2.04252e-12	-0.0256126	0.397	0.358	4.55053e-08
GBP4	2.09618e-12	-0.151195	0.59	0.642	4.67007e-08
CDC27	2.09961e-12	-0.0707191	0.509	0.507	4.67773e-08
NDC80	2.13618e-12	-0.132481	0.383	0.422	4.75921e-08
RASSF2	2.15269e-12	-0.0806606	0.229	0.289	4.79597e-08
PAK1IP1	2.16657e-12	0.0997569	0.456	0.375	4.8269e-08
MSL1	2.21192e-12	-0.0713292	0.339	0.326	4.92793e-08
NLRC5	2.21712e-12	-0.0859792	0.257	0.317	4.93953e-08
RHOC	2.23145e-12	-0.0929328	0.477	0.498	4.97146e-08
LRRC58	2.24974e-12	-0.0716316	0.435	0.443	5.01219e-08
PPP6C	2.27684e-12	-0.0809176	0.333	0.373	5.07258e-08
MMAB	2.30503e-12	-0.0248554	0.351	0.322	5.13537e-08
PPP1R11	2.3123e-12	0.0251291	0.358	0.293	5.15158e-08
GTF3C4	2.33762e-12	0.0335078	0.276	0.213	5.20798e-08
DPH3	2.33845e-12	0.0568874	0.462	0.384	5.20982e-08
GNPTAB	2.3393e-12	0.108037	0.548	0.466	5.21173e-08
DDX20	2.34552e-12	0.03564	0.229	0.17	5.22557e-08
PTP4A3	2.36248e-12	0.0174073	0.129	0.087	5.26337e-08
CYB5A	2.36466e-12	0.121653	0.523	0.453	5.26822e-08
NDUFB7	2.36885e-12	-0.117539	0.72	0.762	5.27756e-08
TNFAIP8L1	2.40655e-12	-0.0936291	0.193	0.216	5.36156e-08
PIGF	2.40792e-12	-0.0415253	0.262	0.238	5.36461e-08
GLG1	2.44809e-12	-0.0798599	0.418	0.486	5.45409e-08
PFKL	2.45685e-12	-0.0758876	0.453	0.466	5.47362e-08
CEP57L1	2.4671e-12	-0.0605706	0.207	0.217	5.49645e-08
NME2	2.47342e-12	0.0127661	0.142	0.099	5.51054e-08
SPATA13	2.5129e-12	-0.0946246	0.419	0.474	5.59848e-08
ARMC1	2.54679e-12	-0.0672933	0.443	0.453	5.674e-08
WDR3	2.61314e-12	0.0746514	0.295	0.225	5.82182e-08
ATXN10	2.63398e-12	-0.0578244	0.418	0.404	5.86824e-08
ADAM8	2.64154e-12	0.00935086	0.179	0.137	5.88508e-08
VPS51	2.64863e-12	-0.0886089	0.404	0.42	5.90088e-08
NABP2	2.6633e-12	-0.0272688	0.424	0.388	5.93357e-08
CAPN1	2.71998e-12	-0.0776809	0.325	0.346	6.05985e-08
RBSN	2.80265e-12	0.00680748	0.156	0.117	6.24402e-08
SAMM50	2.85039e-12	-0.06087	0.346	0.391	6.35039e-08
FANCI	2.88002e-12	-0.0756358	0.483	0.486	6.4164e-08
USP22	2.88035e-12	-0.0693444	0.449	0.451	6.41713e-08
ADI1	2.88492e-12	0.12916	0.647	0.595	6.42732e-08
DNAJC11	2.95254e-12	0.0142248	0.217	0.166	6.57796e-08
PLPBP	2.96766e-12	-0.0963003	0.379	0.396	6.61165e-08
GNPNAT1	2.98344e-12	0.0590552	0.337	0.266	6.6468e-08
RBM41	2.99436e-12	-0.0719069	0.158	0.22	6.67113e-08
HAUS8	2.99614e-12	-0.0518251	0.286	0.29	6.67511e-08
LAGE3	3.07532e-12	0.134354	0.596	0.527	6.8515e-08
FASTKD2	3.07566e-12	0.0676144	0.351	0.278	6.85227e-08
FAM192A	3.08194e-12	-0.0680402	0.501	0.489	6.86626e-08
RC3H1	3.10606e-12	-0.0786732	0.355	0.391	6.91999e-08
SNRNP35	3.20895e-12	-0.115085	0.437	0.478	7.14922e-08
ACBD6	3.2305e-12	-0.0852174	0.462	0.47	7.19724e-08
RPGRIP1L	3.2686e-12	0.0190371	0.137	0.092	7.28211e-08
TRMT10A	3.30965e-12	0.00891975	0.225	0.176	7.37357e-08
ILVBL	3.31786e-12	-0.069225	0.167	0.208	7.39185e-08
MAP2K3	3.34632e-12	-0.062741	0.393	0.387	7.45526e-08
WDR60	3.35837e-12	-0.0561745	0.281	0.266	7.4821e-08
SUZ12	3.39313e-12	-0.101751	0.706	0.727	7.55956e-08
GPR160	3.42148e-12	-0.0182453	0.114	0.083	7.62272e-08
TAX1BP1	3.44409e-12	0.177	0.809	0.788	7.67309e-08
OGFR	3.45339e-12	-0.0502491	0.349	0.322	7.69382e-08
ZDHHC21	3.47729e-12	-0.0257235	0.233	0.209	7.74706e-08
TMEM156	3.48246e-12	-0.127343	0.375	0.402	7.75858e-08
LANCL2	3.52672e-12	-0.0239455	0.212	0.175	7.85717e-08
WDR47	3.53801e-12	0.0155049	0.125	0.083	7.88233e-08
TIMM29	3.55234e-12	0.000587394	0.39	0.338	7.91427e-08
CAMSAP1	3.56903e-12	0.049039	0.225	0.163	7.95144e-08
PPP2R5A	3.63971e-12	-0.0942358	0.353	0.39	8.10892e-08
METTL23	3.67041e-12	-0.12564	0.418	0.465	8.17731e-08
EWSR1	3.69728e-12	-0.0804804	0.637	0.643	8.23717e-08
IFRD2	3.71336e-12	0.0527648	0.31	0.239	8.27299e-08
SLC25A38	3.75238e-12	0.0886776	0.322	0.248	8.35993e-08
CXorf40B	3.7921e-12	0.0132978	0.227	0.177	8.44843e-08
ASNS	3.9149e-12	-0.0594063	0.344	0.331	8.72201e-08
NXT2	3.92768e-12	-0.028038	0.194	0.169	8.75049e-08
OTUD5	3.95815e-12	-0.102531	0.352	0.387	8.81837e-08
SNRPB2	4.08285e-12	0.111262	0.784	0.782	9.09619e-08
CCT2	4.0851e-12	0.125588	0.702	0.683	9.1012e-08
RBBP8	4.14318e-12	-0.0639787	0.429	0.418	9.23058e-08
PSMA5	4.24682e-12	-0.116174	0.757	0.788	9.46148e-08
AP1G1	4.31891e-12	-0.0819821	0.352	0.385	9.6221e-08
ARHGAP21	4.35798e-12	0.0020574	0.286	0.237	9.70913e-08
LINC00649	4.38221e-12	-0.102296	0.213	0.276	9.76313e-08
ELMO1	4.41464e-12	-0.0475233	0.459	0.463	9.83537e-08
ZMIZ1	4.47693e-12	-0.0219757	0.292	0.267	9.97416e-08
FAM234A	4.50755e-12	0.0400992	0.13	0.084	1.00424e-07
TIPRL	4.57923e-12	-0.0900038	0.635	0.647	1.02021e-07
IFRD1	4.68994e-12	-0.0970073	0.319	0.337	1.04487e-07
UBASH3B	4.72982e-12	-0.0781142	0.186	0.211	1.05376e-07
GRHPR	4.76273e-12	-0.0900483	0.513	0.527	1.06109e-07
MAPK14	4.84196e-12	-0.0838307	0.292	0.34	1.07874e-07
NAAA	4.89323e-12	-0.0712177	0.317	0.305	1.09016e-07
SRF	5.02801e-12	-0.0201701	0.255	0.217	1.12019e-07
TMEM97	5.04168e-12	0.0532769	0.328	0.257	1.12324e-07
DSCC1	5.10687e-12	-0.0445295	0.261	0.261	1.13776e-07
NUTM2B-AS1	5.11838e-12	-0.0973279	0.376	0.383	1.14032e-07
ANAPC5	5.14467e-12	-0.079578	0.593	0.609	1.14618e-07
ZNF609	5.16065e-12	-0.0832768	0.257	0.291	1.14974e-07
FRAT2	5.24193e-12	-0.0781469	0.135	0.176	1.16785e-07
POLR1C	5.34798e-12	0.05456	0.263	0.199	1.19148e-07
ETAA1	5.36381e-12	-0.0818953	0.195	0.237	1.195e-07
HADHA	5.37382e-12	-0.120514	0.72	0.755	1.19723e-07
NUDT2	5.42223e-12	-0.0620756	0.46	0.455	1.20802e-07
RBM48	5.46197e-12	0.000902376	0.281	0.231	1.21687e-07
C22orf39	5.49691e-12	-0.0773819	0.415	0.412	1.22466e-07
ZDHHC20	5.52517e-12	-0.096098	0.327	0.347	1.23095e-07
RBMX	5.5886e-12	-0.119049	0.725	0.754	1.24509e-07
SPTSSA	5.72379e-12	-0.053954	0.405	0.403	1.2752e-07
E2F1	5.75253e-12	-0.0552531	0.313	0.315	1.28161e-07
ZNF267	5.75504e-12	0.150302	0.523	0.445	1.28217e-07
WIPI2	5.80319e-12	-0.0930824	0.473	0.517	1.29289e-07
GEMIN8	5.80787e-12	0.0117595	0.127	0.088	1.29393e-07
DFFA	5.8149e-12	-0.062699	0.349	0.373	1.2955e-07
CENPA	5.82962e-12	-0.11776	0.293	0.314	1.29878e-07
CYB561A3	5.8392e-12	-0.0718386	0.165	0.213	1.30091e-07
STXBP2	5.84949e-12	-0.0853995	0.298	0.323	1.30321e-07
DNAJC24	5.99089e-12	-0.00133769	0.187	0.143	1.33471e-07
PHB	6.02114e-12	0.124521	0.67	0.637	1.34145e-07
DDAH2	6.06728e-12	-0.0880192	0.188	0.218	1.35173e-07
VARS	6.17341e-12	0.0243523	0.289	0.231	1.37537e-07
SPATA33	6.20102e-12	0.00353606	0.226	0.182	1.38153e-07
RCL1	6.35293e-12	-0.00354116	0.26	0.217	1.41537e-07
HDAC8	6.35406e-12	-0.0756675	0.178	0.227	1.41562e-07
GPX7	6.46241e-12	-0.0912602	0.266	0.31	1.43976e-07
TNFRSF8	6.4968e-12	0.0247506	0.1	0.059	1.44742e-07
HLA-DQA1	6.58716e-12	0.217835	0.238	0.185	1.46755e-07
RPN2	6.61443e-12	-0.0913408	0.64	0.657	1.47363e-07
CDK2	6.64749e-12	-0.0669415	0.242	0.259	1.48099e-07
ADH5	6.76845e-12	-0.0755486	0.659	0.677	1.50794e-07
RPL17	6.79659e-12	0.134188	0.633	0.564	1.51421e-07
TRIOBP	6.85644e-12	-0.07193	0.259	0.283	1.52755e-07
HMGN1	6.96795e-12	-0.108562	0.827	0.88	1.55239e-07
PXN-AS1	7.07537e-12	-0.0251339	0.142	0.118	1.57632e-07
CDK5RAP3	7.09604e-12	-0.0760612	0.294	0.319	1.58093e-07
NMT2	7.1165e-12	-0.116107	0.166	0.209	1.58549e-07
QARS	7.13978e-12	-0.078589	0.35	0.371	1.59067e-07
QPRT	7.17251e-12	-0.0693868	0.177	0.204	1.59796e-07
CYFIP1	7.2023e-12	0.0246132	0.196	0.143	1.6046e-07
NSUN3	7.2765e-12	0.0452732	0.221	0.163	1.62113e-07
IPP	7.31899e-12	-0.0520503	0.198	0.187	1.6306e-07
DLGAP5	7.33079e-12	-0.17787	0.391	0.425	1.63323e-07
CTLA4	7.34193e-12	-0.0939833	0.504	0.466	1.63571e-07
TRIP13	7.37027e-12	-0.0303674	0.256	0.245	1.64202e-07
WARS2	7.40384e-12	0.0272337	0.222	0.168	1.6495e-07
MAP4K1	7.62496e-12	-0.078106	0.291	0.316	1.69876e-07
FAM96A	7.65309e-12	-0.0703368	0.516	0.525	1.70503e-07
NAB1	7.70277e-12	0.0372778	0.275	0.214	1.7161e-07
ABHD5	7.71199e-12	-0.0126912	0.291	0.254	1.71815e-07
ISY1	7.92421e-12	-0.0833667	0.42	0.439	1.76544e-07
RDH11	7.94487e-12	-0.0856145	0.359	0.379	1.77004e-07
ATPAF2	8.17267e-12	0.00393969	0.216	0.169	1.82079e-07
FDFT1	8.20158e-12	-0.100975	0.536	0.562	1.82723e-07
CHPT1	8.25582e-12	-0.00453757	0.387	0.333	1.83931e-07
FBXO5	8.27956e-12	-0.122975	0.4	0.419	1.8446e-07
ACTR1A	8.31574e-12	-0.0627089	0.3	0.313	1.85266e-07
HIST1H3J	8.40214e-12	-0.0464944	0.096	0.12	1.87191e-07
THOC5	8.60806e-12	-0.0281791	0.26	0.232	1.91779e-07
PSMB10	8.64348e-12	-0.0586107	0.385	0.371	1.92568e-07
CDCA2	8.67011e-12	-0.0866559	0.315	0.329	1.93161e-07
UBXN2A	8.71191e-12	-0.0554615	0.406	0.387	1.94093e-07
PSTK	8.82686e-12	0.00481416	0.121	0.084	1.96654e-07
CARD8	9.03936e-12	-0.0858777	0.511	0.539	2.01388e-07
RARS2	9.35573e-12	-0.0222366	0.332	0.293	2.08436e-07
AC004585.1	9.38673e-12	-0.10306	0.2	0.237	2.09127e-07
GRAMD1A	9.47898e-12	0.0080021	0.355	0.295	2.11182e-07
MAP3K20	9.50961e-12	0.00684767	0.304	0.255	2.11865e-07
RRP8	9.52271e-12	0.0291906	0.332	0.272	2.12157e-07
ZNF775	9.5341e-12	-0.0595821	0.086	0.12	2.1241e-07
GPR137	9.63285e-12	0.03617	0.24	0.183	2.1461e-07
MYL5	9.69931e-12	-0.00348503	0.144	0.112	2.16091e-07
WDR77	9.79064e-12	0.0367808	0.309	0.245	2.18126e-07
RBBP4	9.94543e-12	-0.113766	0.665	0.698	2.21574e-07
ZGRF1	9.98986e-12	-0.0457308	0.214	0.215	2.22564e-07
NR2F6	1.00308e-11	0.0163869	0.152	0.107	2.23477e-07
PRKX	1.01015e-11	-0.109825	0.427	0.475	2.25052e-07
PDK3	1.01062e-11	-0.0745316	0.228	0.288	2.25156e-07
DNAJC4	1.01923e-11	-0.114397	0.253	0.295	2.27074e-07
SLC50A1	1.02378e-11	-0.0821106	0.282	0.31	2.28087e-07
ZNF35	1.03291e-11	0.024245	0.103	0.063	2.30122e-07
CHMP6	1.03669e-11	-0.0652391	0.247	0.264	2.30963e-07
TSC22D3	1.0537e-11	-0.16171	0.301	0.363	2.34755e-07
BAZ2A	1.05966e-11	-0.0747476	0.415	0.414	2.36082e-07
GEN1	1.06245e-11	-0.0677421	0.217	0.243	2.36703e-07
FXN	1.06329e-11	0.0122602	0.308	0.252	2.36891e-07
MTMR4	1.0721e-11	0.0676956	0.318	0.248	2.38853e-07
NOM1	1.07886e-11	0.0772199	0.409	0.332	2.40359e-07
MAN1A1	1.08632e-11	-0.0754588	0.35	0.373	2.42022e-07
ZNF107	1.10584e-11	-0.0976205	0.216	0.27	2.4637e-07
HSDL2	1.13209e-11	-0.0218845	0.358	0.316	2.52219e-07
CCR4	1.14006e-11	-0.0780754	0.444	0.44	2.53994e-07
VRK2	1.14522e-11	0.0146376	0.297	0.242	2.55144e-07
AL357060.1	1.15049e-11	-0.0613791	0.075	0.124	2.56317e-07
CHMP4B	1.15233e-11	-0.0901022	0.529	0.549	2.56728e-07
SFT2D1	1.16195e-11	0.0904149	0.557	0.476	2.58871e-07
EDF1	1.16287e-11	0.0664999	0.85	0.87	2.59076e-07
UQCC2	1.17696e-11	0.124663	0.604	0.564	2.62214e-07
ZCRB1	1.19028e-11	-0.118453	0.694	0.72	2.65182e-07
PPIL1	1.19804e-11	0.0212454	0.345	0.281	2.66911e-07
SUCO	1.20443e-11	0.0390077	0.311	0.247	2.68335e-07
RIN3	1.2109e-11	-0.077157	0.221	0.247	2.69776e-07
UBL5	1.22558e-11	-0.106916	0.873	0.886	2.73048e-07
PHKB	1.26145e-11	-0.0872354	0.281	0.32	2.81038e-07
NUDT6	1.28193e-11	-0.054389	0.099	0.139	2.856e-07
HOOK3	1.29705e-11	-0.0933161	0.451	0.469	2.8897e-07
PRPF38B	1.29989e-11	-0.102682	0.714	0.732	2.89602e-07
ORMDL3	1.32185e-11	-0.102735	0.297	0.313	2.94495e-07
SLC25A33	1.35788e-11	0.0467839	0.286	0.223	3.02522e-07
CDC123	1.39187e-11	-0.0832564	0.601	0.619	3.10095e-07
NUCKS1	1.40088e-11	-0.138254	0.831	0.88	3.12102e-07
WDHD1	1.45391e-11	-0.062975	0.306	0.32	3.23917e-07
LNPEP	1.46167e-11	-0.0884697	0.501	0.566	3.25646e-07
SENP6	1.46235e-11	-0.083163	0.533	0.536	3.25796e-07
ZNF75A	1.46595e-11	0.0292559	0.241	0.187	3.26599e-07
GINS1	1.46614e-11	-0.0303949	0.233	0.228	3.26641e-07
NDUFC1	1.50195e-11	-0.105496	0.689	0.713	3.34619e-07
CARM1	1.5152e-11	-0.0704677	0.257	0.279	3.37572e-07
FMC1	1.51952e-11	0.0203307	0.379	0.319	3.38533e-07
ATF5	1.53549e-11	0.0472655	0.304	0.239	3.42092e-07
ALG2	1.53826e-11	0.050068	0.323	0.258	3.42709e-07
DNTTIP2	1.54742e-11	0.133618	0.677	0.62	3.4475e-07
AP3B1	1.57456e-11	-0.0846251	0.394	0.426	3.50796e-07
ARHGAP4	1.57858e-11	-0.0825135	0.263	0.284	3.51691e-07
RBM10	1.58758e-11	-0.0733686	0.285	0.3	3.53697e-07
MRPS22	1.59616e-11	0.0793134	0.469	0.391	3.55609e-07
ZDHHC12	1.59996e-11	-0.0872821	0.56	0.563	3.56455e-07
LINC01934	1.60297e-11	-0.101804	0.265	0.299	3.57125e-07
ANXA4	1.61599e-11	-0.027744	0.414	0.377	3.60027e-07
DPP8	1.6204e-11	-0.0836718	0.353	0.388	3.61009e-07
NECAP2	1.62191e-11	-0.116843	0.592	0.609	3.61344e-07
INTS13	1.62678e-11	0.00870734	0.321	0.268	3.62431e-07
IRF2BP2	1.63434e-11	-0.0934634	0.526	0.526	3.64115e-07
SEL1L3	1.65731e-11	-0.0835631	0.169	0.209	3.69232e-07
EFTUD2	1.66884e-11	-0.0250811	0.406	0.38	3.71801e-07
MUM1	1.67447e-11	0.0432611	0.272	0.21	3.73055e-07
TOB1	1.67557e-11	-0.100284	0.226	0.259	3.73299e-07
ZC3H7A	1.67948e-11	-0.093521	0.548	0.578	3.74172e-07
NPW	1.68403e-11	0.105422	0.141	0.099	3.75185e-07
PIP4P2	1.69476e-11	0.00217859	0.149	0.107	3.77576e-07
HRAS	1.70192e-11	0.0701264	0.452	0.373	3.79172e-07
SYNGR2	1.70673e-11	0.129759	0.581	0.506	3.80243e-07
MIS12	1.72445e-11	0.0465993	0.344	0.274	3.84189e-07
ACBD5	1.72682e-11	0.0779794	0.364	0.291	3.84718e-07
[truncated: 6,609 more rows]

## Sheet: aCD3aCD28_LGvsHG
	p_val	avg_log2FC	pct.1	pct.2	p_val_adj
B2M	0	-0.829389	1	0.997	0
HLA-A	0	-1.03174	0.962	0.972	0
HSP90AB1	0	1.03528	0.989	0.969	0
MT-ND1	0	0.946099	0.985	0.983	0
MT1E	0	1.57794	0.75	0.207	0
HSPD1	4.44659081257122e-323	1.13015	0.965	0.9	9.90655967132742e-319
DDIT4	9.5184e-308	-1.38508	0.76	0.856	2.1206e-303
HSP90AA1	5.02717e-296	1.08975	0.992	0.982	1.12e-291
TMSB4X	8.98146e-296	-1.00639	0.999	0.999	2.00098e-291
TMSB10	1.04714e-288	-0.782477	1	1	2.33293e-284
LGALS1	1.75732e-283	-1.20758	0.982	0.976	3.91512e-279
MALAT1	4.62411e-282	-1.54096	0.999	0.999	1.03021e-277
GMFG	1.7397e-279	-0.821492	0.91	0.897	3.87589e-275
HLA-B	1.07595e-277	-0.799505	0.981	0.981	2.39712e-273
FABP5	1.05567e-269	1.17346	0.891	0.587	2.35194e-265
RBM3	9.04255e-263	0.832313	0.94	0.75	2.01459e-258
RPL22L1	6.77345e-262	0.982628	0.962	0.877	1.50906e-257
MT1G	7.17816e-261	1.48525	0.725	0.243	1.59922e-256
C1QBP	3.31303e-242	0.863253	0.932	0.742	7.3811e-238
NPM1	6.02125e-241	0.694508	0.988	0.977	1.34147e-236
HLA-C	2.08225e-234	-0.811847	0.937	0.949	4.63904e-230
CD3D	1.64156e-229	-0.76248	0.934	0.913	3.65724e-225
EEF1B2	2.10616e-213	0.570759	0.987	0.958	4.69231e-209
TSTD1	1.07061e-196	-0.688429	0.789	0.802	2.38521e-192
MT1X	3.35138e-192	0.796547	0.828	0.423	7.46654e-188
HSPE1	5.43585e-191	0.93048	0.948	0.843	1.21105e-186
TXNIP	7.64362e-189	-1.1895	0.2	0.558	1.70292e-184
IFITM2	2.22739e-186	-0.771444	0.869	0.849	4.96241e-182
NME1	9.14106e-180	0.796244	0.874	0.607	2.03654e-175
SLC25A6	3.51587e-177	0.622762	0.957	0.839	7.833e-173
RPS5	9.26494e-176	0.45179	0.993	0.982	2.06414e-171
FAM129A	4.22522e-175	0.461419	0.497	0.109	9.41336e-171
IL32	2.6418e-174	-1.28763	0.911	0.924	5.88567e-170
SOCS1	3.74331e-174	-0.804228	0.645	0.706	8.33973e-170
C12orf75	5.39764e-174	-0.783657	0.791	0.773	1.20254e-169
NCL	4.48194e-173	0.74737	0.972	0.911	9.98532e-169
ANXA1	1.19266e-172	0.748931	0.535	0.135	2.65714e-168
IER2	8.42062e-172	-0.783976	0.71	0.787	1.87603e-167
MIR4435-2HG	3.42783e-171	0.527066	0.566	0.162	7.63687e-167
PTPRC	8.94752e-169	-0.725555	0.921	0.927	1.99342e-164
CD7	4.43963e-168	-0.716584	0.826	0.835	9.89105e-164
MT2A	2.41531e-167	0.993378	0.976	0.888	5.38108e-163
SATB1	1.28414e-166	-0.890675	0.714	0.783	2.86094e-162
RPLP2	4.00788e-165	0.408544	0.997	0.989	8.92916e-161
RPS18	5.93917e-161	0.412558	1	1	1.32319e-156
TRAC	1.33883e-159	-0.692446	0.883	0.859	2.98277e-155
CMSS1	6.23192e-159	0.537203	0.722	0.317	1.38841e-154
ODC1	1.41729e-158	0.526554	0.674	0.266	3.15759e-154
MX1	1.54387e-158	-0.929667	0.345	0.628	3.43958e-154
RPL27	1.04477e-157	0.446591	0.987	0.96	2.32764e-153
HSPH1	2.19052e-156	1.16567	0.855	0.569	4.88026e-152
CD2	9.4835e-154	-0.669955	0.947	0.942	2.11283e-149
RPS9	3.50832e-151	0.372067	0.995	0.986	7.81619e-147
RPL41	1.88282e-150	0.334561	1	0.999	4.19472e-146
DYNC2LI1	1.02973e-149	0.436876	0.476	0.116	2.29413e-145
RPL37A	4.4396e-146	0.395566	0.998	0.995	9.89098e-142
COTL1	1.28059e-145	-0.579514	0.845	0.813	2.85303e-141
GIMAP4	8.52547e-144	-0.935461	0.273	0.553	1.89939e-139
PPA1	3.52781e-143	0.587852	0.942	0.829	7.8596e-139
CHORDC1	8.33375e-143	0.52987	0.683	0.295	1.85668e-138
RAN	5.22677e-142	0.515852	0.967	0.911	1.16447e-137
RPS24	1.93199e-141	0.431582	0.996	0.992	4.30427e-137
NUCB2	4.89465e-141	-0.817165	0.51	0.629	1.09048e-136
ECH1	2.20089e-140	-0.482619	0.639	0.657	4.90336e-136
NDUFB8	2.87298e-140	-0.467856	0.885	0.839	6.40072e-136
H3F3A	5.11129e-140	-0.600964	0.94	0.927	1.13875e-135
CUTA	1.64669e-139	-0.536027	0.771	0.748	3.66865e-135
SRM	3.23557e-139	0.65929	0.786	0.443	7.20853e-135
GSTK1	2.43521e-138	-0.528298	0.737	0.707	5.4254e-134
UTP14A	8.53608e-138	0.301888	0.575	0.213	1.90175e-133
FDPS	1.84721e-137	-0.512234	0.748	0.721	4.1154e-133
NPM3	4.0939e-136	0.366178	0.611	0.24	9.12081e-132
MT-ND2	1.49403e-135	0.573795	0.994	0.978	3.32855e-131
GYPC	1.84562e-133	-0.479732	0.85	0.799	4.11185e-129
H2AFV	2.66546e-133	-0.436929	0.871	0.8	5.93837e-129
SPATS2L	3.75263e-133	0.355417	0.474	0.136	8.36049e-129
RPS2	5.86055e-133	0.366271	1	0.999	1.30567e-128
EIF1AX	1.31436e-132	0.565436	0.943	0.822	2.92825e-128
UTP20	2.55922e-132	0.221931	0.443	0.129	5.70168e-128
DNAJC2	6.0666e-130	0.559878	0.815	0.479	1.35158e-125
RPL18A	2.14514e-129	0.360532	0.998	0.997	4.77916e-125
MT1H	1.77011e-128	0.675155	0.314	0.041	3.94363e-124
RPS12	1.30397e-127	0.358282	0.999	1	2.90511e-123
PTTG1	8.36068e-126	-0.784789	0.748	0.718	1.86268e-121
STMN1	1.57826e-125	-0.615545	0.898	0.837	3.5162e-121
NOP14	5.53969e-125	0.463819	0.719	0.358	1.23419e-120
HLA-E	7.50482e-124	-0.659787	0.886	0.896	1.672e-119
CAVIN3	8.22641e-124	0.601644	0.546	0.199	1.83276e-119
TRAPPC2L	1.21905e-123	0.380784	0.698	0.337	2.71591e-119
SAMSN1	6.24969e-123	0.182926	0.617	0.296	1.39237e-118
EBP	2.26059e-122	-0.42919	0.689	0.647	5.03637e-118
CCNL1	2.39354e-122	-0.566082	0.705	0.701	5.33257e-118
RPL8	8.27493e-122	0.323397	0.995	0.987	1.84357e-117
NOC3L	1.70406e-121	0.414497	0.643	0.285	3.79648e-117
CYBA	2.79609e-119	-0.482069	0.886	0.847	6.22941e-115
RPL21	5.80572e-119	0.365073	0.997	0.995	1.29346e-114
HSPB1	8.01324e-119	0.796475	0.888	0.654	1.78527e-114
PTGER4	1.18927e-118	0.257314	0.448	0.144	2.64958e-114
PSMB9	2.51275e-118	-0.526319	0.871	0.838	5.59816e-114
PES1	2.80704e-118	0.193178	0.411	0.125	6.2538e-114
VIM	8.4126e-118	0.773786	0.977	0.947	1.87424e-113
AIF1	9.33194e-118	-0.574861	0.737	0.748	2.07906e-113
TOMM22	1.33127e-117	0.456897	0.794	0.46	2.96594e-113
CHAC2	2.62746e-117	0.273421	0.458	0.144	5.85372e-113
RRS1	5.38316e-117	0.291109	0.506	0.183	1.19931e-112
GCHFR	7.08736e-117	-0.523688	0.641	0.664	1.57899e-112
GPATCH4	1.03551e-116	0.481001	0.731	0.382	2.30702e-112
RBM19	1.55645e-116	0.239412	0.426	0.129	3.4676e-112
CCT3	5.34761e-116	0.53517	0.908	0.69	1.19139e-111
ARHGDIB	5.9842e-116	-0.49651	0.927	0.89	1.33322e-111
SERBP1	5.04341e-115	0.490639	0.971	0.914	1.12362e-110
C19orf24	5.06614e-115	0.345165	0.777	0.439	1.12868e-110
TRMT112	7.15574e-115	0.52908	0.934	0.766	1.59423e-110
IFI6	2.97499e-114	-0.736286	0.27	0.493	6.62798e-110
VMP1	6.24902e-114	-0.627313	0.776	0.768	1.39222e-109
TSR1	9.92167e-114	0.28644	0.637	0.303	2.21045e-109
CD320	1.27893e-113	0.3341	0.593	0.255	2.84932e-109
XIST	6.78949e-113	-0.651257	0.826	0.8	1.51263e-108
RPSA	1.24035e-112	0.358583	0.995	0.984	2.76338e-108
TBC1D4	2.54736e-112	0.424648	0.529	0.197	5.67526e-108
TIMM8B	4.93676e-112	0.363184	0.679	0.336	1.09986e-107
ARPC2	3.6947e-111	-0.463101	0.959	0.935	8.23141e-107
OLA1	4.35627e-111	0.411323	0.824	0.506	9.70534e-107
MIR155HG	6.34907e-110	0.237888	0.687	0.362	1.41451e-105
RAC2	7.03233e-110	-0.424763	0.921	0.871	1.56673e-105
NDUFAF8	8.18629e-110	0.439005	0.764	0.432	1.82382e-105
TAF7	1.02784e-109	0.279215	0.664	0.335	2.28993e-105
COX6C	1.10618e-109	-0.3963	0.941	0.891	2.46446e-105
TIMM13	1.31952e-109	0.475113	0.816	0.509	2.93975e-105
RPL12	2.1362e-109	0.337909	0.998	0.996	4.75924e-105
MRTO4	4.8443e-109	0.464055	0.765	0.436	1.07926e-104
CALM3	5.07433e-109	-0.432351	0.884	0.823	1.13051e-104
HSPA1A	2.66816e-108	1.13789	0.629	0.324	5.94439e-104
MAGOHB	2.99988e-108	0.335268	0.64	0.306	6.68344e-104
NOP16	4.34703e-108	0.260097	0.57	0.254	9.68476e-104
ITGAE	4.44999e-108	-0.395788	0.655	0.613	9.91414e-104
NAT10	6.69046e-108	0.204369	0.481	0.186	1.49057e-103
PRKX	1.06886e-107	-0.476781	0.449	0.498	2.38131e-103
MDFIC	1.41657e-107	0.275038	0.612	0.287	3.15597e-103
GCNT1	2.36241e-107	0.249666	0.32	0.064	5.26321e-103
AC007952.4	2.67533e-107	-0.55317	0.192	0.379	5.96037e-103
TYW3	3.82837e-107	0.381971	0.687	0.351	8.52923e-103
SDCBP	4.11866e-107	-0.539541	0.507	0.566	9.17595e-103
RPL26	4.34142e-107	0.318618	0.998	0.995	9.67225e-103
MYL12A	8.05566e-107	-0.453577	0.961	0.92	1.79472e-102
RPL27A	9.15194e-107	0.339578	0.995	0.989	2.03896e-102
RRP15	1.31501e-106	0.254211	0.614	0.293	2.92971e-102
CCDC57	1.41318e-106	0.190304	0.491	0.205	3.14841e-102
RNF213	1.82375e-106	-0.60878	0.805	0.786	4.06313e-102
NOC2L	2.02788e-106	0.176026	0.486	0.204	4.51792e-102
CCT6A	2.69134e-106	0.543072	0.897	0.685	5.99604e-102
RTCA	4.14762e-106	0.176338	0.554	0.258	9.24049e-102
TMEM208	4.70376e-106	0.267041	0.732	0.41	1.04795e-101
RHOC	8.33543e-106	-0.42771	0.352	0.451	1.85705e-101
HRAS	1.58009e-105	0.258513	0.511	0.205	3.52028e-101
WIPF1	1.95535e-105	-0.382873	0.623	0.572	4.35633e-101
RPL5	2.11267e-105	0.382709	0.997	0.988	4.70683e-101
ERO1A	1.3097e-104	-0.424106	0.745	0.703	2.91789e-100
MRPL1	2.69054e-104	0.38501	0.752	0.425	5.99426e-100
PDCD11	4.76464e-104	0.285415	0.523	0.212	1.06151e-99
CYTIP	5.54264e-104	-0.612026	0.828	0.808	1.23485e-99
FAM241A	6.72871e-104	0.250797	0.44	0.151	1.49909e-99
CD3G	6.78475e-104	-0.425031	0.846	0.786	1.51158e-99
FKBP4	1.00245e-103	0.412746	0.61	0.28	2.23336e-99
ZNF428	1.29258e-103	0.168381	0.366	0.114	2.87975e-99
C12orf45	1.31818e-103	0.250171	0.676	0.361	2.93677e-99
CDKN2D	1.37259e-103	-0.542414	0.424	0.503	3.05799e-99
NUDC	1.432e-103	0.560878	0.885	0.667	3.19035e-99
FXYD5	2.30039e-103	-0.465063	0.867	0.833	5.12504e-99
SNRPE	2.51706e-103	0.473794	0.938	0.781	5.60775e-99
CIB1	2.53023e-103	-0.422091	0.851	0.813	5.63711e-99
2006-09-01	4.26029e-103	-0.435222	0.835	0.805	9.4915e-99
SLIRP	5.45613e-103	0.534519	0.881	0.649	1.21557e-98
TMEM256	3.55206e-102	-0.361534	0.58	0.572	7.91363e-98
CTPS1	7.07854e-102	0.279494	0.547	0.236	1.57703e-97
ALOX5AP	1.02494e-101	-0.629193	0.418	0.537	2.28347e-97
TK1	1.20836e-101	-0.203984	0.63	0.493	2.69211e-97
ZPR1	1.49137e-101	0.146301	0.519	0.242	3.32263e-97
ANK3	1.76667e-101	0.290317	0.438	0.15	3.93596e-97
CCT2	2.79287e-101	0.490883	0.878	0.648	6.22224e-97
HDAC7	5.00951e-101	-0.452132	0.502	0.532	1.11607e-96
AAK1	5.15215e-101	-0.48153	0.597	0.612	1.14785e-96
MRPL32	7.7767e-101	0.2317	0.66	0.351	1.73257e-96
NOLC1	8.50935e-101	0.415222	0.717	0.392	1.8958e-96
CORO1A	2.6167e-100	-0.471163	0.9	0.853	5.82974e-96
FXN	3.32195e-100	0.204834	0.384	0.118	7.40096e-96
NOM1	4.43239e-100	0.235014	0.529	0.233	9.87493e-96
SET	5.67381e-100	0.471793	0.962	0.883	1.26407e-95
ICAM3	6.52486e-100	-0.373976	0.544	0.538	1.45367e-95
NDUFAF2	9.92212e-100	0.209118	0.622	0.325	2.21055e-95
CREM	1.06065e-99	-0.614985	0.664	0.668	2.36302e-95
SUMO3	1.66544e-99	-0.288635	0.698	0.618	3.71043e-95
TMA16	1.75153e-99	0.37392	0.752	0.434	3.90224e-95
NAA10	1.81913e-99	0.340289	0.713	0.39	4.05284e-95
SRRT	2.18616e-99	0.259977	0.627	0.316	4.87055e-95
CISD1	2.76309e-99	0.285313	0.699	0.384	6.15588e-95
RPL7A	2.98011e-99	0.293798	0.995	0.995	6.6394e-95
BOP1	4.75846e-99	0.183665	0.358	0.105	1.06014e-94
AHSA1	4.9742e-99	0.385908	0.701	0.378	1.1082e-94
CCDC58	5.72191e-99	0.302427	0.615	0.296	1.27478e-94
RPS14	6.29867e-99	0.286023	0.999	0.996	1.40328e-94
CHMP5	9.52606e-99	-0.37134	0.731	0.67	2.12231e-94
PUS7	9.94272e-99	0.23548	0.417	0.143	2.21514e-94
AES	1.64839e-98	-0.411511	0.766	0.734	3.67246e-94
SF3A1	2.0463e-98	0.159753	0.58	0.291	4.55896e-94
BZW2	2.28185e-98	0.307177	0.662	0.344	5.08373e-94
DDX54	2.88514e-98	0.199591	0.507	0.221	6.4278e-94
RXYLT1	3.00052e-98	0.197124	0.425	0.156	6.68486e-94
CAMK1	4.31021e-98	0.267303	0.534	0.229	9.60272e-94
TUBA4A	5.06004e-98	-0.450435	0.728	0.688	1.12733e-93
PGM2L1	5.34088e-98	0.506065	0.599	0.28	1.18989e-93
DDX1	6.57019e-98	0.321601	0.722	0.405	1.46377e-93
SLC43A3	7.15965e-98	0.263106	0.579	0.272	1.5951e-93
RPP40	7.44783e-98	0.162461	0.269	0.052	1.6593e-93
MZT2B	8.56201e-98	-0.357382	0.946	0.907	1.90753e-93
PUM3	1.03126e-97	0.404304	0.787	0.479	2.29754e-93
SLC30A1	1.87369e-97	0.14695	0.24	0.039	4.1744e-93
CMC1	2.97569e-97	0.200694	0.506	0.225	6.62954e-93
TRIAP1	4.9297e-97	0.310777	0.592	0.279	1.09829e-92
PNO1	5.76354e-97	0.20246	0.593	0.298	1.28406e-92
HNRNPUL1	6.69158e-97	-0.280721	0.646	0.574	1.49082e-92
ITPA	1.14575e-96	0.237464	0.611	0.309	2.55261e-92
KLF6	1.231e-96	0.30565	0.71	0.396	2.74255e-92
MPHOSPH10	1.39975e-96	0.297067	0.739	0.425	3.1185e-92
ALDOC	1.79497e-96	-0.487817	0.507	0.574	3.99901e-92
GNG5	1.91208e-96	-0.360698	0.93	0.869	4.25992e-92
NUDT15	2.01923e-96	0.135793	0.458	0.195	4.49863e-92
NOP56	3.36818e-96	0.501849	0.874	0.637	7.50397e-92
FDFT1	4.3174e-96	-0.369284	0.587	0.578	9.61873e-92
ARL4C	4.37419e-96	-0.682085	0.336	0.52	9.74526e-92
SAT1	5.30601e-96	-0.832302	0.542	0.65	1.18213e-91
STOML2	5.6868e-96	0.421528	0.825	0.537	1.26696e-91
GTF3C6	6.97211e-96	0.447556	0.87	0.61	1.55332e-91
CAPZB	1.0639e-95	-0.35821	0.801	0.738	2.37026e-91
CD53	1.10247e-95	-0.357029	0.692	0.643	2.45619e-91
EXOSC5	2.43361e-95	0.17314	0.448	0.186	5.42185e-91
EMG1	2.81591e-95	0.211134	0.553	0.263	6.27357e-91
TGFBR3	3.47427e-95	0.184474	0.263	0.048	7.74032e-91
RPL13A	4.04894e-95	0.331398	1	0.995	9.02064e-91
ATOX1	4.36955e-95	0.349676	0.816	0.518	9.73492e-91
TRIB1	5.78305e-95	0.16716	0.226	0.032	1.28841e-90
TOMM40	5.99085e-95	0.312828	0.703	0.389	1.3347e-90
ATAD3B	6.21267e-95	0.200126	0.383	0.126	1.38412e-90
UBTF	8.05611e-95	0.402338	0.76	0.451	1.79482e-90
UTP25	9.13297e-95	0.156696	0.395	0.147	2.03473e-90
RPS4X	9.42954e-95	0.2773	1	0.998	2.10081e-90
DRAP1	1.06467e-94	-0.391877	0.839	0.79	2.37198e-90
MRPS2	1.52139e-94	0.153458	0.54	0.269	3.3895e-90
MZT2A	1.96968e-94	-0.396002	0.898	0.861	4.38825e-90
ZNHIT6	2.91199e-94	0.164045	0.531	0.252	6.48762e-90
SH3BGRL	4.17249e-94	-0.394886	0.577	0.587	9.29589e-90
MRPS33	5.58925e-94	0.339001	0.815	0.519	1.24523e-89
AHCY	5.60766e-94	0.229852	0.576	0.282	1.24933e-89
RPL26L1	5.96898e-94	0.229842	0.735	0.437	1.32983e-89
KIF3A	1.00759e-93	0.207514	0.495	0.222	2.24482e-89
HSPA1B	1.1287e-93	0.50866	0.464	0.171	2.51463e-89
DCXR	1.14402e-93	-0.269194	0.636	0.542	2.54875e-89
MRPL3	1.36695e-93	0.375983	0.807	0.512	3.04542e-89
ECHDC1	1.65542e-93	0.203971	0.639	0.345	3.6881e-89
CARHSP1	2.21738e-93	-0.396962	0.622	0.607	4.9401e-89
WDR75	2.67345e-93	0.191756	0.537	0.256	5.95619e-89
MACF1	2.68001e-93	-0.508768	0.611	0.624	5.9708e-89
CISH	2.73365e-93	-0.341188	0.547	0.51	6.09029e-89
PRMT5	3.77907e-93	0.150057	0.377	0.139	8.41938e-89
IKZF3	4.26767e-93	0.297035	0.43	0.155	9.50794e-89
DNMT3A	5.67975e-93	0.105942	0.454	0.214	1.26539e-88
ATIC	6.3543e-93	0.294527	0.67	0.36	1.41567e-88
IFI44L	8.15001e-93	-0.633412	0.108	0.337	1.81574e-88
RUVBL1	8.90605e-93	0.342368	0.671	0.358	1.98418e-88
PLGRKT	9.85266e-93	0.229269	0.563	0.272	2.19507e-88
PSMG4	9.86579e-93	0.221035	0.539	0.254	2.198e-88
SFXN4	1.25113e-92	0.126756	0.368	0.135	2.78739e-88
JOSD2	1.27615e-92	0.0817533	0.535	0.285	2.84314e-88
RUNX3	1.28818e-92	-0.457309	0.654	0.641	2.86994e-88
RPL36	1.31e-92	0.288559	0.996	0.994	2.91856e-88
GRK2	1.3547e-92	-0.19177	0.62	0.494	3.01814e-88
EIF4G1	1.55991e-92	0.347476	0.737	0.427	3.47533e-88
AL133453.1	1.74033e-92	-0.453707	0.458	0.503	3.87728e-88
NDUFS3	1.9794e-92	0.284728	0.726	0.422	4.40991e-88
HEATR1	2.63674e-92	0.118962	0.449	0.197	5.87439e-88
TRBC2	2.63848e-92	-0.545145	0.832	0.78	5.87828e-88
ALKBH7	2.91468e-92	-0.369724	0.584	0.547	6.49362e-88
CHCHD3	5.50243e-92	0.198135	0.492	0.215	1.22589e-87
IFI27L2	5.50652e-92	-0.398529	0.632	0.627	1.2268e-87
SCD	6.11484e-92	-0.416031	0.444	0.47	1.36233e-87
ADSS	6.27156e-92	0.19676	0.656	0.364	1.39724e-87
UCHL5	8.64673e-92	0.282304	0.68	0.375	1.92641e-87
TATDN1	1.29972e-91	0.151	0.635	0.361	2.89564e-87
BAG1	1.42813e-91	0.266185	0.718	0.413	3.18174e-87
IL2RG	1.73067e-91	-0.471738	0.803	0.763	3.85575e-87
MRPS25	1.83035e-91	0.13821	0.582	0.313	4.07783e-87
PSIP1	2.08194e-91	-0.351614	0.856	0.781	4.63835e-87
MRPL21	2.12218e-91	0.300758	0.719	0.412	4.72801e-87
VPS41	2.18971e-91	0.164594	0.406	0.155	4.87846e-87
DNPEP	2.28311e-91	0.149607	0.408	0.16	5.08653e-87
RPL35	3.09105e-91	0.273701	0.993	0.985	6.88655e-87
HNRNPU	3.63564e-91	0.485386	0.956	0.869	8.09984e-87
SAMD1	3.73812e-91	0.233253	0.492	0.211	8.32816e-87
STARD7	5.29158e-91	0.23326	0.641	0.346	1.17891e-86
ACAP1	5.70054e-91	-0.364042	0.574	0.569	1.27002e-86
BRI3	5.94754e-91	0.292333	0.772	0.473	1.32505e-86
TP53BP2	6.92893e-91	0.171768	0.492	0.223	1.5437e-86
MRPS35	7.51366e-91	0.293975	0.713	0.407	1.67397e-86
CCND3	7.73217e-91	-0.335016	0.684	0.641	1.72265e-86
TCOF1	8.65822e-91	0.241758	0.573	0.279	1.92896e-86
ZNF511	8.71463e-91	0.154592	0.538	0.266	1.94153e-86
ACADVL	1.02444e-90	-0.361139	0.487	0.523	2.28236e-86
IMP4	1.23346e-90	0.222821	0.633	0.339	2.74803e-86
WDR3	1.32005e-90	0.182014	0.416	0.16	2.94093e-86
NCBP2-AS2	1.61955e-90	0.0876753	0.555	0.301	3.60819e-86
MPC2	1.66062e-90	-0.249666	0.756	0.658	3.69969e-86
METTL1	2.0183e-90	0.137505	0.338	0.111	4.49658e-86
ANXA4	2.35365e-90	0.165761	0.412	0.161	5.24371e-86
GBP2	3.63938e-90	-0.506179	0.666	0.679	8.10819e-86
TIMM17A	3.7283e-90	0.194706	0.639	0.354	8.30627e-86
SURF6	3.98288e-90	0.213732	0.525	0.247	8.87346e-86
RPS17	4.25606e-90	0.451313	0.902	0.674	9.48209e-86
LEPROTL1	4.59742e-90	-0.417382	0.668	0.634	1.02426e-85
NDUFB4	6.87028e-90	-0.395469	0.917	0.87	1.53063e-85
GOT2	9.55574e-90	0.264886	0.61	0.312	2.12892e-85
MCMBP	1.21997e-89	0.0527329	0.531	0.296	2.71797e-85
BCCIP	1.40598e-89	0.232032	0.661	0.368	3.13238e-85
SP110	1.48326e-89	-0.398286	0.656	0.629	3.30455e-85
EIF5A	1.49582e-89	0.509505	0.905	0.78	3.33253e-85
POLR2L	1.5179e-89	0.41158	0.851	0.587	3.38174e-85
IFRD2	2.39647e-89	0.180473	0.417	0.159	5.33909e-85
ACTL6A	3.80455e-89	0.216294	0.626	0.339	8.47615e-85
LRPPRC	3.89141e-89	0.352088	0.771	0.475	8.66967e-85
RBM28	4.19536e-89	0.196724	0.534	0.258	9.34683e-85
COPRS	4.24362e-89	0.316559	0.629	0.323	9.45436e-85
MRPL15	6.45e-89	0.253355	0.632	0.332	1.437e-84
PPP1R10	6.85785e-89	-0.484491	0.507	0.539	1.52786e-84
CD3EAP	8.95097e-89	0.193027	0.468	0.208	1.99419e-84
UBAP2L	9.09877e-89	0.198655	0.584	0.3	2.02712e-84
GINS2	1.34351e-88	0.188263	0.606	0.332	2.9932e-84
WDR77	1.47118e-88	0.198149	0.441	0.177	3.27763e-84
MTHFD1L	1.49226e-88	0.146482	0.475	0.222	3.32461e-84
TMEM106C	1.67978e-88	-0.20272	0.591	0.488	3.74239e-84
PHB	1.7455e-88	0.430731	0.839	0.573	3.88881e-84
LYAR	2.02954e-88	0.465092	0.779	0.495	4.5216e-84
LY6E	2.36756e-88	-0.447458	0.852	0.818	5.27468e-84
RPL23	2.66206e-88	0.407501	0.992	0.975	5.9308e-84
KXD1	3.30311e-88	0.185321	0.617	0.341	7.35901e-84
MRPL24	3.80511e-88	0.15066	0.405	0.165	8.47739e-84
MEAF6	4.88027e-88	0.212857	0.712	0.425	1.08728e-83
DDX56	5.12602e-88	0.0439567	0.426	0.222	1.14203e-83
METTL8	5.59116e-88	0.165214	0.344	0.112	1.24565e-83
TCP1	6.28514e-88	0.455424	0.862	0.612	1.40027e-83
UMPS	8.25961e-88	0.175833	0.472	0.212	1.84016e-83
LTV1	1.03172e-87	0.163575	0.608	0.335	2.29856e-83
GSTO1	1.26137e-87	-0.304466	0.898	0.811	2.81021e-83
WDR54	1.36661e-87	-0.178466	0.646	0.528	3.04467e-83
MRPL39	1.56463e-87	0.115083	0.424	0.196	3.48583e-83
PPP1R35	1.95538e-87	-0.333627	0.466	0.464	4.3564e-83
STK17B	2.10065e-87	-0.4899	0.724	0.711	4.68004e-83
WDR12	2.42827e-87	0.185579	0.475	0.213	5.40995e-83
TUBGCP2	2.99595e-87	0.134579	0.52	0.263	6.67468e-83
PHF14	3.36393e-87	0.13891	0.588	0.316	7.4945e-83
HSD17B10	3.62874e-87	0.209875	0.644	0.359	8.08446e-83
TIPIN	4.32589e-87	0.21664	0.601	0.317	9.63766e-83
CHMP3	4.52119e-87	0.103668	0.423	0.19	1.00728e-82
SF3A3	4.88231e-87	0.289526	0.728	0.43	1.08773e-82
BAG2	4.98838e-87	0.16651	0.494	0.238	1.11136e-82
ZNF281	6.23028e-87	0.117675	0.408	0.174	1.38805e-82
FAM207A	6.36436e-87	0.230554	0.692	0.403	1.41791e-82
UTP3	6.95898e-87	0.179127	0.485	0.224	1.55039e-82
RABAC1	7.4838e-87	-0.463927	0.492	0.54	1.66732e-82
ANKRD12	1.0344e-86	-0.591088	0.778	0.778	2.30453e-82
CCDC124	1.09489e-86	0.221263	0.642	0.354	2.43929e-82
PPT1	1.22123e-86	0.0734642	0.439	0.217	2.72078e-82
E2F4	1.6593e-86	0.0968324	0.491	0.257	3.69676e-82
ACOT7	1.74374e-86	0.185436	0.468	0.208	3.88488e-82
RPL11	1.96713e-86	0.262821	1	0.995	4.38257e-82
PNPT1	2.02791e-86	0.0923658	0.544	0.304	4.51798e-82
RIOK1	2.16076e-86	0.167306	0.558	0.293	4.81395e-82
EEF1E1	2.36209e-86	0.348222	0.743	0.446	5.2625e-82
GTF2F2	2.39191e-86	0.194071	0.616	0.335	5.32894e-82
HLA-F	2.62213e-86	-0.473678	0.409	0.495	5.84183e-82
POP5	2.82101e-86	0.140384	0.531	0.273	6.28494e-82
MCM5	3.18351e-86	0.177244	0.626	0.357	7.09254e-82
UBALD2	3.24556e-86	-0.446455	0.63	0.62	7.23079e-82
RELB	3.35192e-86	0.135666	0.569	0.307	7.46775e-82
RNF220	4.20164e-86	0.0873835	0.411	0.19	9.36083e-82
TXLNG	4.34226e-86	0.0766446	0.531	0.297	9.67412e-82
XPO6	5.30068e-86	0.0587827	0.5	0.271	1.18094e-81
PRPF8	6.4662e-86	0.0684076	0.685	0.432	1.4406e-81
BRMS1	6.55063e-86	0.103535	0.494	0.253	1.45942e-81
PRPF19	6.6457e-86	0.161098	0.501	0.242	1.48059e-81
C12orf57	6.96342e-86	-0.273391	0.921	0.827	1.55138e-81
SH2D1A	6.99036e-86	0.238096	0.598	0.311	1.55738e-81
PRPF31	8.10831e-86	0.204325	0.531	0.257	1.80645e-81
MYBBP1A	1.09975e-85	0.155119	0.309	0.088	2.45014e-81
RABGGTB	1.19047e-85	0.20107	0.56	0.287	2.65226e-81
SRFBP1	1.23414e-85	0.160373	0.519	0.256	2.74954e-81
DAZAP2	1.51444e-85	-0.31979	0.673	0.627	3.37401e-81
RPL10A	1.64078e-85	0.292822	0.993	0.977	3.6555e-81
RPAIN	1.88312e-85	-0.186769	0.711	0.592	4.19541e-81
PPP2R5C	1.92183e-85	-0.366987	0.657	0.622	4.28164e-81
SORD	2.21368e-85	0.181492	0.324	0.093	4.93185e-81
DENR	2.29799e-85	0.346771	0.825	0.549	5.11969e-81
FASTKD2	2.5355e-85	0.12516	0.431	0.198	5.64883e-81
PHPT1	2.64654e-85	0.449951	0.903	0.679	5.89623e-81
RALBP1	2.70904e-85	-0.196438	0.708	0.595	6.03546e-81
GLRX2	3.16549e-85	0.204847	0.505	0.232	7.05239e-81
F5	3.61848e-85	0.206921	0.385	0.14	8.0616e-81
SNHG7	4.18302e-85	0.231483	0.731	0.444	9.31934e-81
RAD18	4.23147e-85	0.141044	0.453	0.209	9.42729e-81
GRSF1	4.38727e-85	0.234481	0.691	0.404	9.77441e-81
ZNF593	5.4023e-85	0.291657	0.757	0.466	1.20358e-80
AATF	5.45438e-85	0.109257	0.593	0.341	1.21518e-80
IDH2	5.4922e-85	-0.286356	0.546	0.513	1.22361e-80
PSMD1	6.62913e-85	0.359598	0.777	0.488	1.4769e-80
GLOD4	6.7701e-85	0.108906	0.544	0.296	1.50831e-80
THYN1	7.7005e-85	-0.258832	0.504	0.455	1.71559e-80
RBM22	9.54552e-85	0.0836776	0.646	0.397	2.12665e-80
RANBP1	1.12143e-84	0.510519	0.91	0.764	2.49843e-80
GLMN	1.21148e-84	0.141957	0.408	0.172	2.69906e-80
ZNRD1	1.3874e-84	-0.231248	0.661	0.576	3.091e-80
POLR3K	1.65362e-84	0.225016	0.676	0.392	3.68411e-80
PSMD6	1.7408e-84	0.148468	0.683	0.413	3.87832e-80
EZH2	1.92696e-84	0.354419	0.773	0.484	4.29308e-80
GNPTAB	2.74977e-84	0.158115	0.55	0.282	6.12621e-80
URM1	2.92162e-84	0.151504	0.453	0.208	6.50908e-80
RPL19	2.93555e-84	0.255342	0.997	0.995	6.54011e-80
WDR61	3.01815e-84	0.0540499	0.435	0.215	6.72414e-80
C8orf33	3.26328e-84	0.227478	0.595	0.314	7.27026e-80
SPINT2	3.71326e-84	-0.475912	0.491	0.56	8.27278e-80
AIMP2	3.80849e-84	0.10129	0.403	0.176	8.48493e-80
RUFY1	4.88327e-84	0.112342	0.396	0.169	1.08794e-79
PYCARD	5.52117e-84	-0.450768	0.371	0.478	1.23006e-79
IRF9	6.03089e-84	-0.458827	0.19	0.356	1.34362e-79
SNHG19	7.30294e-84	0.135795	0.369	0.138	1.62702e-79
C1orf131	7.71638e-84	0.0863203	0.582	0.333	1.71913e-79
SMU1	9.2196e-84	0.16101	0.628	0.358	2.05404e-79
SLC38A2	9.45618e-84	-0.377279	0.638	0.601	2.10674e-79
FARSB	9.63806e-84	0.141928	0.416	0.181	2.14726e-79
GPI	1.05783e-83	-0.357824	0.892	0.81	2.35674e-79
CLEC2D	1.30852e-83	-0.416479	0.814	0.773	2.91525e-79
RPL4	1.30902e-83	0.339451	0.978	0.941	2.91637e-79
COMMD8	1.48544e-83	0.123162	0.536	0.286	3.30942e-79
RBBP7	1.52115e-83	-0.304658	0.66	0.601	3.38896e-79
TRA2B	1.63389e-83	-0.356346	0.787	0.722	3.64015e-79
RNMT	1.88605e-83	-0.0964105	0.75	0.555	4.20193e-79
CLIC1	2.07586e-83	-0.333817	0.95	0.907	4.62481e-79
LRRFIP2	2.15041e-83	0.0692959	0.506	0.278	4.7909e-79
LYRM4	2.23634e-83	0.159373	0.547	0.287	4.98234e-79
NABP2	2.4305e-83	0.154633	0.503	0.25	5.41491e-79
SZRD1	2.56984e-83	0.166925	0.668	0.401	5.72535e-79
AUP1	2.72502e-83	0.0962193	0.559	0.316	6.07108e-79
NOL11	2.82246e-83	0.174812	0.59	0.32	6.28816e-79
RARS	2.86486e-83	0.281523	0.706	0.414	6.38263e-79
NUDT16L1	2.93119e-83	0.0664053	0.443	0.227	6.53039e-79
KDELR2	2.95304e-83	-0.223794	0.68	0.579	6.57907e-79
CLTB	4.40952e-83	0.120872	0.543	0.292	9.82397e-79
RPL6	4.63684e-83	0.353623	0.992	0.987	1.03304e-78
PSMB5	6.19772e-83	0.293597	0.82	0.545	1.38079e-78
MTAP	6.7074e-83	0.138605	0.445	0.207	1.49434e-78
RNASEH1	7.03526e-83	0.119604	0.543	0.297	1.56738e-78
DHX29	7.56202e-83	0.00682632	0.532	0.322	1.68474e-78
RAB10	7.70276e-83	0.069912	0.648	0.412	1.7161e-78
SRPRB	7.80018e-83	0.108201	0.515	0.276	1.7378e-78
LUC7L	8.34652e-83	0.0813886	0.424	0.198	1.85952e-78
EXOSC6	8.37808e-83	0.165646	0.604	0.329	1.86655e-78
MAPK1IP1L	8.78425e-83	-0.0287373	0.585	0.384	1.95704e-78
ZNF622	8.84589e-83	0.123987	0.587	0.331	1.97078e-78
SCFD1	8.9248e-83	0.139865	0.515	0.265	1.98836e-78
CDKN3	9.90264e-83	-0.210196	0.587	0.447	2.20621e-78
EFTUD2	9.91911e-83	0.0807104	0.477	0.25	2.20988e-78
TSFM	1.19625e-82	0.167683	0.575	0.312	2.66513e-78
BHLHE40	1.3387e-82	-0.508959	0.67	0.617	2.98249e-78
RPS13	1.41358e-82	0.282637	0.996	0.989	3.14932e-78
RPL38	1.43367e-82	0.288915	0.993	0.977	3.19408e-78
RPL3	1.47966e-82	0.269653	0.998	0.996	3.29654e-78
DESI2	1.54745e-82	-0.151833	0.468	0.361	3.44755e-78
HIST1H1E	1.79542e-82	-0.443597	0.677	0.601	4.00001e-78
ARL1	1.88873e-82	0.0265952	0.547	0.328	4.20791e-78
LYPLAL1	2.03059e-82	0.145132	0.364	0.139	4.52395e-78
TP53	2.0952e-82	0.0821863	0.426	0.207	4.66789e-78
UROS	2.11419e-82	0.105337	0.386	0.17	4.7102e-78
PRDX4	2.31252e-82	0.253689	0.718	0.435	5.15207e-78
AKR1A1	2.74958e-82	-0.20475	0.602	0.519	6.1258e-78
AFG3L2	2.7614e-82	0.125363	0.584	0.333	6.15213e-78
PPIH	2.87781e-82	0.162181	0.621	0.359	6.41147e-78
MRPL23	3.41864e-82	0.178414	0.608	0.342	7.61638e-78
DDX23	3.43517e-82	0.0854928	0.5	0.265	7.65322e-78
GAR1	3.55667e-82	0.214768	0.675	0.392	7.9239e-78
SDF4	3.97352e-82	-0.236272	0.609	0.464	8.8526e-78
TRNT1	4.67255e-82	0.0619936	0.499	0.276	1.041e-77
POLR3G	4.70035e-82	0.160413	0.304	0.089	1.04719e-77
MRPL46	4.94047e-82	0.132686	0.524	0.277	1.10069e-77
POLE4	4.95191e-82	0.197894	0.66	0.386	1.10324e-77
JUND	4.97015e-82	-0.485454	0.924	0.894	1.1073e-77
PTGES2	5.20933e-82	0.137183	0.324	0.11	1.16059e-77
IRAK1	5.43031e-82	0.16287	0.424	0.182	1.20982e-77
TOMM70	5.99311e-82	0.098579	0.537	0.298	1.3352e-77
OXCT1	6.10994e-82	0.262713	0.655	0.364	1.36123e-77
PRR34-AS1	7.07227e-82	0.137942	0.325	0.107	1.57563e-77
ELOVL5	7.29893e-82	-0.286121	0.516	0.47	1.62613e-77
ERP29	7.82527e-82	-0.304155	0.795	0.718	1.74339e-77
CD37	8.42931e-82	-0.358971	0.744	0.681	1.87797e-77
DIS3	9.02104e-82	0.0764074	0.666	0.43	2.0098e-77
EIF2B5	9.46582e-82	0.10513	0.396	0.176	2.10889e-77
TTF1	1.04318e-81	-0.221446	0.556	0.469	2.3241e-77
GLRX3	1.14487e-81	0.238463	0.715	0.431	2.55065e-77
ERI3	1.25098e-81	0.0936492	0.317	0.125	2.78706e-77
YARS2	1.27693e-81	0.082564	0.339	0.139	2.84488e-77
POLR2G	1.65547e-81	-0.0751957	0.615	0.455	3.68823e-77
DCTN3	1.68219e-81	-0.186132	0.687	0.558	3.74775e-77
TECR	2.04508e-81	-0.239812	0.543	0.483	4.55624e-77
RHOG	2.24825e-81	-0.201658	0.637	0.535	5.00888e-77
ZMPSTE24	2.34422e-81	0.0912175	0.449	0.228	5.22268e-77
SIGMAR1	2.44294e-81	0.132852	0.374	0.151	5.44263e-77
SKA2	2.88836e-81	-0.121939	0.651	0.504	6.43497e-77
MT-CYB	3.0251e-81	0.387653	0.992	0.994	6.73963e-77
UQCRC2	3.20466e-81	-0.14225	0.714	0.573	7.13966e-77
RRP1	3.60502e-81	0.206066	0.505	0.242	8.03162e-77
ZNF326	4.01693e-81	0.175324	0.612	0.344	8.94933e-77
ADI1	4.37376e-81	0.155352	0.739	0.477	9.7443e-77
EEF2KMT	4.54037e-81	0.116586	0.244	0.057	1.01155e-76
AVEN	4.64303e-81	0.157888	0.336	0.109	1.03442e-76
MRPS9	4.91245e-81	0.114053	0.547	0.299	1.09445e-76
DDX27	5.63447e-81	0.0849067	0.676	0.433	1.2553e-76
ASCC3	5.89631e-81	0.193582	0.594	0.322	1.31364e-76
METAP1	6.14159e-81	0.0925055	0.467	0.242	1.36828e-76
ING5	7.00634e-81	0.0423026	0.436	0.228	1.56094e-76
RPL7	7.4234e-81	0.298273	0.993	0.985	1.65386e-76
CTLA4	7.4744e-81	-0.411226	0.514	0.368	1.66522e-76
TMEM199	7.7109e-81	0.0737532	0.292	0.105	1.71791e-76
PWP1	1.1708e-80	0.262149	0.697	0.41	2.60843e-76
TIMM50	1.17417e-80	0.110288	0.439	0.208	2.61593e-76
TSN	1.23347e-80	0.133975	0.559	0.308	2.74806e-76
PPIL1	1.26374e-80	0.150311	0.454	0.212	2.81549e-76
EXOSC1	1.4735e-80	0.118116	0.543	0.297	3.28282e-76
NIT2	1.48134e-80	0.163074	0.567	0.307	3.30029e-76
TSR3	1.54934e-80	0.120332	0.539	0.291	3.45178e-76
ENO2	1.67969e-80	-0.367652	0.506	0.472	3.74219e-76
KDM1A	1.81273e-80	0.03698	0.489	0.287	4.03858e-76
DDX49	1.88513e-80	0.123544	0.351	0.137	4.19987e-76
SMIM15	2.04215e-80	0.151256	0.715	0.457	4.5497e-76
LTA	2.22497e-80	0.615013	0.819	0.561	4.95702e-76
MYOF	2.40996e-80	0.188093	0.24	0.044	5.36914e-76
SSSCA1	2.87146e-80	0.194691	0.615	0.344	6.39732e-76
TNFRSF4	2.93639e-80	-1.02159	0.813	0.735	6.54198e-76
UTP23	3.30121e-80	0.0905144	0.572	0.335	7.35476e-76
DCTPP1	3.32953e-80	0.311698	0.776	0.496	7.41786e-76
SDHC	3.40967e-80	-0.116113	0.589	0.428	7.59641e-76
TMEM59	3.72979e-80	-0.31459	0.74	0.659	8.30959e-76
TNIP2	4.06217e-80	0.174063	0.698	0.429	9.05011e-76
USP39	4.30479e-80	0.111925	0.462	0.235	9.59065e-76
RAB5IF	4.37425e-80	0.124268	0.676	0.426	9.74538e-76
NUDT4	4.68591e-80	0.168454	0.496	0.24	1.04397e-75
WDR74	8.17398e-80	0.108709	0.465	0.232	1.82108e-75
MRPL28	9.21317e-80	-0.136228	0.581	0.46	2.0526e-75
NCOA1	9.24543e-80	0.135955	0.417	0.185	2.05979e-75
RNF19A	9.435e-80	-0.490031	0.766	0.728	2.10202e-75
HIF1A	1.0297e-79	-0.412615	0.656	0.607	2.29407e-75
SEH1L	1.1276e-79	0.155767	0.466	0.221	2.51218e-75
COMMD4	1.28014e-79	0.0509471	0.569	0.347	2.85202e-75
FIS1	1.31509e-79	0.243207	0.722	0.44	2.92988e-75
CD46	1.64106e-79	-0.231711	0.605	0.501	3.65613e-75
IFITM1	1.83556e-79	-0.337185	0.313	0.387	4.08945e-75
RPS7	1.96629e-79	0.296137	0.996	0.987	4.38069e-75
THG1L	1.98033e-79	0.162993	0.469	0.221	4.41198e-75
HEBP2	2.01208e-79	-0.308001	0.721	0.656	4.48272e-75
ALG13	2.35489e-79	0.00228194	0.501	0.295	5.24647e-75
UTP4	2.43249e-79	0.0993171	0.397	0.187	5.41933e-75
TPP2	2.43346e-79	0.0570113	0.45	0.245	5.42151e-75
PSMC6	2.44027e-79	0.191308	0.739	0.469	5.43668e-75
POLR2F	2.45239e-79	0.22779	0.737	0.459	5.46367e-75
WDR36	2.50864e-79	0.146789	0.509	0.26	5.589e-75
SARAF	2.52692e-79	-0.420773	0.828	0.781	5.62973e-75
TARDBP	2.5413e-79	0.131919	0.566	0.316	5.66176e-75
LACTB2	2.63471e-79	0.153365	0.331	0.113	5.86986e-75
TIMM8A	3.08806e-79	0.160199	0.447	0.21	6.87989e-75
KNOP1	3.17394e-79	0.143556	0.592	0.337	7.07122e-75
ABHD17A	3.27806e-79	-0.304125	0.533	0.496	7.30319e-75
TMEM126A	3.33731e-79	0.136647	0.665	0.409	7.43519e-75
CERS6	3.44401e-79	0.164467	0.338	0.114	7.6729e-75
DUS1L	3.51238e-79	0.137687	0.471	0.227	7.82524e-75
JUNB	3.57017e-79	-0.435019	0.747	0.732	7.95398e-75
CNPY2	4.11618e-79	0.190526	0.669	0.402	9.17044e-75
ECI1	4.55931e-79	-0.222004	0.498	0.454	1.01577e-74
SCCPDH	4.75498e-79	0.153197	0.432	0.194	1.05936e-74
SLC38A5	4.81395e-79	0.144882	0.319	0.109	1.0725e-74
AURKB	5.09998e-79	-0.280308	0.415	0.369	1.13623e-74
FNBP4	5.21835e-79	-0.254188	0.664	0.562	1.1626e-74
TRAP1	5.43369e-79	0.194673	0.56	0.294	1.21057e-74
FKBP11	5.74734e-79	0.0126641	0.563	0.344	1.28045e-74
CDCA7L	6.17384e-79	0.111356	0.487	0.254	1.37547e-74
NTMT1	6.55717e-79	0.0352639	0.576	0.354	1.46087e-74
RPL29	6.57242e-79	0.27159	0.997	0.995	1.46427e-74
IFT57	6.71222e-79	0.142644	0.441	0.207	1.49542e-74
UTP6	6.8897e-79	0.150058	0.594	0.335	1.53496e-74
TOMM5	7.56575e-79	0.124293	0.615	0.355	1.68557e-74
STMP1	8.28731e-79	-0.0545497	0.469	0.305	1.84633e-74
UTP18	8.85629e-79	0.201736	0.628	0.355	1.97309e-74
C16orf91	8.89101e-79	0.0781453	0.474	0.257	1.98083e-74
TNFSF14	9.64202e-79	0.294571	0.678	0.393	2.14815e-74
MINOS1	9.69204e-79	0.289185	0.795	0.523	2.15929e-74
AASDHPPT	1.0679e-78	0.0367705	0.57	0.354	2.37918e-74
TXNDC12	1.11198e-78	-0.324347	0.488	0.497	2.47738e-74
SEC61A1	1.11765e-78	0.116679	0.473	0.243	2.49002e-74
NUTF2	1.21667e-78	0.23838	0.719	0.444	2.71062e-74
EBPL	1.25303e-78	0.0678441	0.6	0.378	2.79163e-74
HPF1	1.26166e-78	0.0521677	0.577	0.351	2.81085e-74
LETM1	1.58612e-78	0.133431	0.286	0.089	3.53372e-74
HM13	1.61352e-78	-0.0321977	0.621	0.422	3.59477e-74
EIF2B3	1.77852e-78	0.132951	0.439	0.206	3.96236e-74
UBE2B	1.80076e-78	-0.265337	0.812	0.706	4.01191e-74
ARIH2	2.0029e-78	-0.0458868	0.625	0.441	4.46227e-74
MTIF2	2.08207e-78	0.1675	0.484	0.236	4.63864e-74
SMARCC1	2.36623e-78	0.269443	0.718	0.437	5.27171e-74
ABT1	2.38887e-78	0.106278	0.527	0.291	5.32217e-74
DHX33	2.43734e-78	0.0904855	0.39	0.183	5.43014e-74
MAP3K20	2.48686e-78	0.1507	0.387	0.158	5.54046e-74
SGMS1	2.63807e-78	0.129477	0.214	0.039	5.87736e-74
MRPL9	2.93045e-78	0.188326	0.664	0.396	6.52875e-74
MCRIP2	2.96934e-78	0.146436	0.531	0.284	6.6154e-74
ISY1	3.28008e-78	-0.0278958	0.461	0.304	7.30768e-74
MT1F	3.46975e-78	0.339755	0.485	0.213	7.73026e-74
CRNKL1	3.72529e-78	0.0610971	0.431	0.221	8.29957e-74
FARSA	3.78834e-78	0.112256	0.446	0.217	8.44005e-74
ADK	4.18353e-78	0.195614	0.639	0.367	9.32048e-74
ATAD3A	4.64569e-78	0.123552	0.322	0.117	1.03501e-73
NGDN	4.98536e-78	0.12087	0.494	0.257	1.11069e-73
MPHOSPH6	5.03158e-78	0.224156	0.542	0.277	1.12099e-73
POLD2	5.03543e-78	0.161525	0.633	0.376	1.12184e-73
VMA21	5.08385e-78	-0.146539	0.66	0.536	1.13263e-73
MRPL4	5.25756e-78	0.229756	0.716	0.443	1.17133e-73
PRPF38A	5.41936e-78	0.0506235	0.625	0.404	1.20738e-73
DHX30	5.54968e-78	0.0404604	0.487	0.282	1.23641e-73
MSH2	5.55296e-78	0.210213	0.586	0.314	1.23714e-73
WRN	5.67396e-78	0.0845658	0.368	0.166	1.2641e-73
PKM	5.69135e-78	0.388723	0.964	0.937	1.26798e-73
RRM2	5.9155e-78	-0.242115	0.692	0.564	1.31791e-73
C12orf65	5.93996e-78	-0.327433	0.539	0.511	1.32336e-73
BCL2L11	6.00057e-78	0.321795	0.405	0.154	1.33687e-73
ARPC1A	6.05091e-78	0.0607116	0.455	0.248	1.34808e-73
VTA1	6.49159e-78	0.0922848	0.451	0.23	1.44626e-73
BST2	7.17896e-78	-0.307615	0.717	0.637	1.5994e-73
EGR2	7.18149e-78	0.191169	0.272	0.067	1.59996e-73
EIF2S1	7.20653e-78	0.347128	0.802	0.533	1.60554e-73
RGS16	7.54574e-78	0.25207	0.476	0.217	1.68111e-73
NDUFC2	8.79688e-78	-0.340415	0.779	0.736	1.95986e-73
GLYR1	1.03886e-77	0.0977914	0.423	0.199	2.31448e-73
NAA15	1.05292e-77	0.11311	0.646	0.396	2.3458e-73
MSRB2	1.07228e-77	-0.360655	0.336	0.395	2.38893e-73
KARS	1.07726e-77	0.101819	0.653	0.412	2.40004e-73
WSB1	1.08119e-77	-0.33569	0.645	0.564	2.40878e-73
UBLCP1	1.08625e-77	0.0367416	0.448	0.254	2.42007e-73
ICOS	1.11399e-77	-0.0789824	0.524	0.321	2.48185e-73
EEF2	1.16589e-77	0.396421	0.96	0.873	2.59749e-73
PAXX	1.34902e-77	-0.0054986	0.537	0.342	3.00548e-73
PPAN	1.34911e-77	0.0931317	0.443	0.227	3.00568e-73
DCTN6	1.36017e-77	0.0659345	0.515	0.297	3.03032e-73
SMARCAD1	1.53935e-77	0.0642001	0.451	0.238	3.42952e-73
MAL	1.5972e-77	-0.632015	0.286	0.512	3.5584e-73
PUS1	1.71498e-77	0.100737	0.311	0.119	3.82081e-73
PAK1IP1	1.74568e-77	0.278498	0.612	0.332	3.88921e-73
OGFOD1	1.96439e-77	0.0783123	0.453	0.234	4.37646e-73
P4HA1	1.98043e-77	-0.21946	0.602	0.487	4.4122e-73
PDCD5	2.06647e-77	0.424784	0.916	0.765	4.60389e-73
UCHL3	2.11825e-77	0.197558	0.621	0.354	4.71924e-73
GNPDA1	2.23166e-77	0.0139054	0.42	0.224	4.97191e-73
PSMD2	2.4517e-77	0.209924	0.73	0.461	5.46214e-73
FLOT1	2.61387e-77	-0.225692	0.732	0.629	5.82344e-73
PINX1.1	2.64646e-77	0.120539	0.417	0.191	5.89606e-73
NEPRO	2.73794e-77	0.0134609	0.464	0.269	6.09986e-73
LSG1	2.78289e-77	0.128329	0.491	0.253	6.20001e-73
METTL2B	2.83703e-77	0.0879242	0.406	0.193	6.32062e-73
NENF	3.09914e-77	0.0594814	0.681	0.444	6.90458e-73
ITGB1	3.19164e-77	-0.0344948	0.569	0.36	7.11066e-73
CAMLG	3.26e-77	-0.17919	0.74	0.611	7.26296e-73
MRPL37	3.62916e-77	0.159048	0.666	0.409	8.08541e-73
ADPGK	3.76013e-77	0.0275584	0.404	0.212	8.3772e-73
TRIM28	3.786e-77	0.120787	0.647	0.394	8.43484e-73
PSME3	3.81609e-77	0.150028	0.45	0.219	8.50186e-73
EIF2B1	3.87333e-77	0.131025	0.482	0.246	8.62938e-73
ASNSD1	4.17292e-77	0.0736631	0.649	0.416	9.29684e-73
ASAP1	4.23342e-77	0.121493	0.391	0.173	9.43163e-73
PHF5A	4.86275e-77	0.091136	0.622	0.384	1.08337e-72
PHAX	5.1147e-77	0.18096	0.703	0.438	1.1395e-72
CDK11B	5.14636e-77	0.122939	0.508	0.271	1.14656e-72
YRDC	5.24462e-77	0.13823	0.46	0.22	1.16845e-72
NDUFA13	5.619e-77	-0.1263	0.65	0.507	1.25186e-72
NSUN2	5.76442e-77	0.135132	0.438	0.209	1.28425e-72
DHX9	6.45371e-77	0.241272	0.71	0.434	1.43782e-72
GPN3	6.69864e-77	0.0848385	0.636	0.407	1.49239e-72
PRKAR1B	7.22516e-77	0.0973768	0.316	0.123	1.60969e-72
SMG1	8.57765e-77	-0.21118	0.607	0.487	1.91101e-72
WDR46	8.59189e-77	0.0592524	0.374	0.177	1.91419e-72
COPA	9.19624e-77	0.0255611	0.573	0.361	2.04883e-72
C19orf48	1.01046e-76	0.25567	0.696	0.42	2.25121e-72
RSL1D1	1.03095e-76	0.394901	0.933	0.783	2.29686e-72
ZDHHC6	1.03948e-76	0.06823	0.328	0.139	2.31585e-72
MT-CO1	1.05341e-76	-0.370604	0.996	0.996	2.34689e-72
DERL2	1.10664e-76	-0.153897	0.482	0.381	2.46549e-72
THOC1	1.13652e-76	0.049635	0.515	0.291	2.53205e-72
TAF9	1.28329e-76	0.138338	0.738	0.488	2.85905e-72
NCOA4	1.2841e-76	0.0963012	0.592	0.352	2.86084e-72
CTDNEP1	1.28502e-76	0.111839	0.637	0.393	2.86289e-72
ILKAP	1.29203e-76	0.0706103	0.436	0.224	2.87851e-72
THOC6	1.38004e-76	0.0608401	0.437	0.239	3.07458e-72
RBFA	1.43001e-76	0.126133	0.418	0.198	3.18593e-72
IMP3	1.69556e-76	0.179604	0.687	0.425	3.77754e-72
DDX52	1.74133e-76	0.0263925	0.575	0.362	3.8795e-72
PJA2	1.83402e-76	-0.29585	0.56	0.484	4.08602e-72
PRKAR1A	1.89307e-76	-0.178532	0.637	0.526	4.21757e-72
CSNK2A2	1.90591e-76	0.0471509	0.611	0.394	4.24617e-72
EPB41L4A-AS1	1.94315e-76	-0.0534003	0.569	0.369	4.32914e-72
PPAT	2.06965e-76	0.0962435	0.447	0.223	4.61097e-72
ELMO1	2.12948e-76	0.0712642	0.427	0.223	4.74427e-72
INTS13	2.1373e-76	0.0892772	0.39	0.184	4.76169e-72
NFU1	2.2287e-76	0.0739198	0.408	0.203	4.96532e-72
DESI1	2.26411e-76	0.195519	0.645	0.376	5.04422e-72
TRUB2	2.28336e-76	0.141841	0.381	0.16	5.0871e-72
TFAM	2.32627e-76	0.367302	0.838	0.585	5.1827e-72
TSPAN5	2.47391e-76	0.149436	0.481	0.242	5.51161e-72
TSR2	2.50049e-76	0.0979339	0.549	0.315	5.57085e-72
GAMT	2.55428e-76	0.1263	0.472	0.243	5.69069e-72
AKIRIN2	2.86282e-76	0.144386	0.425	0.191	6.37807e-72
EPS15	2.90093e-76	0.0502389	0.413	0.216	6.46298e-72
TMEM248	3.05396e-76	-0.0750635	0.467	0.316	6.80391e-72
POM121	3.25266e-76	0.0737436	0.524	0.307	7.24661e-72
SREK1	3.36041e-76	0.14913	0.627	0.371	7.48666e-72
TMEM160	3.36751e-76	-0.0936622	0.717	0.556	7.50248e-72
LAMP1	3.54791e-76	0.0810438	0.426	0.21	7.9044e-72
MRPL42	3.86527e-76	0.0985426	0.615	0.378	8.61143e-72
RRAS2	4.09529e-76	0.133954	0.367	0.151	9.1239e-72
RARRES3	4.22518e-76	0.191489	0.368	0.146	9.41328e-72
RPUSD1	4.32023e-76	0.104839	0.288	0.1	9.62504e-72
MRPS27	4.32577e-76	0.120572	0.452	0.226	9.63737e-72
API5	4.49841e-76	0.141498	0.567	0.322	1.0022e-71
RBCK1	4.50013e-76	-0.247452	0.576	0.493	1.00258e-71
RSF1	4.52818e-76	-0.225515	0.624	0.517	1.00883e-71
TIMMDC1	4.77554e-76	0.0934733	0.443	0.226	1.06394e-71
RMDN1	4.8223e-76	0.0983937	0.546	0.316	1.07436e-71
MRRF	4.84749e-76	0.0393925	0.294	0.127	1.07997e-71
CAPZA2	4.89434e-76	0.192754	0.735	0.47	1.09041e-71
CDC42SE1	4.91764e-76	-0.249111	0.467	0.414	1.0956e-71
ISCU	5.34731e-76	0.0454862	0.635	0.398	1.19133e-71
SAP30	5.35628e-76	0.0397027	0.545	0.338	1.19333e-71
ABCF2.1	5.55003e-76	0.114105	0.311	0.117	1.23649e-71
POP7	5.56619e-76	0.258506	0.681	0.402	1.24009e-71
CARD8	5.57693e-76	-0.247853	0.549	0.495	1.24248e-71
NIP7	5.84594e-76	0.136862	0.634	0.387	1.30242e-71
UBA52	6.01634e-76	0.253897	0.989	0.979	1.34038e-71
HIGD1A	6.25174e-76	0.118139	0.5	0.268	1.39283e-71
MSH6	6.32013e-76	0.175481	0.651	0.394	1.40806e-71
TPGS2	6.49024e-76	-0.179534	0.509	0.429	1.44596e-71
DCTN2	6.58025e-76	-0.132007	0.543	0.416	1.46601e-71
EXOSC10	6.65123e-76	0.13597	0.494	0.249	1.48183e-71
MTERF4	6.89117e-76	0.0342161	0.471	0.272	1.53528e-71
DEF8	7.47436e-76	0.108567	0.313	0.117	1.66521e-71
LRRC59	7.53524e-76	0.204042	0.607	0.339	1.67878e-71
EXOG	7.60737e-76	0.070284	0.293	0.116	1.69485e-71
FAIM	8.20038e-76	0.102721	0.216	0.051	1.82696e-71
[truncated: 7,547 more rows]

## Sheet: MediumvsCD4_LG
	p_val	avg_log2FC	pct.1	pct.2	p_val_adj
[truncated: 7,567 more rows]

## Sheet: aPD-1vsMedium_LG
	p_val	avg_log2FC	pct.1	pct.2	p_val_adj
[truncated: 8,360 more rows]

[truncated: 2 more sheets: aPD-1vsIgG4_LG, aCD3aCD28vsCD4_LG]
